# Supplementary material for: The genome sequence and genomic diversity of soybean tentiform leafminer (Macrosaccus morrisella)
Source: G3 (Bethesda). 2025 Feb 4;15(4):jkaf021. doi: 10.1093/g3journal/jkaf021 (PMC12005143; doi:10.1093/g3journal/jkaf021)
Supplement: jkaf021_Supplementary_Data [file jkaf021_supplementary_data.zip]

Archive with 4 entries (4 files):
- File S3. STL_F2_isoline_final_annotation.gff
- File_S1_G3-2024-405554.html
- File_S2_G3-2024-405554
- Tables_S1-S3_G3-2024-405554.xlsx
