# Supplementary material for: The genome sequence and genomic diversity of soybean tentiform leafminer (Macrosaccus morrisella)
Source: G3 (Bethesda). 2025 Feb 4;15(4):jkaf021. doi: 10.1093/g3journal/jkaf021 (PMC12005143; doi:10.1093/g3journal/jkaf021)
Supplement: jkaf021_Supplementary_Data [file jkaf021_supplementary_data.zip › File S3. STL_F2_isoline_final_annotation.gff]

##gff-version 3
#SOFTWARE INFO: GeMoMaPipeline 1.9; SIMPLE PARAMETERS: species: own; ID: D_plexippus; weight: 1.0; tblastn: false; tag: mRNA; RNA-seq evidence: NO; denoise: DENOISE; DenoiseIntrons.maximum intron length: 15000; DenoiseIntrons.minimum expression: 0.01; DenoiseIntrons.context: 10; Extractor.upcase IDs: false; Extractor.repair: false; Extractor.Ambiguity: AMBIGUOUS; Extractor.discard pre-mature stop…
##sequence-region ntLink_0 1 16440956
ntLink_0	GAF	gene	8019	20110	.	-	.	ID=gene_4791;transcripts=1;complete=1
ntLink_0	GeMoMa	mRNA	8019	20110	.	-	.	ID=D_plexippus_rna-XM_061526489.1_R0;ref-gene=D_plexippus_gene-LOC116778133;aa=282;raa=288;score=1315;prediction=0;bestScore=1315;ce=6;rce=6;pAA=0.9236;iAA=0.8785;lpm=70;maxScore=1545;maxGap=3;nps=0;start=M;stop=*;evidence=1;Parent=gene_4791;sumWeight=1.0;
ntLink_0	GeMoMa	CDS	19939	20110	.	-	0	Parent=D_plexippus_rna-XM_061526489.1_R0
ntLink_0	GeMoMa	CDS	11789	11925	.	-	2	Parent=D_plexippus_rna-XM_061526489.1_R0
ntLink_0	GeMoMa	CDS	11282	11480	.	-	0	Parent=D_plexippus_rna-XM_061526489.1_R0
ntLink_0	GeMoMa	CDS	11050	11162	.	-	2	Parent=D_plexippus_rna-XM_061526489.1_R0
ntLink_0	GeMoMa	CDS	8454	8591	.	-	0	Parent=D_plexippus_rna-XM_061526489.1_R0
ntLink_0	GeMoMa	CDS	8019	8105	.	-	0	Parent=D_plexippus_rna-XM_061526489.1_R0
ntLink_0	GAF	gene	75195	84733	.	+	.	ID=gene_5116;transcripts=1;complete=1
ntLink_0	GeMoMa	mRNA	75195	84733	.	+	.	ID=D_plexippus_rna-XM_032672019.2_R0;ref-gene=D_plexippus_gene-LOC116778127;aa=252;raa=249;score=593;prediction=0;bestScore=593;ce=6;rce=6;pAA=0.6882;iAA=0.5019;lpm=20;maxScore=1334;maxGap=11;nps=0;start=M;stop=*;evidence=1;Parent=gene_5116;sumWeight=1.0;
ntLink_0	GeMoMa	CDS	75195	75296	.	+	0	Parent=D_plexippus_rna-XM_032672019.2_R0
ntLink_0	GeMoMa	CDS	75563	75689	.	+	0	Parent=D_plexippus_rna-XM_032672019.2_R0
ntLink_0	GeMoMa	CDS	80348	80519	.	+	2	Parent=D_plexippus_rna-XM_032672019.2_R0
ntLink_0	GeMoMa	CDS	82551	82696	.	+	1	Parent=D_plexippus_rna-XM_032672019.2_R0
ntLink_0	GeMoMa	CDS	83575	83665	.	+	2	Parent=D_plexippus_rna-XM_032672019.2_R0
ntLink_0	GeMoMa	CDS	84616	84733	.	+	1	Parent=D_plexippus_rna-XM_032672019.2_R0
ntLink_0	GAF	gene	90565	117773	.	-	.	ID=gene_4792;transcripts=1;complete=1
ntLink_0	GeMoMa	mRNA	90565	117773	.	-	.	ID=D_plexippus_rna-XM_061526053.1_R0;ref-gene=D_plexippus_gene-LOC116778126;aa=626;raa=707;score=1504;prediction=0;bestScore=1504;ce=13;rce=12;pAA=0.675;iAA=0.5333;lpm=25;maxScore=3688;maxGap=31;nps=0;start=M;stop=*;evidence=1;Parent=gene_4792;sumWeight=1.0;
ntLink_0	GeMoMa	CDS	117721	117773	.	-	0	Parent=D_plexippus_rna-XM_061526053.1_R0
ntLink_0	GeMoMa	CDS	110567	110707	.	-	1	Parent=D_plexippus_rna-XM_061526053.1_R0
ntLink_0	GeMoMa	CDS	106925	107011	.	-	1	Parent=D_plexippus_rna-XM_061526053.1_R0
ntLink_0	GeMoMa	CDS	98988	99053	.	-	1	Parent=D_plexippus_rna-XM_061526053.1_R0
ntLink_0	GeMoMa	CDS	98197	98369	.	-	1	Parent=D_plexippus_rna-XM_061526053.1_R0
ntLink_0	GeMoMa	CDS	97375	97538	.	-	2	Parent=D_plexippus_rna-XM_061526053.1_R0
ntLink_0	GeMoMa	CDS	96850	96967	.	-	0	Parent=D_plexippus_rna-XM_061526053.1_R0
ntLink_0	GeMoMa	CDS	95845	96053	.	-	2	Parent=D_plexippus_rna-XM_061526053.1_R0
ntLink_0	GeMoMa	CDS	94435	94583	.	-	0	Parent=D_plexippus_rna-XM_061526053.1_R0
ntLink_0	GeMoMa	CDS	93532	93738	.	-	1	Parent=D_plexippus_rna-XM_061526053.1_R0
ntLink_0	GeMoMa	CDS	92779	92888	.	-	1	Parent=D_plexippus_rna-XM_061526053.1_R0
ntLink_0	GeMoMa	CDS	92159	92319	.	-	2	Parent=D_plexippus_rna-XM_061526053.1_R0
ntLink_0	GeMoMa	CDS	90565	90804	.	-	0	Parent=D_plexippus_rna-XM_061526053.1_R0
ntLink_0	GAF	gene	205049	223547	.	-	.	ID=gene_4793;transcripts=1;complete=1
ntLink_0	GeMoMa	mRNA	205049	223547	.	-	.	ID=D_plexippus_rna-XM_032670432.2_R0;ref-gene=D_plexippus_gene-LOC116777078;aa=491;raa=597;score=1675;prediction=0;bestScore=1675;ce=10;rce=10;pAA=0.6835;iAA=0.6378;lpm=81;maxScore=3075;maxGap=51;nps=0;start=M;stop=*;evidence=1;Parent=gene_4793;sumWeight=1.0;
ntLink_0	GeMoMa	CDS	223503	223547	.	-	0	Parent=D_plexippus_rna-XM_032670432.2_R0
ntLink_0	GeMoMa	CDS	222850	223079	.	-	0	Parent=D_plexippus_rna-XM_032670432.2_R0
ntLink_0	GeMoMa	CDS	222349	222627	.	-	1	Parent=D_plexippus_rna-XM_032670432.2_R0
ntLink_0	GeMoMa	CDS	221725	221792	.	-	1	Parent=D_plexippus_rna-XM_032670432.2_R0
ntLink_0	GeMoMa	CDS	220819	220990	.	-	2	Parent=D_plexippus_rna-XM_032670432.2_R0
ntLink_0	GeMoMa	CDS	218454	218576	.	-	1	Parent=D_plexippus_rna-XM_032670432.2_R0
ntLink_0	GeMoMa	CDS	212573	212714	.	-	1	Parent=D_plexippus_rna-XM_032670432.2_R0
ntLink_0	GeMoMa	CDS	210763	210939	.	-	0	Parent=D_plexippus_rna-XM_032670432.2_R0
ntLink_0	GeMoMa	CDS	206185	206372	.	-	0	Parent=D_plexippus_rna-XM_032670432.2_R0
ntLink_0	GeMoMa	CDS	205049	205097	.	-	1	Parent=D_plexippus_rna-XM_032670432.2_R0
ntLink_0	GAF	gene	235066	247112	.	+	.	ID=gene_5117;transcripts=1;complete=1
ntLink_0	GeMoMa	mRNA	235066	247112	.	+	.	ID=D_plexippus_rna-XM_032671667.2_R0;ref-gene=D_plexippus_gene-LOC116777885;aa=452;raa=456;score=1502;prediction=0;bestScore=1502;ce=8;rce=8;pAA=0.7112;iAA=0.6039;lpm=17;maxScore=2328;maxGap=3;nps=0;start=M;stop=*;evidence=1;Parent=gene_5117;sumWeight=1.0;
ntLink_0	GeMoMa	CDS	235066	235140	.	+	0	Parent=D_plexippus_rna-XM_032671667.2_R0
ntLink_0	GeMoMa	CDS	235464	235611	.	+	0	Parent=D_plexippus_rna-XM_032671667.2_R0
ntLink_0	GeMoMa	CDS	239430	239598	.	+	2	Parent=D_plexippus_rna-XM_032671667.2_R0
ntLink_0	GeMoMa	CDS	243456	243644	.	+	1	Parent=D_plexippus_rna-XM_032671667.2_R0
ntLink_0	GeMoMa	CDS	244354	244595	.	+	1	Parent=D_plexippus_rna-XM_032671667.2_R0
ntLink_0	GeMoMa	CDS	245288	245494	.	+	2	Parent=D_plexippus_rna-XM_032671667.2_R0
ntLink_0	GeMoMa	CDS	246269	246458	.	+	2	Parent=D_plexippus_rna-XM_032671667.2_R0
ntLink_0	GeMoMa	CDS	246977	247112	.	+	1	Parent=D_plexippus_rna-XM_032671667.2_R0
ntLink_0	GAF	gene	325280	327905	.	+	.	ID=gene_5118;transcripts=1;complete=1
ntLink_0	GeMoMa	mRNA	325280	327905	.	+	.	ID=D_plexippus_rna-XM_032671803.2_R0;ref-gene=D_plexippus_gene-LOC116777976;aa=163;raa=154;score=479;prediction=0;bestScore=479;ce=4;rce=4;pAA=0.7669;iAA=0.6196;lpm=11;maxScore=782;maxGap=8;nps=0;start=M;stop=*;evidence=1;Parent=gene_5118;sumWeight=1.0;
ntLink_0	GeMoMa	CDS	325280	325394	.	+	0	Parent=D_plexippus_rna-XM_032671803.2_R0
ntLink_0	GeMoMa	CDS	326027	326106	.	+	2	Parent=D_plexippus_rna-XM_032671803.2_R0
ntLink_0	GeMoMa	CDS	326634	326762	.	+	0	Parent=D_plexippus_rna-XM_032671803.2_R0
ntLink_0	GeMoMa	CDS	327741	327905	.	+	0	Parent=D_plexippus_rna-XM_032671803.2_R0
ntLink_0	GAF	gene	329314	339853	.	-	.	ID=gene_4794;transcripts=1;complete=1
ntLink_0	GeMoMa	mRNA	329314	339853	.	-	.	ID=D_plexippus_rna-XM_032671192.2_R0;ref-gene=D_plexippus_gene-LOC116777569;aa=294;raa=300;score=957;prediction=0;bestScore=957;ce=6;rce=5;pAA=0.7883;iAA=0.6906;lpm=29;maxScore=1497;maxGap=5;nps=0;start=M;stop=*;evidence=1;Parent=gene_4794;sumWeight=1.0;
ntLink_0	GeMoMa	CDS	339762	339853	.	-	0	Parent=D_plexippus_rna-XM_032671192.2_R0
ntLink_0	GeMoMa	CDS	338861	339057	.	-	1	Parent=D_plexippus_rna-XM_032671192.2_R0
ntLink_0	GeMoMa	CDS	336829	336992	.	-	2	Parent=D_plexippus_rna-XM_032671192.2_R0
ntLink_0	GeMoMa	CDS	330654	330818	.	-	0	Parent=D_plexippus_rna-XM_032671192.2_R0
ntLink_0	GeMoMa	CDS	329771	329964	.	-	0	Parent=D_plexippus_rna-XM_032671192.2_R0
ntLink_0	GeMoMa	CDS	329314	329383	.	-	1	Parent=D_plexippus_rna-XM_032671192.2_R0
ntLink_0	GAF	gene	347886	351641	.	+	.	ID=gene_5119;transcripts=1;complete=1
ntLink_0	GeMoMa	mRNA	347886	351641	.	+	.	ID=D_plexippus_rna-XM_032670433.2_R0;ref-gene=D_plexippus_gene-LOC116777079;aa=467;raa=453;score=2064;prediction=0;bestScore=2064;ce=6;rce=6;pAA=0.8718;iAA=0.8291;lpm=111;maxScore=2414;maxGap=15;nps=0;start=M;stop=*;evidence=1;Parent=gene_5119;sumWeight=1.0;
ntLink_0	GeMoMa	CDS	347886	347975	.	+	0	Parent=D_plexippus_rna-XM_032670433.2_R0
ntLink_0	GeMoMa	CDS	348847	349147	.	+	0	Parent=D_plexippus_rna-XM_032670433.2_R0
ntLink_0	GeMoMa	CDS	349535	349894	.	+	2	Parent=D_plexippus_rna-XM_032670433.2_R0
ntLink_0	GeMoMa	CDS	350368	350630	.	+	2	Parent=D_plexippus_rna-XM_032670433.2_R0
ntLink_0	GeMoMa	CDS	350901	351130	.	+	0	Parent=D_plexippus_rna-XM_032670433.2_R0
ntLink_0	GeMoMa	CDS	351485	351641	.	+	1	Parent=D_plexippus_rna-XM_032670433.2_R0
ntLink_0	GAF	gene	353807	366486	.	-	.	ID=gene_4795;transcripts=1;complete=1
ntLink_0	GeMoMa	mRNA	353807	366486	.	-	.	ID=D_plexippus_rna-XM_032670434.2_R0;ref-gene=D_plexippus_gene-LOC116777080;aa=276;raa=274;score=1418;prediction=0;bestScore=1418;ce=6;rce=6;pAA=0.9674;iAA=0.9565;lpm=183;maxScore=1492;maxGap=1;nps=0;start=M;stop=*;evidence=1;Parent=gene_4795;sumWeight=1.0;
ntLink_0	GeMoMa	CDS	366478	366486	.	-	0	Parent=D_plexippus_rna-XM_032670434.2_R0
ntLink_0	GeMoMa	CDS	365266	365447	.	-	0	Parent=D_plexippus_rna-XM_032670434.2_R0
ntLink_0	GeMoMa	CDS	355005	355222	.	-	1	Parent=D_plexippus_rna-XM_032670434.2_R0
ntLink_0	GeMoMa	CDS	354665	354907	.	-	2	Parent=D_plexippus_rna-XM_032670434.2_R0
ntLink_0	GeMoMa	CDS	354247	354342	.	-	2	Parent=D_plexippus_rna-XM_032670434.2_R0
ntLink_0	GeMoMa	CDS	353807	353886	.	-	2	Parent=D_plexippus_rna-XM_032670434.2_R0
ntLink_0	GAF	gene	405286	509119	.	+	.	ID=gene_5120;transcripts=1;complete=1
ntLink_0	GeMoMa	mRNA	405286	509119	.	+	.	ID=D_plexippus_rna-XM_061526613.1_R0;ref-gene=D_plexippus_gene-LOC116777883;aa=3015;raa=3001;score=11581;prediction=0;bestScore=11581;ce=56;rce=56;pAA=0.8497;iAA=0.7674;lpm=116;maxScore=15563;maxGap=10;nps=0;start=M;stop=*;evidence=1;Parent=gene_5120;sumWeight=1.0;
ntLink_0	GeMoMa	CDS	405286	405355	.	+	0	Parent=D_plexippus_rna-XM_061526613.1_R0
ntLink_0	GeMoMa	CDS	405729	405923	.	+	2	Parent=D_plexippus_rna-XM_061526613.1_R0
ntLink_0	GeMoMa	CDS	406794	406945	.	+	2	Parent=D_plexippus_rna-XM_061526613.1_R0
ntLink_0	GeMoMa	CDS	407490	407689	.	+	0	Parent=D_plexippus_rna-XM_061526613.1_R0
ntLink_0	GeMoMa	CDS	408128	408355	.	+	1	Parent=D_plexippus_rna-XM_061526613.1_R0
ntLink_0	GeMoMa	CDS	408821	408944	.	+	1	Parent=D_plexippus_rna-XM_061526613.1_R0
ntLink_0	GeMoMa	CDS	409696	409917	.	+	0	Parent=D_plexippus_rna-XM_061526613.1_R0
ntLink_0	GeMoMa	CDS	411064	411298	.	+	0	Parent=D_plexippus_rna-XM_061526613.1_R0
ntLink_0	GeMoMa	CDS	412229	412850	.	+	2	Parent=D_plexippus_rna-XM_061526613.1_R0
ntLink_0	GeMoMa	CDS	413565	413748	.	+	1	Parent=D_plexippus_rna-XM_061526613.1_R0
ntLink_0	GeMoMa	CDS	414524	414726	.	+	0	Parent=D_plexippus_rna-XM_061526613.1_R0
ntLink_0	GeMoMa	CDS	416109	416308	.	+	1	Parent=D_plexippus_rna-XM_061526613.1_R0
ntLink_0	GeMoMa	CDS	419763	419964	.	+	2	Parent=D_plexippus_rna-XM_061526613.1_R0
ntLink_0	GeMoMa	CDS	422318	422405	.	+	1	Parent=D_plexippus_rna-XM_061526613.1_R0
ntLink_0	GeMoMa	CDS	422578	422669	.	+	0	Parent=D_plexippus_rna-XM_061526613.1_R0
ntLink_0	GeMoMa	CDS	424297	424416	.	+	1	Parent=D_plexippus_rna-XM_061526613.1_R0
ntLink_0	GeMoMa	CDS	426839	427012	.	+	1	Parent=D_plexippus_rna-XM_061526613.1_R0
ntLink_0	GeMoMa	CDS	427589	427738	.	+	1	Parent=D_plexippus_rna-XM_061526613.1_R0
ntLink_0	GeMoMa	CDS	430074	430237	.	+	1	Parent=D_plexippus_rna-XM_061526613.1_R0
ntLink_0	GeMoMa	CDS	432732	432889	.	+	2	Parent=D_plexippus_rna-XM_061526613.1_R0
ntLink_0	GeMoMa	CDS	433297	433407	.	+	0	Parent=D_plexippus_rna-XM_061526613.1_R0
ntLink_0	GeMoMa	CDS	435537	435691	.	+	0	Parent=D_plexippus_rna-XM_061526613.1_R0
ntLink_0	GeMoMa	CDS	436196	436353	.	+	1	Parent=D_plexippus_rna-XM_061526613.1_R0
ntLink_0	GeMoMa	CDS	446991	447113	.	+	2	Parent=D_plexippus_rna-XM_061526613.1_R0
ntLink_0	GeMoMa	CDS	447762	447886	.	+	2	Parent=D_plexippus_rna-XM_061526613.1_R0
ntLink_0	GeMoMa	CDS	449209	449310	.	+	0	Parent=D_plexippus_rna-XM_061526613.1_R0
ntLink_0	GeMoMa	CDS	453668	453802	.	+	0	Parent=D_plexippus_rna-XM_061526613.1_R0
ntLink_0	GeMoMa	CDS	454970	455161	.	+	0	Parent=D_plexippus_rna-XM_061526613.1_R0
ntLink_0	GeMoMa	CDS	456763	456854	.	+	0	Parent=D_plexippus_rna-XM_061526613.1_R0
ntLink_0	GeMoMa	CDS	458060	458165	.	+	1	Parent=D_plexippus_rna-XM_061526613.1_R0
ntLink_0	GeMoMa	CDS	461571	461749	.	+	0	Parent=D_plexippus_rna-XM_061526613.1_R0
ntLink_0	GeMoMa	CDS	464159	464275	.	+	1	Parent=D_plexippus_rna-XM_061526613.1_R0
ntLink_0	GeMoMa	CDS	467574	467743	.	+	1	Parent=D_plexippus_rna-XM_061526613.1_R0
ntLink_0	GeMoMa	CDS	470889	471005	.	+	2	Parent=D_plexippus_rna-XM_061526613.1_R0
ntLink_0	GeMoMa	CDS	472167	472337	.	+	2	Parent=D_plexippus_rna-XM_061526613.1_R0
ntLink_0	GeMoMa	CDS	472534	472700	.	+	2	Parent=D_plexippus_rna-XM_061526613.1_R0
ntLink_0	GeMoMa	CDS	480742	480991	.	+	0	Parent=D_plexippus_rna-XM_061526613.1_R0
ntLink_0	GeMoMa	CDS	481351	481470	.	+	2	Parent=D_plexippus_rna-XM_061526613.1_R0
ntLink_0	GeMoMa	CDS	481969	482072	.	+	2	Parent=D_plexippus_rna-XM_061526613.1_R0
ntLink_0	GeMoMa	CDS	482441	482644	.	+	0	Parent=D_plexippus_rna-XM_061526613.1_R0
ntLink_0	GeMoMa	CDS	483458	483655	.	+	0	Parent=D_plexippus_rna-XM_061526613.1_R0
ntLink_0	GeMoMa	CDS	484938	485117	.	+	0	Parent=D_plexippus_rna-XM_061526613.1_R0
ntLink_0	GeMoMa	CDS	486029	486157	.	+	0	Parent=D_plexippus_rna-XM_061526613.1_R0
ntLink_0	GeMoMa	CDS	486478	486609	.	+	0	Parent=D_plexippus_rna-XM_061526613.1_R0
ntLink_0	GeMoMa	CDS	489048	489192	.	+	0	Parent=D_plexippus_rna-XM_061526613.1_R0
ntLink_0	GeMoMa	CDS	491007	491152	.	+	2	Parent=D_plexippus_rna-XM_061526613.1_R0
ntLink_0	GeMoMa	CDS	493044	493118	.	+	0	Parent=D_plexippus_rna-XM_061526613.1_R0
ntLink_0	GeMoMa	CDS	495255	495434	.	+	0	Parent=D_plexippus_rna-XM_061526613.1_R0
ntLink_0	GeMoMa	CDS	496065	496199	.	+	0	Parent=D_plexippus_rna-XM_061526613.1_R0
ntLink_0	GeMoMa	CDS	496636	496798	.	+	0	Parent=D_plexippus_rna-XM_061526613.1_R0
ntLink_0	GeMoMa	CDS	496955	497097	.	+	2	Parent=D_plexippus_rna-XM_061526613.1_R0
ntLink_0	GeMoMa	CDS	500229	500462	.	+	0	Parent=D_plexippus_rna-XM_061526613.1_R0
ntLink_0	GeMoMa	CDS	504333	504464	.	+	0	Parent=D_plexippus_rna-XM_061526613.1_R0
ntLink_0	GeMoMa	CDS	505959	506089	.	+	0	Parent=D_plexippus_rna-XM_061526613.1_R0
ntLink_0	GeMoMa	CDS	508649	508779	.	+	1	Parent=D_plexippus_rna-XM_061526613.1_R0
ntLink_0	GeMoMa	CDS	509010	509119	.	+	2	Parent=D_plexippus_rna-XM_061526613.1_R0
ntLink_0	GAF	gene	444165	446227	.	-	.	ID=gene_4796;transcripts=1;complete=1
ntLink_0	GeMoMa	mRNA	444165	446227	.	-	.	ID=D_plexippus_rna-XM_032671668.2_R0;ref-gene=D_plexippus_gene-LOC116777886;aa=384;raa=433;score=742;prediction=0;bestScore=742;ce=3;rce=3;pAA=0.6032;iAA=0.4037;lpm=13;maxScore=2203;maxGap=27;nps=0;start=M;stop=*;evidence=1;Parent=gene_4796;sumWeight=1.0;
ntLink_0	GeMoMa	CDS	445409	446227	.	-	0	Parent=D_plexippus_rna-XM_032671668.2_R0
ntLink_0	GeMoMa	CDS	444359	444536	.	-	0	Parent=D_plexippus_rna-XM_032671668.2_R0
ntLink_0	GeMoMa	CDS	444165	444319	.	-	2	Parent=D_plexippus_rna-XM_032671668.2_R0
ntLink_0	GAF	gene	524393	541746	.	-	.	ID=gene_4797;transcripts=1;complete=1
ntLink_0	GeMoMa	mRNA	524393	541746	.	-	.	ID=D_plexippus_rna-XM_032671454.2_R0;ref-gene=D_plexippus_gene-LOC116777749;aa=564;raa=564;score=2677;prediction=0;bestScore=2677;ce=7;rce=7;pAA=0.9276;iAA=0.8993;lpm=66;maxScore=2989;maxGap=1;nps=0;start=M;stop=*;evidence=1;Parent=gene_4797;sumWeight=1.0;
ntLink_0	GeMoMa	CDS	541251	541746	.	-	0	Parent=D_plexippus_rna-XM_032671454.2_R0
ntLink_0	GeMoMa	CDS	532876	533501	.	-	2	Parent=D_plexippus_rna-XM_032671454.2_R0
ntLink_0	GeMoMa	CDS	529241	529499	.	-	0	Parent=D_plexippus_rna-XM_032671454.2_R0
ntLink_0	GeMoMa	CDS	528768	528868	.	-	2	Parent=D_plexippus_rna-XM_032671454.2_R0
ntLink_0	GeMoMa	CDS	527091	527233	.	-	0	Parent=D_plexippus_rna-XM_032671454.2_R0
ntLink_0	GeMoMa	CDS	525719	525778	.	-	1	Parent=D_plexippus_rna-XM_032671454.2_R0
ntLink_0	GeMoMa	CDS	524393	524399	.	-	1	Parent=D_plexippus_rna-XM_032671454.2_R0
ntLink_0	GAF	gene	618905	629376	.	-	.	ID=gene_4798;transcripts=1;complete=1
ntLink_0	GeMoMa	mRNA	618905	629376	.	-	.	ID=D_plexippus_rna-XM_032671109.2_R0;ref-gene=D_plexippus_gene-LOC116777512;aa=612;raa=602;score=2545;prediction=0;bestScore=2545;ce=6;rce=6;pAA=0.8701;iAA=0.8149;lpm=48;maxScore=3172;maxGap=7;nps=0;start=M;stop=*;evidence=1;Parent=gene_4798;sumWeight=1.0;
ntLink_0	GeMoMa	CDS	629234	629376	.	-	0	Parent=D_plexippus_rna-XM_032671109.2_R0
ntLink_0	GeMoMa	CDS	625817	626645	.	-	1	Parent=D_plexippus_rna-XM_032671109.2_R0
ntLink_0	GeMoMa	CDS	624513	624748	.	-	0	Parent=D_plexippus_rna-XM_032671109.2_R0
ntLink_0	GeMoMa	CDS	624106	624167	.	-	1	Parent=D_plexippus_rna-XM_032671109.2_R0
ntLink_0	GeMoMa	CDS	619840	620020	.	-	2	Parent=D_plexippus_rna-XM_032671109.2_R0
ntLink_0	GeMoMa	CDS	618905	619289	.	-	1	Parent=D_plexippus_rna-XM_032671109.2_R0
ntLink_0	GAF	gene	631877	644534	.	+	.	ID=gene_5121;transcripts=1;complete=1
ntLink_0	GeMoMa	mRNA	631877	644534	.	+	.	ID=D_plexippus_rna-XM_032671456.2_R0;ref-gene=D_plexippus_gene-LOC116777751;aa=422;raa=425;score=2001;prediction=0;bestScore=2001;ce=10;rce=10;pAA=0.9035;iAA=0.8894;lpm=93;maxScore=2222;maxGap=2;nps=0;start=M;stop=*;evidence=1;Parent=gene_5121;sumWeight=1.0;
ntLink_0	GeMoMa	CDS	631877	631894	.	+	0	Parent=D_plexippus_rna-XM_032671456.2_R0
ntLink_0	GeMoMa	CDS	632308	632401	.	+	0	Parent=D_plexippus_rna-XM_032671456.2_R0
ntLink_0	GeMoMa	CDS	633960	634127	.	+	2	Parent=D_plexippus_rna-XM_032671456.2_R0
ntLink_0	GeMoMa	CDS	637419	637522	.	+	2	Parent=D_plexippus_rna-XM_032671456.2_R0
ntLink_0	GeMoMa	CDS	640311	640391	.	+	0	Parent=D_plexippus_rna-XM_032671456.2_R0
ntLink_0	GeMoMa	CDS	640788	640918	.	+	0	Parent=D_plexippus_rna-XM_032671456.2_R0
ntLink_0	GeMoMa	CDS	641403	641511	.	+	1	Parent=D_plexippus_rna-XM_032671456.2_R0
ntLink_0	GeMoMa	CDS	642211	642351	.	+	0	Parent=D_plexippus_rna-XM_032671456.2_R0
ntLink_0	GeMoMa	CDS	642910	643099	.	+	0	Parent=D_plexippus_rna-XM_032671456.2_R0
ntLink_0	GeMoMa	CDS	644305	644534	.	+	2	Parent=D_plexippus_rna-XM_032671456.2_R0
ntLink_0	GAF	gene	651604	671143	.	-	.	ID=gene_4799;transcripts=1;complete=1
ntLink_0	GeMoMa	mRNA	651604	671143	.	-	.	ID=D_plexippus_rna-XM_061526616.1_R0;ref-gene=D_plexippus_gene-LOC116777188;aa=834;raa=831;score=3863;prediction=0;bestScore=3863;ce=18;rce=17;pAA=0.9234;iAA=0.8923;lpm=220;maxScore=4351;maxGap=4;nps=0;start=M;stop=*;evidence=1;Parent=gene_4799;sumWeight=1.0;
ntLink_0	GeMoMa	CDS	671075	671143	.	-	0	Parent=D_plexippus_rna-XM_061526616.1_R0
ntLink_0	GeMoMa	CDS	665991	666144	.	-	0	Parent=D_plexippus_rna-XM_061526616.1_R0
ntLink_0	GeMoMa	CDS	665381	665407	.	-	2	Parent=D_plexippus_rna-XM_061526616.1_R0
ntLink_0	GeMoMa	CDS	661668	661700	.	-	2	Parent=D_plexippus_rna-XM_061526616.1_R0
ntLink_0	GeMoMa	CDS	660140	660276	.	-	2	Parent=D_plexippus_rna-XM_061526616.1_R0
ntLink_0	GeMoMa	CDS	659125	659328	.	-	0	Parent=D_plexippus_rna-XM_061526616.1_R0
ntLink_0	GeMoMa	CDS	658468	658618	.	-	0	Parent=D_plexippus_rna-XM_061526616.1_R0
ntLink_0	GeMoMa	CDS	657705	657863	.	-	2	Parent=D_plexippus_rna-XM_061526616.1_R0
ntLink_0	GeMoMa	CDS	657040	657179	.	-	2	Parent=D_plexippus_rna-XM_061526616.1_R0
ntLink_0	GeMoMa	CDS	656276	656458	.	-	0	Parent=D_plexippus_rna-XM_061526616.1_R0
ntLink_0	GeMoMa	CDS	655358	655572	.	-	0	Parent=D_plexippus_rna-XM_061526616.1_R0
ntLink_0	GeMoMa	CDS	654862	655003	.	-	1	Parent=D_plexippus_rna-XM_061526616.1_R0
ntLink_0	GeMoMa	CDS	654480	654546	.	-	0	Parent=D_plexippus_rna-XM_061526616.1_R0
ntLink_0	GeMoMa	CDS	653997	654137	.	-	2	Parent=D_plexippus_rna-XM_061526616.1_R0
ntLink_0	GeMoMa	CDS	653205	653415	.	-	2	Parent=D_plexippus_rna-XM_061526616.1_R0
ntLink_0	GeMoMa	CDS	652579	652742	.	-	1	Parent=D_plexippus_rna-XM_061526616.1_R0
ntLink_0	GeMoMa	CDS	651989	652202	.	-	2	Parent=D_plexippus_rna-XM_061526616.1_R0
ntLink_0	GeMoMa	CDS	651604	651694	.	-	1	Parent=D_plexippus_rna-XM_061526616.1_R0
ntLink_0	GAF	gene	673158	673994	.	+	.	ID=gene_5122;transcripts=1;complete=1
ntLink_0	GeMoMa	mRNA	673158	673994	.	+	.	ID=D_plexippus_rna-XM_061529293.1_R3;ref-gene=D_plexippus_gene-LOC133320662;aa=279;raa=313;score=500;prediction=3;bestScore=704;ce=1;rce=1;pAA=0.6019;iAA=0.3824;lpm=20;maxScore=1644;maxGap=24;nps=0;start=M;stop=*;evidence=1;Parent=gene_5122;sumWeight=1.0;
ntLink_0	GeMoMa	CDS	673158	673994	.	+	0	Parent=D_plexippus_rna-XM_061529293.1_R3
ntLink_0	GAF	gene	677874	682994	.	+	.	ID=gene_5123;transcripts=1;complete=1
ntLink_0	GeMoMa	mRNA	677874	682994	.	+	.	ID=D_plexippus_rna-XM_032671432.2_R0;ref-gene=D_plexippus_gene-LOC116777734;aa=266;raa=238;score=572;prediction=0;bestScore=572;ce=6;rce=6;pAA=0.653;iAA=0.4291;lpm=14;maxScore=1307;maxGap=29;nps=0;start=M;stop=*;evidence=1;Parent=gene_5123;sumWeight=1.0;
ntLink_0	GeMoMa	CDS	677874	678022	.	+	0	Parent=D_plexippus_rna-XM_032671432.2_R0
ntLink_0	GeMoMa	CDS	678505	678642	.	+	1	Parent=D_plexippus_rna-XM_032671432.2_R0
ntLink_0	GeMoMa	CDS	679236	679384	.	+	1	Parent=D_plexippus_rna-XM_032671432.2_R0
ntLink_0	GeMoMa	CDS	680110	680210	.	+	2	Parent=D_plexippus_rna-XM_032671432.2_R0
ntLink_0	GeMoMa	CDS	680293	680456	.	+	0	Parent=D_plexippus_rna-XM_032671432.2_R0
ntLink_0	GeMoMa	CDS	682898	682994	.	+	1	Parent=D_plexippus_rna-XM_032671432.2_R0
ntLink_0	GAF	gene	731458	736664	.	+	.	ID=gene_5124;transcripts=1;complete=1
ntLink_0	GeMoMa	mRNA	731458	736664	.	+	.	ID=D_plexippus_rna-XM_032672026.2_R0;ref-gene=D_plexippus_gene-LOC116778131;aa=787;raa=843;score=1234;prediction=0;bestScore=1234;ce=3;rce=3;pAA=0.5666;iAA=0.3727;lpm=16;maxScore=4672;maxGap=30;nps=0;start=M;stop=*;evidence=1;Parent=gene_5124;sumWeight=1.0;
ntLink_0	GeMoMa	CDS	731458	732130	.	+	0	Parent=D_plexippus_rna-XM_032672026.2_R0
ntLink_0	GeMoMa	CDS	732276	732407	.	+	2	Parent=D_plexippus_rna-XM_032672026.2_R0
ntLink_0	GeMoMa	CDS	735109	736664	.	+	2	Parent=D_plexippus_rna-XM_032672026.2_R0
ntLink_0	GAF	gene	736854	742561	.	-	.	ID=gene_4800;transcripts=1;complete=1
ntLink_0	GeMoMa	mRNA	736854	742561	.	-	.	ID=D_plexippus_rna-XM_032671333.2_R0;ref-gene=D_plexippus_gene-LOC116777660;aa=224;raa=241;score=735;prediction=0;bestScore=735;ce=4;rce=4;pAA=0.7551;iAA=0.6082;lpm=32;maxScore=1287;maxGap=16;nps=0;start=M;stop=*;evidence=1;Parent=gene_4800;sumWeight=1.0;
ntLink_0	GeMoMa	CDS	742460	742561	.	-	0	Parent=D_plexippus_rna-XM_032671333.2_R0
ntLink_0	GeMoMa	CDS	740648	740812	.	-	0	Parent=D_plexippus_rna-XM_032671333.2_R0
ntLink_0	GeMoMa	CDS	738115	738342	.	-	0	Parent=D_plexippus_rna-XM_032671333.2_R0
ntLink_0	GeMoMa	CDS	736854	737030	.	-	0	Parent=D_plexippus_rna-XM_032671333.2_R0
ntLink_0	GAF	gene	773195	779220	.	+	.	ID=gene_5125;transcripts=1;complete=1
ntLink_0	GeMoMa	mRNA	773195	779220	.	+	.	ID=D_plexippus_rna-XM_032656362.2_R7;ref-gene=D_plexippus_gene-LOC116766495;aa=427;raa=453;score=539;prediction=7;bestScore=1406;ce=9;rce=9;pAA=0.5983;iAA=0.3499;lpm=13;maxScore=2329;maxGap=12;nps=0;start=M;stop=*;evidence=1;Parent=gene_5125;sumWeight=1.0;
ntLink_0	GeMoMa	CDS	773195	773250	.	+	0	Parent=D_plexippus_rna-XM_032656362.2_R7
ntLink_0	GeMoMa	CDS	773281	773343	.	+	1	Parent=D_plexippus_rna-XM_032656362.2_R7
ntLink_0	GeMoMa	CDS	773953	774103	.	+	1	Parent=D_plexippus_rna-XM_032656362.2_R7
ntLink_0	GeMoMa	CDS	777255	777376	.	+	0	Parent=D_plexippus_rna-XM_032656362.2_R7
ntLink_0	GeMoMa	CDS	777930	778014	.	+	1	Parent=D_plexippus_rna-XM_032656362.2_R7
ntLink_0	GeMoMa	CDS	778189	778398	.	+	0	Parent=D_plexippus_rna-XM_032656362.2_R7
ntLink_0	GeMoMa	CDS	778435	778655	.	+	0	Parent=D_plexippus_rna-XM_032656362.2_R7
ntLink_0	GeMoMa	CDS	778809	778913	.	+	1	Parent=D_plexippus_rna-XM_032656362.2_R7
ntLink_0	GeMoMa	CDS	778953	779220	.	+	1	Parent=D_plexippus_rna-XM_032656362.2_R7
ntLink_0	GAF	gene	786375	797524	.	+	.	ID=gene_5126;transcripts=1;complete=1
ntLink_0	GeMoMa	mRNA	786375	797524	.	+	.	ID=D_plexippus_rna-XM_032670517.2_R0;ref-gene=D_plexippus_gene-LOC116777138;aa=503;raa=568;score=1087;prediction=0;bestScore=1087;ce=8;rce=8;pAA=0.5846;iAA=0.4462;lpm=21;maxScore=3014;maxGap=43;nps=0;start=M;stop=*;evidence=1;Parent=gene_5126;sumWeight=1.0;
ntLink_0	GeMoMa	CDS	786375	786807	.	+	0	Parent=D_plexippus_rna-XM_032670517.2_R0
ntLink_0	GeMoMa	CDS	791519	791660	.	+	2	Parent=D_plexippus_rna-XM_032670517.2_R0
ntLink_0	GeMoMa	CDS	793438	793533	.	+	1	Parent=D_plexippus_rna-XM_032670517.2_R0
ntLink_0	GeMoMa	CDS	794030	794186	.	+	1	Parent=D_plexippus_rna-XM_032670517.2_R0
ntLink_0	GeMoMa	CDS	794776	795040	.	+	0	Parent=D_plexippus_rna-XM_032670517.2_R0
ntLink_0	GeMoMa	CDS	795768	795894	.	+	2	Parent=D_plexippus_rna-XM_032670517.2_R0
ntLink_0	GeMoMa	CDS	796270	796449	.	+	1	Parent=D_plexippus_rna-XM_032670517.2_R0
ntLink_0	GeMoMa	CDS	797416	797524	.	+	1	Parent=D_plexippus_rna-XM_032670517.2_R0
ntLink_0	GAF	gene	846488	871498	.	-	.	ID=gene_4801;transcripts=1;complete=1
ntLink_0	GeMoMa	mRNA	846488	871498	.	-	.	ID=D_plexippus_rna-XM_032671136.2_R0;ref-gene=D_plexippus_gene-LOC116777529;aa=1029;raa=1034;score=4163;prediction=0;bestScore=4163;ce=20;rce=20;pAA=0.8277;iAA=0.7507;lpm=68;maxScore=5505;maxGap=3;nps=0;start=M;stop=*;evidence=1;Parent=gene_4801;sumWeight=1.0;
ntLink_0	GeMoMa	CDS	871283	871498	.	-	0	Parent=D_plexippus_rna-XM_032671136.2_R0
ntLink_0	GeMoMa	CDS	870618	870800	.	-	0	Parent=D_plexippus_rna-XM_032671136.2_R0
ntLink_0	GeMoMa	CDS	867095	867181	.	-	0	Parent=D_plexippus_rna-XM_032671136.2_R0
ntLink_0	GeMoMa	CDS	861956	862055	.	-	0	Parent=D_plexippus_rna-XM_032671136.2_R0
ntLink_0	GeMoMa	CDS	861019	861239	.	-	2	Parent=D_plexippus_rna-XM_032671136.2_R0
ntLink_0	GeMoMa	CDS	860647	860787	.	-	0	Parent=D_plexippus_rna-XM_032671136.2_R0
ntLink_0	GeMoMa	CDS	860076	860234	.	-	0	Parent=D_plexippus_rna-XM_032671136.2_R0
ntLink_0	GeMoMa	CDS	859664	859751	.	-	0	Parent=D_plexippus_rna-XM_032671136.2_R0
ntLink_0	GeMoMa	CDS	858957	859138	.	-	2	Parent=D_plexippus_rna-XM_032671136.2_R0
ntLink_0	GeMoMa	CDS	857594	857758	.	-	0	Parent=D_plexippus_rna-XM_032671136.2_R0
ntLink_0	GeMoMa	CDS	852404	852553	.	-	0	Parent=D_plexippus_rna-XM_032671136.2_R0
ntLink_0	GeMoMa	CDS	851702	851784	.	-	0	Parent=D_plexippus_rna-XM_032671136.2_R0
ntLink_0	GeMoMa	CDS	851073	851278	.	-	1	Parent=D_plexippus_rna-XM_032671136.2_R0
ntLink_0	GeMoMa	CDS	850509	850707	.	-	2	Parent=D_plexippus_rna-XM_032671136.2_R0
ntLink_0	GeMoMa	CDS	850195	850258	.	-	1	Parent=D_plexippus_rna-XM_032671136.2_R0
ntLink_0	GeMoMa	CDS	849184	849324	.	-	0	Parent=D_plexippus_rna-XM_032671136.2_R0
ntLink_0	GeMoMa	CDS	848645	848773	.	-	0	Parent=D_plexippus_rna-XM_032671136.2_R0
ntLink_0	GeMoMa	CDS	848197	848365	.	-	0	Parent=D_plexippus_rna-XM_032671136.2_R0
ntLink_0	GeMoMa	CDS	847223	847411	.	-	2	Parent=D_plexippus_rna-XM_032671136.2_R0
ntLink_0	GeMoMa	CDS	846488	846702	.	-	2	Parent=D_plexippus_rna-XM_032671136.2_R0
ntLink_0	GAF	gene	873165	874946	.	+	.	ID=gene_5127;transcripts=1;complete=1
ntLink_0	GeMoMa	mRNA	873165	874946	.	+	.	ID=D_plexippus_rna-XM_032671261.2_R0;ref-gene=D_plexippus_gene-LOC116777615;aa=594;raa=605;score=938;prediction=0;bestScore=938;ce=1;rce=1;pAA=0.6645;iAA=0.3738;lpm=20;maxScore=3258;maxGap=14;nps=0;start=M;stop=*;evidence=1;Parent=gene_5127;sumWeight=1.0;
ntLink_0	GeMoMa	CDS	873165	874946	.	+	0	Parent=D_plexippus_rna-XM_032671261.2_R0
ntLink_0	GAF	gene	876400	896722	.	+	.	ID=gene_5128;transcripts=1;complete=1
ntLink_0	GeMoMa	mRNA	876400	896722	.	+	.	ID=D_plexippus_rna-XM_032671170.2_R0;ref-gene=D_plexippus_gene-LOC116777552;aa=213;raa=255;score=744;prediction=0;bestScore=744;ce=5;rce=6;pAA=0.7031;iAA=0.6406;lpm=21;maxScore=1281;maxGap=43;nps=0;start=M;stop=*;evidence=1;Parent=gene_5128;sumWeight=1.0;
ntLink_0	GeMoMa	CDS	876400	876408	.	+	0	Parent=D_plexippus_rna-XM_032671170.2_R0
ntLink_0	GeMoMa	CDS	876826	876990	.	+	0	Parent=D_plexippus_rna-XM_032671170.2_R0
ntLink_0	GeMoMa	CDS	878123	878287	.	+	0	Parent=D_plexippus_rna-XM_032671170.2_R0
ntLink_0	GeMoMa	CDS	895373	895481	.	+	0	Parent=D_plexippus_rna-XM_032671170.2_R0
ntLink_0	GeMoMa	CDS	896532	896722	.	+	2	Parent=D_plexippus_rna-XM_032671170.2_R0
ntLink_0	GAF	gene	899707	902384	.	+	.	ID=gene_5129;transcripts=1;complete=1
ntLink_0	GeMoMa	mRNA	899707	902384	.	+	.	ID=D_plexippus_rna-XM_061523038.1_R8;ref-gene=D_plexippus_gene-LOC116778492;aa=282;raa=410;score=225;prediction=8;bestScore=661;ce=4;rce=2;pAA=0.4794;iAA=0.2736;lpm=12;maxScore=2157;maxGap=45;nps=0;start=M;stop=*;evidence=1;Parent=gene_5129;sumWeight=1.0;
ntLink_0	GeMoMa	CDS	899707	900000	.	+	0	Parent=D_plexippus_rna-XM_061523038.1_R8
ntLink_0	GeMoMa	CDS	900921	901012	.	+	0	Parent=D_plexippus_rna-XM_061523038.1_R8
ntLink_0	GeMoMa	CDS	901869	902020	.	+	1	Parent=D_plexippus_rna-XM_061523038.1_R8
ntLink_0	GeMoMa	CDS	902077	902384	.	+	2	Parent=D_plexippus_rna-XM_061523038.1_R8
ntLink_0	GAF	gene	923479	930733	.	+	.	ID=gene_5130;transcripts=1;complete=1
ntLink_0	GeMoMa	mRNA	923479	930733	.	+	.	ID=D_plexippus_rna-XM_032670911.2_R0;ref-gene=D_plexippus_gene-LOC116777391;aa=229;raa=228;score=724;prediction=0;bestScore=724;ce=4;rce=4;pAA=0.7696;iAA=0.6217;lpm=19;maxScore=1190;maxGap=1;nps=0;start=M;stop=*;evidence=1;Parent=gene_5130;sumWeight=1.0;
ntLink_0	GeMoMa	CDS	923479	923560	.	+	0	Parent=D_plexippus_rna-XM_032670911.2_R0
ntLink_0	GeMoMa	CDS	924433	924699	.	+	2	Parent=D_plexippus_rna-XM_032670911.2_R0
ntLink_0	GeMoMa	CDS	926223	926366	.	+	2	Parent=D_plexippus_rna-XM_032670911.2_R0
ntLink_0	GeMoMa	CDS	930540	930733	.	+	2	Parent=D_plexippus_rna-XM_032670911.2_R0
ntLink_0	GAF	gene	933218	947061	.	+	.	ID=gene_5131;transcripts=1;complete=1
ntLink_0	GeMoMa	mRNA	933218	947061	.	+	.	ID=D_plexippus_rna-XM_032671800.2_R0;ref-gene=D_plexippus_gene-LOC116777974;aa=1668;raa=1760;score=3611;prediction=0;bestScore=3611;ce=7;rce=7;pAA=0.62;iAA=0.4275;lpm=19;maxScore=9227;maxGap=20;nps=0;start=M;stop=*;evidence=1;Parent=gene_5131;sumWeight=1.0;
ntLink_0	GeMoMa	CDS	933218	937308	.	+	0	Parent=D_plexippus_rna-XM_032671800.2_R0
ntLink_0	GeMoMa	CDS	938955	939114	.	+	1	Parent=D_plexippus_rna-XM_032671800.2_R0
ntLink_0	GeMoMa	CDS	940120	940298	.	+	0	Parent=D_plexippus_rna-XM_032671800.2_R0
ntLink_0	GeMoMa	CDS	942956	943147	.	+	1	Parent=D_plexippus_rna-XM_032671800.2_R0
ntLink_0	GeMoMa	CDS	944444	944583	.	+	1	Parent=D_plexippus_rna-XM_032671800.2_R0
ntLink_0	GeMoMa	CDS	946504	946627	.	+	2	Parent=D_plexippus_rna-XM_032671800.2_R0
ntLink_0	GeMoMa	CDS	946944	947061	.	+	1	Parent=D_plexippus_rna-XM_032671800.2_R0
ntLink_0	GAF	gene	956577	1007695	.	+	.	ID=gene_5132;transcripts=1;complete=1
ntLink_0	GeMoMa	mRNA	956577	1007695	.	+	.	ID=D_plexippus_rna-XM_061526124.1_R0;ref-gene=D_plexippus_gene-LOC116777137;aa=1235;raa=1362;score=2541;prediction=0;bestScore=2541;ce=28;rce=27;pAA=0.6524;iAA=0.5;lpm=40;maxScore=6942;maxGap=17;nps=0;start=M;stop=*;evidence=1;Parent=gene_5132;sumWeight=1.0;
ntLink_0	GeMoMa	CDS	956577	956611	.	+	0	Parent=D_plexippus_rna-XM_061526124.1_R0
ntLink_0	GeMoMa	CDS	962692	963301	.	+	1	Parent=D_plexippus_rna-XM_061526124.1_R0
ntLink_0	GeMoMa	CDS	963553	963711	.	+	0	Parent=D_plexippus_rna-XM_061526124.1_R0
ntLink_0	GeMoMa	CDS	964084	964212	.	+	0	Parent=D_plexippus_rna-XM_061526124.1_R0
ntLink_0	GeMoMa	CDS	968409	968513	.	+	0	Parent=D_plexippus_rna-XM_061526124.1_R0
ntLink_0	GeMoMa	CDS	971682	971792	.	+	0	Parent=D_plexippus_rna-XM_061526124.1_R0
ntLink_0	GeMoMa	CDS	972535	972635	.	+	0	Parent=D_plexippus_rna-XM_061526124.1_R0
ntLink_0	GeMoMa	CDS	974031	974178	.	+	1	Parent=D_plexippus_rna-XM_061526124.1_R0
ntLink_0	GeMoMa	CDS	975212	975302	.	+	0	Parent=D_plexippus_rna-XM_061526124.1_R0
ntLink_0	GeMoMa	CDS	985415	985578	.	+	2	Parent=D_plexippus_rna-XM_061526124.1_R0
ntLink_0	GeMoMa	CDS	991640	991780	.	+	0	Parent=D_plexippus_rna-XM_061526124.1_R0
ntLink_0	GeMoMa	CDS	992007	992211	.	+	0	Parent=D_plexippus_rna-XM_061526124.1_R0
ntLink_0	GeMoMa	CDS	996115	996284	.	+	2	Parent=D_plexippus_rna-XM_061526124.1_R0
ntLink_0	GeMoMa	CDS	997044	997147	.	+	0	Parent=D_plexippus_rna-XM_061526124.1_R0
ntLink_0	GeMoMa	CDS	998146	998236	.	+	1	Parent=D_plexippus_rna-XM_061526124.1_R0
ntLink_0	GeMoMa	CDS	998535	998661	.	+	0	Parent=D_plexippus_rna-XM_061526124.1_R0
ntLink_0	GeMoMa	CDS	998818	999032	.	+	2	Parent=D_plexippus_rna-XM_061526124.1_R0
ntLink_0	GeMoMa	CDS	999590	999679	.	+	0	Parent=D_plexippus_rna-XM_061526124.1_R0
ntLink_0	GeMoMa	CDS	1000489	1000581	.	+	0	Parent=D_plexippus_rna-XM_061526124.1_R0
ntLink_0	GeMoMa	CDS	1001629	1001674	.	+	0	Parent=D_plexippus_rna-XM_061526124.1_R0
ntLink_0	GeMoMa	CDS	1001942	1002060	.	+	2	Parent=D_plexippus_rna-XM_061526124.1_R0
ntLink_0	GeMoMa	CDS	1003182	1003309	.	+	0	Parent=D_plexippus_rna-XM_061526124.1_R0
ntLink_0	GeMoMa	CDS	1004671	1004715	.	+	1	Parent=D_plexippus_rna-XM_061526124.1_R0
ntLink_0	GeMoMa	CDS	1005046	1005085	.	+	1	Parent=D_plexippus_rna-XM_061526124.1_R0
ntLink_0	GeMoMa	CDS	1005552	1005594	.	+	0	Parent=D_plexippus_rna-XM_061526124.1_R0
ntLink_0	GeMoMa	CDS	1005948	1006004	.	+	2	Parent=D_plexippus_rna-XM_061526124.1_R0
ntLink_0	GeMoMa	CDS	1006802	1006926	.	+	2	Parent=D_plexippus_rna-XM_061526124.1_R0
ntLink_0	GeMoMa	CDS	1007483	1007695	.	+	0	Parent=D_plexippus_rna-XM_061526124.1_R0
ntLink_0	GAF	gene	1046928	1078615	.	-	.	ID=gene_4802;transcripts=1;complete=1
ntLink_0	GeMoMa	mRNA	1046928	1078615	.	-	.	ID=D_plexippus_rna-XM_032670980.2_R0;ref-gene=D_plexippus_gene-LOC116777439;aa=627;raa=605;score=1775;prediction=0;bestScore=1775;ce=13;rce=13;pAA=0.7207;iAA=0.5788;lpm=34;maxScore=3158;maxGap=18;nps=0;start=M;stop=*;evidence=1;Parent=gene_4802;sumWeight=1.0;
ntLink_0	GeMoMa	CDS	1078578	1078615	.	-	0	Parent=D_plexippus_rna-XM_032670980.2_R0
ntLink_0	GeMoMa	CDS	1077117	1077265	.	-	1	Parent=D_plexippus_rna-XM_032670980.2_R0
ntLink_0	GeMoMa	CDS	1070881	1071062	.	-	2	Parent=D_plexippus_rna-XM_032670980.2_R0
ntLink_0	GeMoMa	CDS	1069948	1070065	.	-	0	Parent=D_plexippus_rna-XM_032670980.2_R0
ntLink_0	GeMoMa	CDS	1069028	1069123	.	-	2	Parent=D_plexippus_rna-XM_032670980.2_R0
ntLink_0	GeMoMa	CDS	1067445	1067505	.	-	2	Parent=D_plexippus_rna-XM_032670980.2_R0
ntLink_0	GeMoMa	CDS	1063294	1063532	.	-	1	Parent=D_plexippus_rna-XM_032670980.2_R0
ntLink_0	GeMoMa	CDS	1062920	1063067	.	-	2	Parent=D_plexippus_rna-XM_032670980.2_R0
ntLink_0	GeMoMa	CDS	1062182	1062404	.	-	1	Parent=D_plexippus_rna-XM_032670980.2_R0
ntLink_0	GeMoMa	CDS	1057502	1057690	.	-	0	Parent=D_plexippus_rna-XM_032670980.2_R0
ntLink_0	GeMoMa	CDS	1056931	1057101	.	-	0	Parent=D_plexippus_rna-XM_032670980.2_R0
ntLink_0	GeMoMa	CDS	1047996	1048118	.	-	0	Parent=D_plexippus_rna-XM_032670980.2_R0
ntLink_0	GeMoMa	CDS	1046928	1047071	.	-	0	Parent=D_plexippus_rna-XM_032670980.2_R0
ntLink_0	GAF	gene	1157418	1176456	.	-	.	ID=gene_4803;transcripts=1;complete=1
ntLink_0	GeMoMa	mRNA	1157418	1176456	.	-	.	ID=D_plexippus_rna-XM_061526326.1_R0;ref-gene=D_plexippus_gene-LOC116777440;aa=1313;raa=1324;score=4651;prediction=0;bestScore=4651;ce=26;rce=26;pAA=0.7687;iAA=0.6819;lpm=31;maxScore=6761;maxGap=12;nps=0;start=M;stop=*;evidence=1;Parent=gene_4803;sumWeight=1.0;
ntLink_0	GeMoMa	CDS	1176419	1176456	.	-	0	Parent=D_plexippus_rna-XM_061526326.1_R0
ntLink_0	GeMoMa	CDS	1176290	1176338	.	-	1	Parent=D_plexippus_rna-XM_061526326.1_R0
ntLink_0	GeMoMa	CDS	1175142	1175338	.	-	0	Parent=D_plexippus_rna-XM_061526326.1_R0
ntLink_0	GeMoMa	CDS	1174701	1174845	.	-	1	Parent=D_plexippus_rna-XM_061526326.1_R0
ntLink_0	GeMoMa	CDS	1174231	1174331	.	-	0	Parent=D_plexippus_rna-XM_061526326.1_R0
ntLink_0	GeMoMa	CDS	1173399	1173570	.	-	1	Parent=D_plexippus_rna-XM_061526326.1_R0
ntLink_0	GeMoMa	CDS	1172918	1173042	.	-	0	Parent=D_plexippus_rna-XM_061526326.1_R0
ntLink_0	GeMoMa	CDS	1170732	1170927	.	-	1	Parent=D_plexippus_rna-XM_061526326.1_R0
ntLink_0	GeMoMa	CDS	1170174	1170398	.	-	0	Parent=D_plexippus_rna-XM_061526326.1_R0
ntLink_0	GeMoMa	CDS	1169577	1169763	.	-	0	Parent=D_plexippus_rna-XM_061526326.1_R0
ntLink_0	GeMoMa	CDS	1169190	1169332	.	-	2	Parent=D_plexippus_rna-XM_061526326.1_R0
ntLink_0	GeMoMa	CDS	1168903	1169111	.	-	0	Parent=D_plexippus_rna-XM_061526326.1_R0
ntLink_0	GeMoMa	CDS	1168542	1168636	.	-	1	Parent=D_plexippus_rna-XM_061526326.1_R0
ntLink_0	GeMoMa	CDS	1168259	1168453	.	-	2	Parent=D_plexippus_rna-XM_061526326.1_R0
ntLink_0	GeMoMa	CDS	1167349	1167458	.	-	2	Parent=D_plexippus_rna-XM_061526326.1_R0
ntLink_0	GeMoMa	CDS	1165512	1165652	.	-	0	Parent=D_plexippus_rna-XM_061526326.1_R0
ntLink_0	GeMoMa	CDS	1161547	1161729	.	-	0	Parent=D_plexippus_rna-XM_061526326.1_R0
ntLink_0	GeMoMa	CDS	1160834	1161037	.	-	0	Parent=D_plexippus_rna-XM_061526326.1_R0
ntLink_0	GeMoMa	CDS	1160264	1160393	.	-	0	Parent=D_plexippus_rna-XM_061526326.1_R0
ntLink_0	GeMoMa	CDS	1159319	1159514	.	-	2	Parent=D_plexippus_rna-XM_061526326.1_R0
ntLink_0	GeMoMa	CDS	1158639	1158801	.	-	1	Parent=D_plexippus_rna-XM_061526326.1_R0
ntLink_0	GeMoMa	CDS	1158248	1158442	.	-	0	Parent=D_plexippus_rna-XM_061526326.1_R0
ntLink_0	GeMoMa	CDS	1157923	1158132	.	-	0	Parent=D_plexippus_rna-XM_061526326.1_R0
ntLink_0	GeMoMa	CDS	1157731	1157853	.	-	0	Parent=D_plexippus_rna-XM_061526326.1_R0
ntLink_0	GeMoMa	CDS	1157598	1157694	.	-	0	Parent=D_plexippus_rna-XM_061526326.1_R0
ntLink_0	GeMoMa	CDS	1157418	1157527	.	-	2	Parent=D_plexippus_rna-XM_061526326.1_R0
ntLink_0	GAF	gene	1184097	1198336	.	+	.	ID=gene_5133;transcripts=1;complete=1
ntLink_0	GeMoMa	mRNA	1184097	1198336	.	+	.	ID=D_plexippus_rna-XM_032669866.2_R0;ref-gene=D_plexippus_gene-LOC116776630;aa=1203;raa=1302;score=2527;prediction=0;bestScore=2527;ce=26;rce=27;pAA=0.6306;iAA=0.4356;lpm=17;maxScore=6574;maxGap=48;nps=0;start=M;stop=*;evidence=1;Parent=gene_5133;sumWeight=1.0;
ntLink_0	GeMoMa	CDS	1184097	1184174	.	+	0	Parent=D_plexippus_rna-XM_032669866.2_R0
ntLink_0	GeMoMa	CDS	1184639	1184832	.	+	0	Parent=D_plexippus_rna-XM_032669866.2_R0
ntLink_0	GeMoMa	CDS	1185895	1186039	.	+	1	Parent=D_plexippus_rna-XM_032669866.2_R0
ntLink_0	GeMoMa	CDS	1186825	1186925	.	+	0	Parent=D_plexippus_rna-XM_032669866.2_R0
ntLink_0	GeMoMa	CDS	1187445	1187616	.	+	1	Parent=D_plexippus_rna-XM_032669866.2_R0
ntLink_0	GeMoMa	CDS	1188367	1188491	.	+	0	Parent=D_plexippus_rna-XM_032669866.2_R0
ntLink_0	GeMoMa	CDS	1188975	1189170	.	+	1	Parent=D_plexippus_rna-XM_032669866.2_R0
ntLink_0	GeMoMa	CDS	1189686	1189910	.	+	0	Parent=D_plexippus_rna-XM_032669866.2_R0
ntLink_0	GeMoMa	CDS	1190230	1190416	.	+	0	Parent=D_plexippus_rna-XM_032669866.2_R0
ntLink_0	GeMoMa	CDS	1190845	1190987	.	+	2	Parent=D_plexippus_rna-XM_032669866.2_R0
ntLink_0	GeMoMa	CDS	1191425	1191538	.	+	0	Parent=D_plexippus_rna-XM_032669866.2_R0
ntLink_0	GeMoMa	CDS	1191575	1191633	.	+	0	Parent=D_plexippus_rna-XM_032669866.2_R0
ntLink_0	GeMoMa	CDS	1191919	1192017	.	+	1	Parent=D_plexippus_rna-XM_032669866.2_R0
ntLink_0	GeMoMa	CDS	1193274	1193334	.	+	1	Parent=D_plexippus_rna-XM_032669866.2_R0
ntLink_0	GeMoMa	CDS	1193469	1193609	.	+	0	Parent=D_plexippus_rna-XM_032669866.2_R0
ntLink_0	GeMoMa	CDS	1194002	1194184	.	+	0	Parent=D_plexippus_rna-XM_032669866.2_R0
ntLink_0	GeMoMa	CDS	1194553	1194627	.	+	0	Parent=D_plexippus_rna-XM_032669866.2_R0
ntLink_0	GeMoMa	CDS	1194670	1194756	.	+	0	Parent=D_plexippus_rna-XM_032669866.2_R0
ntLink_0	GeMoMa	CDS	1195260	1195389	.	+	0	Parent=D_plexippus_rna-XM_032669866.2_R0
ntLink_0	GeMoMa	CDS	1196145	1196340	.	+	2	Parent=D_plexippus_rna-XM_032669866.2_R0
ntLink_0	GeMoMa	CDS	1196830	1196992	.	+	1	Parent=D_plexippus_rna-XM_032669866.2_R0
ntLink_0	GeMoMa	CDS	1197354	1197548	.	+	0	Parent=D_plexippus_rna-XM_032669866.2_R0
ntLink_0	GeMoMa	CDS	1197622	1197831	.	+	0	Parent=D_plexippus_rna-XM_032669866.2_R0
ntLink_0	GeMoMa	CDS	1197898	1198020	.	+	0	Parent=D_plexippus_rna-XM_032669866.2_R0
ntLink_0	GeMoMa	CDS	1198057	1198153	.	+	0	Parent=D_plexippus_rna-XM_032669866.2_R0
ntLink_0	GeMoMa	CDS	1198227	1198336	.	+	2	Parent=D_plexippus_rna-XM_032669866.2_R0
ntLink_0	GAF	gene	1290745	1292541	.	-	.	ID=gene_4804;transcripts=1;complete=1
ntLink_0	GeMoMa	mRNA	1290745	1292541	.	-	.	ID=D_plexippus_rna-XM_061526578.1_R0;ref-gene=D_plexippus_gene-LOC133320023;aa=599;raa=599;score=1026;prediction=0;bestScore=1026;ce=1;rce=1;pAA=0.5993;iAA=0.33;lpm=17;maxScore=3166;maxGap=9;nps=0;start=M;stop=*;evidence=1;Parent=gene_4804;sumWeight=1.0;
ntLink_0	GeMoMa	CDS	1290745	1292541	.	-	0	Parent=D_plexippus_rna-XM_061526578.1_R0
ntLink_0	GAF	gene	1323758	1326653	.	+	.	ID=gene_5134;transcripts=1;complete=1
ntLink_0	GeMoMa	mRNA	1323758	1326653	.	+	.	ID=D_plexippus_rna-XM_032670514.2_R2;ref-gene=D_plexippus_gene-LOC116777134;aa=161;raa=211;score=238;prediction=2;bestScore=650;ce=4;rce=4;pAA=0.5695;iAA=0.4036;lpm=27;maxScore=1179;maxGap=36;nps=0;start=M;stop=*;evidence=1;Parent=gene_5134;sumWeight=1.0;
ntLink_0	GeMoMa	CDS	1323758	1323861	.	+	0	Parent=D_plexippus_rna-XM_032670514.2_R2
ntLink_0	GeMoMa	CDS	1324492	1324619	.	+	1	Parent=D_plexippus_rna-XM_032670514.2_R2
ntLink_0	GeMoMa	CDS	1325557	1325616	.	+	2	Parent=D_plexippus_rna-XM_032670514.2_R2
ntLink_0	GeMoMa	CDS	1326463	1326653	.	+	2	Parent=D_plexippus_rna-XM_032670514.2_R2
ntLink_0	GAF	gene	1337230	1346651	.	+	.	ID=gene_5135;transcripts=1;complete=1
ntLink_0	GeMoMa	mRNA	1337230	1346651	.	+	.	ID=D_plexippus_rna-XM_032671187.2_R0;ref-gene=D_plexippus_gene-LOC116777567;aa=395;raa=395;score=1561;prediction=0;bestScore=1561;ce=7;rce=7;pAA=0.8015;iAA=0.7211;lpm=23;maxScore=2091;maxGap=3;nps=0;start=M;stop=*;evidence=1;Parent=gene_5135;sumWeight=1.0;
ntLink_0	GeMoMa	CDS	1337230	1337365	.	+	0	Parent=D_plexippus_rna-XM_032671187.2_R0
ntLink_0	GeMoMa	CDS	1337873	1338025	.	+	2	Parent=D_plexippus_rna-XM_032671187.2_R0
ntLink_0	GeMoMa	CDS	1338433	1338563	.	+	2	Parent=D_plexippus_rna-XM_032671187.2_R0
ntLink_0	GeMoMa	CDS	1339029	1339284	.	+	0	Parent=D_plexippus_rna-XM_032671187.2_R0
ntLink_0	GeMoMa	CDS	1340172	1340356	.	+	2	Parent=D_plexippus_rna-XM_032671187.2_R0
ntLink_0	GeMoMa	CDS	1340813	1341014	.	+	0	Parent=D_plexippus_rna-XM_032671187.2_R0
ntLink_0	GeMoMa	CDS	1346530	1346651	.	+	2	Parent=D_plexippus_rna-XM_032671187.2_R0
ntLink_0	GAF	gene	1355110	1358741	.	-	.	ID=gene_4805;transcripts=1;complete=1
ntLink_0	GeMoMa	mRNA	1355110	1358741	.	-	.	ID=D_plexippus_rna-XM_032671473.2_R0;ref-gene=D_plexippus_gene-LOC116777765;aa=386;raa=389;score=1382;prediction=0;bestScore=1382;ce=5;rce=5;pAA=0.7641;iAA=0.6641;lpm=22;maxScore=2035;maxGap=2;nps=0;start=M;stop=*;evidence=1;Parent=gene_4805;sumWeight=1.0;
ntLink_0	GeMoMa	CDS	1358472	1358741	.	-	0	Parent=D_plexippus_rna-XM_032671473.2_R0
ntLink_0	GeMoMa	CDS	1357846	1358055	.	-	0	Parent=D_plexippus_rna-XM_032671473.2_R0
ntLink_0	GeMoMa	CDS	1356800	1357002	.	-	0	Parent=D_plexippus_rna-XM_032671473.2_R0
ntLink_0	GeMoMa	CDS	1355830	1356042	.	-	1	Parent=D_plexippus_rna-XM_032671473.2_R0
ntLink_0	GeMoMa	CDS	1355110	1355371	.	-	1	Parent=D_plexippus_rna-XM_032671473.2_R0
ntLink_0	GAF	gene	1363740	1395460	.	+	.	ID=gene_5136;transcripts=1;complete=1
ntLink_0	GeMoMa	mRNA	1363740	1395460	.	+	.	ID=D_plexippus_rna-XM_032670756.2_R0;ref-gene=D_plexippus_gene-LOC116777293;aa=798;raa=779;score=2377;prediction=0;bestScore=2377;ce=15;rce=15;pAA=0.737;iAA=0.6291;lpm=46;maxScore=4070;maxGap=15;nps=0;start=M;stop=*;evidence=1;Parent=gene_5136;sumWeight=1.0;
ntLink_0	GeMoMa	CDS	1363740	1363881	.	+	0	Parent=D_plexippus_rna-XM_032670756.2_R0
ntLink_0	GeMoMa	CDS	1364069	1364248	.	+	2	Parent=D_plexippus_rna-XM_032670756.2_R0
ntLink_0	GeMoMa	CDS	1372608	1372865	.	+	2	Parent=D_plexippus_rna-XM_032670756.2_R0
ntLink_0	GeMoMa	CDS	1379712	1379912	.	+	2	Parent=D_plexippus_rna-XM_032670756.2_R0
ntLink_0	GeMoMa	CDS	1381828	1382017	.	+	2	Parent=D_plexippus_rna-XM_032670756.2_R0
ntLink_0	GeMoMa	CDS	1383186	1383321	.	+	1	Parent=D_plexippus_rna-XM_032670756.2_R0
ntLink_0	GeMoMa	CDS	1384577	1384826	.	+	0	Parent=D_plexippus_rna-XM_032670756.2_R0
ntLink_0	GeMoMa	CDS	1386885	1386921	.	+	2	Parent=D_plexippus_rna-XM_032670756.2_R0
ntLink_0	GeMoMa	CDS	1388794	1388914	.	+	1	Parent=D_plexippus_rna-XM_032670756.2_R0
ntLink_0	GeMoMa	CDS	1390459	1390531	.	+	0	Parent=D_plexippus_rna-XM_032670756.2_R0
ntLink_0	GeMoMa	CDS	1391659	1391834	.	+	2	Parent=D_plexippus_rna-XM_032670756.2_R0
ntLink_0	GeMoMa	CDS	1392687	1392871	.	+	0	Parent=D_plexippus_rna-XM_032670756.2_R0
ntLink_0	GeMoMa	CDS	1394404	1394512	.	+	1	Parent=D_plexippus_rna-XM_032670756.2_R0
ntLink_0	GeMoMa	CDS	1394914	1395075	.	+	0	Parent=D_plexippus_rna-XM_032670756.2_R0
ntLink_0	GeMoMa	CDS	1395287	1395460	.	+	0	Parent=D_plexippus_rna-XM_032670756.2_R0
ntLink_0	GAF	gene	1402280	1406522	.	-	.	ID=gene_4806;transcripts=1;complete=1
ntLink_0	GeMoMa	mRNA	1402280	1406522	.	-	.	ID=D_plexippus_rna-XM_032670760.2_R0;ref-gene=D_plexippus_gene-LOC116777296;aa=290;raa=296;score=897;prediction=0;bestScore=897;ce=5;rce=5;pAA=0.7542;iAA=0.5892;lpm=27;maxScore=1576;maxGap=2;nps=0;start=M;stop=*;evidence=1;Parent=gene_4806;sumWeight=1.0;
ntLink_0	GeMoMa	CDS	1406358	1406522	.	-	0	Parent=D_plexippus_rna-XM_032670760.2_R0
ntLink_0	GeMoMa	CDS	1405528	1405649	.	-	0	Parent=D_plexippus_rna-XM_032670760.2_R0
ntLink_0	GeMoMa	CDS	1404458	1404649	.	-	1	Parent=D_plexippus_rna-XM_032670760.2_R0
ntLink_0	GeMoMa	CDS	1403168	1403341	.	-	1	Parent=D_plexippus_rna-XM_032670760.2_R0
ntLink_0	GeMoMa	CDS	1402280	1402496	.	-	1	Parent=D_plexippus_rna-XM_032670760.2_R0
ntLink_0	GAF	gene	1486504	1514827	.	-	.	ID=gene_4807;transcripts=1;complete=1
ntLink_0	GeMoMa	mRNA	1486504	1514827	.	-	.	ID=D_plexippus_rna-XM_032670618.2_R0;ref-gene=D_plexippus_gene-LOC116777207;aa=666;raa=665;score=2820;prediction=0;bestScore=2820;ce=9;rce=9;pAA=0.8318;iAA=0.7568;lpm=31;maxScore=3585;maxGap=1;nps=0;start=M;stop=*;evidence=1;Parent=gene_4807;sumWeight=1.0;
ntLink_0	GeMoMa	CDS	1514526	1514827	.	-	0	Parent=D_plexippus_rna-XM_032670618.2_R0
ntLink_0	GeMoMa	CDS	1508497	1508692	.	-	1	Parent=D_plexippus_rna-XM_032670618.2_R0
ntLink_0	GeMoMa	CDS	1507684	1507923	.	-	0	Parent=D_plexippus_rna-XM_032670618.2_R0
ntLink_0	GeMoMa	CDS	1506687	1506802	.	-	0	Parent=D_plexippus_rna-XM_032670618.2_R0
ntLink_0	GeMoMa	CDS	1505586	1505778	.	-	1	Parent=D_plexippus_rna-XM_032670618.2_R0
ntLink_0	GeMoMa	CDS	1497288	1497421	.	-	0	Parent=D_plexippus_rna-XM_032670618.2_R0
ntLink_0	GeMoMa	CDS	1494112	1494301	.	-	1	Parent=D_plexippus_rna-XM_032670618.2_R0
ntLink_0	GeMoMa	CDS	1490273	1490462	.	-	0	Parent=D_plexippus_rna-XM_032670618.2_R0
ntLink_0	GeMoMa	CDS	1486504	1486940	.	-	2	Parent=D_plexippus_rna-XM_032670618.2_R0
ntLink_0	GAF	gene	1516865	1521169	.	+	.	ID=gene_5137;transcripts=1;complete=1
ntLink_0	GeMoMa	mRNA	1516865	1521169	.	+	.	ID=D_plexippus_rna-XM_032671138.2_R0;ref-gene=D_plexippus_gene-LOC116777531;aa=383;raa=384;score=1383;prediction=0;bestScore=1383;ce=6;rce=5;pAA=0.7839;iAA=0.6484;lpm=17;maxScore=2095;maxGap=1;nps=0;start=M;stop=*;evidence=1;Parent=gene_5137;sumWeight=1.0;
ntLink_0	GeMoMa	CDS	1516865	1516917	.	+	0	Parent=D_plexippus_rna-XM_032671138.2_R0
ntLink_0	GeMoMa	CDS	1517011	1517158	.	+	1	Parent=D_plexippus_rna-XM_032671138.2_R0
ntLink_0	GeMoMa	CDS	1518157	1518348	.	+	0	Parent=D_plexippus_rna-XM_032671138.2_R0
ntLink_0	GeMoMa	CDS	1519362	1519501	.	+	0	Parent=D_plexippus_rna-XM_032671138.2_R0
ntLink_0	GeMoMa	CDS	1519856	1519971	.	+	1	Parent=D_plexippus_rna-XM_032671138.2_R0
ntLink_0	GeMoMa	CDS	1520670	1521169	.	+	2	Parent=D_plexippus_rna-XM_032671138.2_R0
ntLink_0	GAF	gene	1523006	1533939	.	-	.	ID=gene_4808;transcripts=1;complete=1
ntLink_0	GeMoMa	mRNA	1523006	1533939	.	-	.	ID=D_plexippus_rna-XM_032663409.2_R4;ref-gene=D_plexippus_gene-LOC116771534;aa=420;raa=428;score=468;prediction=4;bestScore=526;ce=8;rce=8;pAA=0.5619;iAA=0.2821;lpm=8;maxScore=2189;maxGap=8;nps=0;start=M;stop=*;evidence=1;Parent=gene_4808;sumWeight=1.0;
ntLink_0	GeMoMa	CDS	1533905	1533939	.	-	0	Parent=D_plexippus_rna-XM_032663409.2_R4
ntLink_0	GeMoMa	CDS	1533208	1533463	.	-	1	Parent=D_plexippus_rna-XM_032663409.2_R4
ntLink_0	GeMoMa	CDS	1532571	1532678	.	-	0	Parent=D_plexippus_rna-XM_032663409.2_R4
ntLink_0	GeMoMa	CDS	1531410	1531861	.	-	0	Parent=D_plexippus_rna-XM_032663409.2_R4
ntLink_0	GeMoMa	CDS	1531042	1531141	.	-	1	Parent=D_plexippus_rna-XM_032663409.2_R4
ntLink_0	GeMoMa	CDS	1530448	1530543	.	-	0	Parent=D_plexippus_rna-XM_032663409.2_R4
ntLink_0	GeMoMa	CDS	1529531	1529686	.	-	0	Parent=D_plexippus_rna-XM_032663409.2_R4
ntLink_0	GeMoMa	CDS	1523006	1523062	.	-	0	Parent=D_plexippus_rna-XM_032663409.2_R4
ntLink_0	GAF	gene	1579839	1581960	.	-	.	ID=gene_4809;transcripts=1;complete=1
ntLink_0	GeMoMa	mRNA	1579839	1581960	.	-	.	ID=D_plexippus_rna-XM_061525627.1_R1;ref-gene=D_plexippus_gene-LOC116768430;aa=288;raa=289;score=1159;prediction=1;bestScore=1162;ce=3;rce=3;pAA=0.8166;iAA=0.7474;lpm=28;maxScore=1519;maxGap=1;nps=0;start=M;stop=*;evidence=1;Parent=gene_4809;sumWeight=1.0;
ntLink_0	GeMoMa	CDS	1581757	1581960	.	-	0	Parent=D_plexippus_rna-XM_061525627.1_R1
ntLink_0	GeMoMa	CDS	1581385	1581510	.	-	0	Parent=D_plexippus_rna-XM_061525627.1_R1
ntLink_0	GeMoMa	CDS	1579839	1580372	.	-	0	Parent=D_plexippus_rna-XM_061525627.1_R1
ntLink_0	GAF	gene	1602873	1617051	.	-	.	ID=gene_4810;transcripts=1;complete=1
ntLink_0	GeMoMa	mRNA	1602873	1617051	.	-	.	ID=D_plexippus_rna-XM_061522388.1_R2;ref-gene=D_plexippus_gene-LOC116772611;aa=641;raa=634;score=965;prediction=2;bestScore=1696;ce=14;rce=14;pAA=0.5621;iAA=0.3388;lpm=12;maxScore=3233;maxGap=32;nps=0;start=M;stop=*;evidence=1;Parent=gene_4810;sumWeight=1.0;
ntLink_0	GeMoMa	CDS	1616995	1617051	.	-	0	Parent=D_plexippus_rna-XM_061522388.1_R2
ntLink_0	GeMoMa	CDS	1616085	1616157	.	-	0	Parent=D_plexippus_rna-XM_061522388.1_R2
ntLink_0	GeMoMa	CDS	1615666	1615807	.	-	2	Parent=D_plexippus_rna-XM_061522388.1_R2
ntLink_0	GeMoMa	CDS	1613740	1613826	.	-	1	Parent=D_plexippus_rna-XM_061522388.1_R2
ntLink_0	GeMoMa	CDS	1612935	1613090	.	-	1	Parent=D_plexippus_rna-XM_061522388.1_R2
ntLink_0	GeMoMa	CDS	1612816	1612898	.	-	1	Parent=D_plexippus_rna-XM_061522388.1_R2
ntLink_0	GeMoMa	CDS	1612338	1612420	.	-	2	Parent=D_plexippus_rna-XM_061522388.1_R2
ntLink_0	GeMoMa	CDS	1611750	1611914	.	-	0	Parent=D_plexippus_rna-XM_061522388.1_R2
ntLink_0	GeMoMa	CDS	1611207	1611332	.	-	0	Parent=D_plexippus_rna-XM_061522388.1_R2
ntLink_0	GeMoMa	CDS	1610254	1610376	.	-	0	Parent=D_plexippus_rna-XM_061522388.1_R2
ntLink_0	GeMoMa	CDS	1608722	1609041	.	-	0	Parent=D_plexippus_rna-XM_061522388.1_R2
ntLink_0	GeMoMa	CDS	1603856	1604078	.	-	1	Parent=D_plexippus_rna-XM_061522388.1_R2
ntLink_0	GeMoMa	CDS	1603134	1603202	.	-	0	Parent=D_plexippus_rna-XM_061522388.1_R2
ntLink_0	GeMoMa	CDS	1602873	1603088	.	-	0	Parent=D_plexippus_rna-XM_061522388.1_R2
ntLink_0	GAF	gene	1606825	1608519	.	+	.	ID=gene_5138;transcripts=1;complete=1
ntLink_0	GeMoMa	mRNA	1606825	1608519	.	+	.	ID=D_plexippus_rna-XM_061526259.1_R0;ref-gene=D_plexippus_gene-LOC133319930;aa=565;raa=579;score=1396;prediction=0;bestScore=1396;ce=1;rce=1;pAA=0.6649;iAA=0.4656;lpm=17;maxScore=3061;maxGap=10;nps=0;start=M;stop=*;evidence=1;Parent=gene_5138;sumWeight=1.0;alternative="D_plexippus_gene-LOC116772219";
ntLink_0	GeMoMa	CDS	1606825	1608519	.	+	0	Parent=D_plexippus_rna-XM_061526259.1_R0
ntLink_0	GAF	gene	1666787	1684912	.	-	.	ID=gene_4811;transcripts=1;complete=1
ntLink_0	GeMoMa	mRNA	1666787	1684912	.	-	.	ID=D_plexippus_rna-XM_032672047.2_R0;ref-gene=D_plexippus_gene-LOC116778142;aa=1140;raa=1219;score=1469;prediction=0;bestScore=1469;ce=10;rce=8;pAA=0.5875;iAA=0.3648;lpm=16;maxScore=6256;maxGap=26;nps=0;start=M;stop=*;evidence=1;Parent=gene_4811;sumWeight=1.0;
ntLink_0	GeMoMa	CDS	1684777	1684912	.	-	0	Parent=D_plexippus_rna-XM_032672047.2_R0
ntLink_0	GeMoMa	CDS	1680695	1680889	.	-	2	Parent=D_plexippus_rna-XM_032672047.2_R0
ntLink_0	GeMoMa	CDS	1679548	1679659	.	-	2	Parent=D_plexippus_rna-XM_032672047.2_R0
ntLink_0	GeMoMa	CDS	1675574	1676636	.	-	1	Parent=D_plexippus_rna-XM_032672047.2_R0
ntLink_0	GeMoMa	CDS	1674393	1674581	.	-	0	Parent=D_plexippus_rna-XM_032672047.2_R0
ntLink_0	GeMoMa	CDS	1672221	1673235	.	-	0	Parent=D_plexippus_rna-XM_032672047.2_R0
ntLink_0	GeMoMa	CDS	1671329	1671447	.	-	2	Parent=D_plexippus_rna-XM_032672047.2_R0
ntLink_0	GeMoMa	CDS	1670110	1670367	.	-	0	Parent=D_plexippus_rna-XM_032672047.2_R0
ntLink_0	GeMoMa	CDS	1668885	1669023	.	-	0	Parent=D_plexippus_rna-XM_032672047.2_R0
ntLink_0	GeMoMa	CDS	1666787	1666980	.	-	2	Parent=D_plexippus_rna-XM_032672047.2_R0
ntLink_0	GAF	gene	1703165	1737920	.	+	.	ID=gene_5139;transcripts=1;complete=1
ntLink_0	GeMoMa	mRNA	1703165	1737920	.	+	.	ID=D_plexippus_rna-XM_061526039.1_R0;ref-gene=D_plexippus_gene-LOC116777162;aa=642;raa=751;score=1009;prediction=0;bestScore=1009;ce=10;rce=11;pAA=0.5396;iAA=0.3476;lpm=15;maxScore=3920;maxGap=51;nps=0;start=M;stop=*;evidence=1;Parent=gene_5139;sumWeight=1.0;
ntLink_0	GeMoMa	CDS	1703165	1703312	.	+	0	Parent=D_plexippus_rna-XM_061526039.1_R0
ntLink_0	GeMoMa	CDS	1722513	1722733	.	+	2	Parent=D_plexippus_rna-XM_061526039.1_R0
ntLink_0	GeMoMa	CDS	1723042	1723197	.	+	0	Parent=D_plexippus_rna-XM_061526039.1_R0
ntLink_0	GeMoMa	CDS	1723932	1724135	.	+	0	Parent=D_plexippus_rna-XM_061526039.1_R0
ntLink_0	GeMoMa	CDS	1724823	1725013	.	+	0	Parent=D_plexippus_rna-XM_061526039.1_R0
ntLink_0	GeMoMa	CDS	1729347	1729526	.	+	1	Parent=D_plexippus_rna-XM_061526039.1_R0
ntLink_0	GeMoMa	CDS	1733651	1733719	.	+	1	Parent=D_plexippus_rna-XM_061526039.1_R0
ntLink_0	GeMoMa	CDS	1735705	1735853	.	+	1	Parent=D_plexippus_rna-XM_061526039.1_R0
ntLink_0	GeMoMa	CDS	1737005	1737194	.	+	2	Parent=D_plexippus_rna-XM_061526039.1_R0
ntLink_0	GeMoMa	CDS	1737503	1737920	.	+	1	Parent=D_plexippus_rna-XM_061526039.1_R0
ntLink_0	GAF	gene	1794426	1795298	.	+	.	ID=gene_5140;transcripts=1;complete=1
ntLink_0	GeMoMa	mRNA	1794426	1795298	.	+	.	ID=D_plexippus_rna-XM_032671307.2_R0;ref-gene=D_plexippus_gene-LOC116777644;aa=291;raa=274;score=714;prediction=0;bestScore=714;ce=1;rce=1;pAA=0.6957;iAA=0.4849;lpm=23;maxScore=1518;maxGap=21;nps=0;start=M;stop=*;evidence=1;Parent=gene_5140;sumWeight=1.0;
ntLink_0	GeMoMa	CDS	1794426	1795298	.	+	0	Parent=D_plexippus_rna-XM_032671307.2_R0
ntLink_0	GAF	gene	1803413	1805613	.	+	.	ID=gene_5141;transcripts=1;complete=1
ntLink_0	GeMoMa	mRNA	1803413	1805613	.	+	.	ID=D_plexippus_rna-XM_061529947.1_R8;ref-gene=D_plexippus_gene-LOC133320884;aa=286;raa=249;score=238;prediction=8;bestScore=286;ce=3;rce=3;pAA=0.5479;iAA=0.2705;lpm=8;maxScore=1336;maxGap=28;nps=0;start=M;stop=*;evidence=1;Parent=gene_5141;sumWeight=1.0;alternative="D_plexippus_gene-LOC116779689";
ntLink_0	GeMoMa	CDS	1803413	1803889	.	+	0	Parent=D_plexippus_rna-XM_061529947.1_R8
ntLink_0	GeMoMa	CDS	1804080	1804219	.	+	0	Parent=D_plexippus_rna-XM_061529947.1_R8
ntLink_0	GeMoMa	CDS	1805373	1805613	.	+	1	Parent=D_plexippus_rna-XM_061529947.1_R8
ntLink_0	GAF	gene	1827519	1843078	.	+	.	ID=gene_5142;transcripts=1;complete=1
ntLink_0	GeMoMa	mRNA	1827519	1843078	.	+	.	ID=D_plexippus_rna-XM_032671483.2_R0;ref-gene=D_plexippus_gene-LOC116777773;aa=593;raa=603;score=2279;prediction=0;bestScore=2279;ce=10;rce=10;pAA=0.7974;iAA=0.7018;lpm=33;maxScore=3225;maxGap=8;nps=0;start=M;stop=*;evidence=1;Parent=gene_5142;sumWeight=1.0;
ntLink_0	GeMoMa	CDS	1827519	1827615	.	+	0	Parent=D_plexippus_rna-XM_032671483.2_R0
ntLink_0	GeMoMa	CDS	1831905	1832040	.	+	2	Parent=D_plexippus_rna-XM_032671483.2_R0
ntLink_0	GeMoMa	CDS	1832255	1832648	.	+	1	Parent=D_plexippus_rna-XM_032671483.2_R0
ntLink_0	GeMoMa	CDS	1833327	1833564	.	+	0	Parent=D_plexippus_rna-XM_032671483.2_R0
ntLink_0	GeMoMa	CDS	1834080	1834225	.	+	2	Parent=D_plexippus_rna-XM_032671483.2_R0
ntLink_0	GeMoMa	CDS	1839471	1839623	.	+	0	Parent=D_plexippus_rna-XM_032671483.2_R0
ntLink_0	GeMoMa	CDS	1840306	1840523	.	+	0	Parent=D_plexippus_rna-XM_032671483.2_R0
ntLink_0	GeMoMa	CDS	1840844	1840973	.	+	1	Parent=D_plexippus_rna-XM_032671483.2_R0
ntLink_0	GeMoMa	CDS	1842165	1842299	.	+	0	Parent=D_plexippus_rna-XM_032671483.2_R0
ntLink_0	GeMoMa	CDS	1842947	1843078	.	+	0	Parent=D_plexippus_rna-XM_032671483.2_R0
ntLink_0	GAF	gene	1862514	1864233	.	-	.	ID=gene_4812;transcripts=1;complete=1
ntLink_0	GeMoMa	mRNA	1862514	1864233	.	-	.	ID=D_plexippus_rna-XM_061526503.1_R0;ref-gene=D_plexippus_gene-LOC133319998;aa=168;raa=167;score=749;prediction=0;bestScore=749;ce=4;rce=4;pAA=0.8274;iAA=0.7798;lpm=34;maxScore=916;maxGap=1;nps=0;start=M;stop=*;evidence=1;Parent=gene_4812;sumWeight=1.0;
ntLink_0	GeMoMa	CDS	1864184	1864233	.	-	0	Parent=D_plexippus_rna-XM_061526503.1_R0
ntLink_0	GeMoMa	CDS	1863648	1863789	.	-	1	Parent=D_plexippus_rna-XM_061526503.1_R0
ntLink_0	GeMoMa	CDS	1863194	1863298	.	-	0	Parent=D_plexippus_rna-XM_061526503.1_R0
ntLink_0	GeMoMa	CDS	1862514	1862720	.	-	0	Parent=D_plexippus_rna-XM_061526503.1_R0
ntLink_0	GAF	gene	1909112	1913288	.	-	.	ID=gene_4813;transcripts=1;complete=1
ntLink_0	GeMoMa	mRNA	1909112	1913288	.	-	.	ID=D_plexippus_rna-XM_061526462.1_R0;ref-gene=D_plexippus_gene-LOC133319991;aa=160;raa=162;score=694;prediction=0;bestScore=694;ce=3;rce=3;pAA=0.858;iAA=0.8025;lpm=32;maxScore=857;maxGap=2;nps=0;start=M;stop=*;evidence=1;Parent=gene_4813;sumWeight=1.0;
ntLink_0	GeMoMa	CDS	1913209	1913288	.	-	0	Parent=D_plexippus_rna-XM_061526462.1_R0
ntLink_0	GeMoMa	CDS	1909967	1910198	.	-	1	Parent=D_plexippus_rna-XM_061526462.1_R0
ntLink_0	GeMoMa	CDS	1909112	1909279	.	-	0	Parent=D_plexippus_rna-XM_061526462.1_R0
ntLink_0	GAF	gene	2022158	2027191	.	+	.	ID=gene_5143;transcripts=1;complete=1
ntLink_0	GeMoMa	mRNA	2022158	2027191	.	+	.	ID=D_plexippus_rna-XM_032671467.2_R0;ref-gene=D_plexippus_gene-LOC116777760;aa=386;raa=354;score=661;prediction=0;bestScore=661;ce=8;rce=7;pAA=0.6641;iAA=0.4341;lpm=18;maxScore=1840;maxGap=13;nps=0;start=M;stop=*;evidence=1;Parent=gene_5143;sumWeight=1.0;
ntLink_0	GeMoMa	CDS	2022158	2022352	.	+	0	Parent=D_plexippus_rna-XM_032671467.2_R0
ntLink_0	GeMoMa	CDS	2022864	2023037	.	+	0	Parent=D_plexippus_rna-XM_032671467.2_R0
ntLink_0	GeMoMa	CDS	2024178	2024358	.	+	0	Parent=D_plexippus_rna-XM_032671467.2_R0
ntLink_0	GeMoMa	CDS	2024557	2024662	.	+	2	Parent=D_plexippus_rna-XM_032671467.2_R0
ntLink_0	GeMoMa	CDS	2025204	2025349	.	+	1	Parent=D_plexippus_rna-XM_032671467.2_R0
ntLink_0	GeMoMa	CDS	2025550	2025624	.	+	2	Parent=D_plexippus_rna-XM_032671467.2_R0
ntLink_0	GeMoMa	CDS	2026296	2026411	.	+	2	Parent=D_plexippus_rna-XM_032671467.2_R0
ntLink_0	GeMoMa	CDS	2027027	2027191	.	+	0	Parent=D_plexippus_rna-XM_032671467.2_R0
ntLink_0	GAF	gene	2028034	2047250	.	-	.	ID=gene_4814;transcripts=1;complete=1
ntLink_0	GeMoMa	mRNA	2028034	2047250	.	-	.	ID=D_plexippus_rna-XM_032671216.2_R0;ref-gene=D_plexippus_gene-LOC116777584;aa=833;raa=842;score=2208;prediction=0;bestScore=2208;ce=15;rce=15;pAA=0.6895;iAA=0.5075;lpm=30;maxScore=4411;maxGap=15;nps=0;start=M;stop=*;evidence=1;Parent=gene_4814;sumWeight=1.0;
ntLink_0	GeMoMa	CDS	2047134	2047250	.	-	0	Parent=D_plexippus_rna-XM_032671216.2_R0
ntLink_0	GeMoMa	CDS	2046200	2046376	.	-	0	Parent=D_plexippus_rna-XM_032671216.2_R0
ntLink_0	GeMoMa	CDS	2045296	2045483	.	-	0	Parent=D_plexippus_rna-XM_032671216.2_R0
ntLink_0	GeMoMa	CDS	2037472	2037637	.	-	1	Parent=D_plexippus_rna-XM_032671216.2_R0
ntLink_0	GeMoMa	CDS	2036853	2037029	.	-	0	Parent=D_plexippus_rna-XM_032671216.2_R0
ntLink_0	GeMoMa	CDS	2036227	2036439	.	-	0	Parent=D_plexippus_rna-XM_032671216.2_R0
ntLink_0	GeMoMa	CDS	2035551	2035701	.	-	0	Parent=D_plexippus_rna-XM_032671216.2_R0
ntLink_0	GeMoMa	CDS	2034656	2034817	.	-	2	Parent=D_plexippus_rna-XM_032671216.2_R0
ntLink_0	GeMoMa	CDS	2033330	2033550	.	-	2	Parent=D_plexippus_rna-XM_032671216.2_R0
ntLink_0	GeMoMa	CDS	2032656	2032765	.	-	0	Parent=D_plexippus_rna-XM_032671216.2_R0
ntLink_0	GeMoMa	CDS	2032149	2032273	.	-	1	Parent=D_plexippus_rna-XM_032671216.2_R0
ntLink_0	GeMoMa	CDS	2030464	2030688	.	-	2	Parent=D_plexippus_rna-XM_032671216.2_R0
ntLink_0	GeMoMa	CDS	2028929	2029075	.	-	2	Parent=D_plexippus_rna-XM_032671216.2_R0
ntLink_0	GeMoMa	CDS	2028381	2028555	.	-	2	Parent=D_plexippus_rna-XM_032671216.2_R0
ntLink_0	GeMoMa	CDS	2028034	2028178	.	-	1	Parent=D_plexippus_rna-XM_032671216.2_R0
ntLink_0	GAF	gene	2070683	2071364	.	+	.	ID=gene_5144;transcripts=1;complete=1
ntLink_0	GeMoMa	mRNA	2070683	2071364	.	+	.	ID=D_plexippus_rna-XM_032671862.2_R0;ref-gene=D_plexippus_gene-LOC116778022;aa=161;raa=164;score=399;prediction=0;bestScore=399;ce=2;rce=2;pAA=0.7561;iAA=0.4878;lpm=19;maxScore=879;maxGap=3;nps=0;start=M;stop=*;evidence=1;Parent=gene_5144;sumWeight=1.0;
ntLink_0	GeMoMa	CDS	2070683	2070861	.	+	0	Parent=D_plexippus_rna-XM_032671862.2_R0
ntLink_0	GeMoMa	CDS	2071061	2071364	.	+	1	Parent=D_plexippus_rna-XM_032671862.2_R0
ntLink_0	GAF	gene	2098695	2104367	.	-	.	ID=gene_4815;transcripts=1;complete=1
ntLink_0	GeMoMa	mRNA	2098695	2104367	.	-	.	ID=D_plexippus_rna-XM_061526135.1_R0;ref-gene=D_plexippus_gene-LOC133319912;aa=249;raa=238;score=786;prediction=0;bestScore=786;ce=4;rce=4;pAA=0.776;iAA=0.62;lpm=17;maxScore=1267;maxGap=7;nps=0;start=M;stop=*;evidence=1;Parent=gene_4815;sumWeight=1.0;
ntLink_0	GeMoMa	CDS	2104160	2104367	.	-	0	Parent=D_plexippus_rna-XM_061526135.1_R0
ntLink_0	GeMoMa	CDS	2100662	2100727	.	-	2	Parent=D_plexippus_rna-XM_061526135.1_R0
ntLink_0	GeMoMa	CDS	2099269	2099423	.	-	2	Parent=D_plexippus_rna-XM_061526135.1_R0
ntLink_0	GeMoMa	CDS	2098695	2099012	.	-	0	Parent=D_plexippus_rna-XM_061526135.1_R0
ntLink_0	GAF	gene	2115055	2155806	.	-	.	ID=gene_4816;transcripts=1;complete=1
ntLink_0	GeMoMa	mRNA	2115055	2155806	.	-	.	ID=D_plexippus_rna-XM_032671537.2_R0;ref-gene=D_plexippus_gene-LOC116777810;aa=954;raa=1057;score=1653;prediction=0;bestScore=1653;ce=22;rce=25;pAA=0.5708;iAA=0.4102;lpm=29;maxScore=5544;maxGap=19;nps=0;start=M;stop=*;evidence=1;Parent=gene_4816;sumWeight=1.0;
ntLink_0	GeMoMa	CDS	2155685	2155806	.	-	0	Parent=D_plexippus_rna-XM_032671537.2_R0
ntLink_0	GeMoMa	CDS	2152102	2152185	.	-	1	Parent=D_plexippus_rna-XM_032671537.2_R0
ntLink_0	GeMoMa	CDS	2150841	2151000	.	-	1	Parent=D_plexippus_rna-XM_032671537.2_R0
ntLink_0	GeMoMa	CDS	2150524	2150616	.	-	0	Parent=D_plexippus_rna-XM_032671537.2_R0
ntLink_0	GeMoMa	CDS	2141846	2141977	.	-	0	Parent=D_plexippus_rna-XM_032671537.2_R0
ntLink_0	GeMoMa	CDS	2141137	2141209	.	-	0	Parent=D_plexippus_rna-XM_032671537.2_R0
ntLink_0	GeMoMa	CDS	2140210	2140401	.	-	2	Parent=D_plexippus_rna-XM_032671537.2_R0
ntLink_0	GeMoMa	CDS	2139350	2139578	.	-	2	Parent=D_plexippus_rna-XM_032671537.2_R0
ntLink_0	GeMoMa	CDS	2138757	2138868	.	-	1	Parent=D_plexippus_rna-XM_032671537.2_R0
ntLink_0	GeMoMa	CDS	2138058	2138183	.	-	0	Parent=D_plexippus_rna-XM_032671537.2_R0
ntLink_0	GeMoMa	CDS	2136921	2137076	.	-	0	Parent=D_plexippus_rna-XM_032671537.2_R0
ntLink_0	GeMoMa	CDS	2136188	2136309	.	-	0	Parent=D_plexippus_rna-XM_032671537.2_R0
ntLink_0	GeMoMa	CDS	2135415	2135498	.	-	1	Parent=D_plexippus_rna-XM_032671537.2_R0
ntLink_0	GeMoMa	CDS	2134803	2134898	.	-	1	Parent=D_plexippus_rna-XM_032671537.2_R0
ntLink_0	GeMoMa	CDS	2133902	2134073	.	-	1	Parent=D_plexippus_rna-XM_032671537.2_R0
ntLink_0	GeMoMa	CDS	2133548	2133671	.	-	0	Parent=D_plexippus_rna-XM_032671537.2_R0
ntLink_0	GeMoMa	CDS	2131314	2131483	.	-	2	Parent=D_plexippus_rna-XM_032671537.2_R0
ntLink_0	GeMoMa	CDS	2117840	2117995	.	-	0	Parent=D_plexippus_rna-XM_032671537.2_R0
ntLink_0	GeMoMa	CDS	2117139	2117252	.	-	0	Parent=D_plexippus_rna-XM_032671537.2_R0
ntLink_0	GeMoMa	CDS	2116432	2116533	.	-	0	Parent=D_plexippus_rna-XM_032671537.2_R0
ntLink_0	GeMoMa	CDS	2115646	2115804	.	-	0	Parent=D_plexippus_rna-XM_032671537.2_R0
ntLink_0	GeMoMa	CDS	2115055	2115138	.	-	0	Parent=D_plexippus_rna-XM_032671537.2_R0
ntLink_0	GAF	gene	2177130	2234081	.	-	.	ID=gene_4817;transcripts=1;complete=1
ntLink_0	GeMoMa	mRNA	2177130	2234081	.	-	.	ID=D_plexippus_rna-XM_032670914.2_R0;ref-gene=D_plexippus_gene-LOC116777394;aa=903;raa=931;score=2927;prediction=0;bestScore=2927;ce=16;rce=16;pAA=0.7671;iAA=0.6596;lpm=26;maxScore=4952;maxGap=21;nps=0;start=M;stop=*;evidence=1;Parent=gene_4817;sumWeight=1.0;
ntLink_0	GeMoMa	CDS	2233610	2234081	.	-	0	Parent=D_plexippus_rna-XM_032670914.2_R0
ntLink_0	GeMoMa	CDS	2223855	2223995	.	-	2	Parent=D_plexippus_rna-XM_032670914.2_R0
ntLink_0	GeMoMa	CDS	2197664	2197794	.	-	2	Parent=D_plexippus_rna-XM_032670914.2_R0
ntLink_0	GeMoMa	CDS	2194888	2195066	.	-	0	Parent=D_plexippus_rna-XM_032670914.2_R0
ntLink_0	GeMoMa	CDS	2194364	2194492	.	-	1	Parent=D_plexippus_rna-XM_032670914.2_R0
ntLink_0	GeMoMa	CDS	2192527	2192644	.	-	1	Parent=D_plexippus_rna-XM_032670914.2_R0
ntLink_0	GeMoMa	CDS	2191479	2191622	.	-	0	Parent=D_plexippus_rna-XM_032670914.2_R0
ntLink_0	GeMoMa	CDS	2190544	2190687	.	-	0	Parent=D_plexippus_rna-XM_032670914.2_R0
ntLink_0	GeMoMa	CDS	2189365	2189551	.	-	0	Parent=D_plexippus_rna-XM_032670914.2_R0
ntLink_0	GeMoMa	CDS	2188397	2188528	.	-	2	Parent=D_plexippus_rna-XM_032670914.2_R0
ntLink_0	GeMoMa	CDS	2179456	2179669	.	-	2	Parent=D_plexippus_rna-XM_032670914.2_R0
ntLink_0	GeMoMa	CDS	2179026	2179190	.	-	1	Parent=D_plexippus_rna-XM_032670914.2_R0
ntLink_0	GeMoMa	CDS	2178638	2178834	.	-	1	Parent=D_plexippus_rna-XM_032670914.2_R0
ntLink_0	GeMoMa	CDS	2178210	2178328	.	-	2	Parent=D_plexippus_rna-XM_032670914.2_R0
ntLink_0	GeMoMa	CDS	2177660	2177746	.	-	0	Parent=D_plexippus_rna-XM_032670914.2_R0
ntLink_0	GeMoMa	CDS	2177130	2177279	.	-	0	Parent=D_plexippus_rna-XM_032670914.2_R0
ntLink_0	GAF	gene	2220582	2221148	.	-	.	ID=gene_4818;transcripts=1;complete=1
ntLink_0	GeMoMa	mRNA	2220582	2221148	.	-	.	ID=D_plexippus_rna-XM_032661627.2_R1;ref-gene=D_plexippus_gene-LOC116770238;aa=189;raa=207;score=147;prediction=1;bestScore=149;ce=1;rce=1;pAA=0.7429;iAA=0.3381;lpm=18;maxScore=1057;maxGap=8;nps=0;start=M;stop=*;evidence=1;Parent=gene_4818;sumWeight=1.0;
ntLink_0	GeMoMa	CDS	2220582	2221148	.	-	0	Parent=D_plexippus_rna-XM_032661627.2_R1
ntLink_0	GAF	gene	2282141	2294664	.	+	.	ID=gene_5145;transcripts=1;complete=1
ntLink_0	GeMoMa	mRNA	2282141	2294664	.	+	.	ID=D_plexippus_rna-XM_032671833.2_R0;ref-gene=D_plexippus_gene-LOC116777996;aa=524;raa=522;score=850;prediction=0;bestScore=850;ce=10;rce=9;pAA=0.5514;iAA=0.3369;lpm=13;maxScore=2774;maxGap=40;nps=0;start=M;stop=*;evidence=1;Parent=gene_5145;sumWeight=1.0;
ntLink_0	GeMoMa	CDS	2282141	2282229	.	+	0	Parent=D_plexippus_rna-XM_032671833.2_R0
ntLink_0	GeMoMa	CDS	2283198	2283366	.	+	1	Parent=D_plexippus_rna-XM_032671833.2_R0
ntLink_0	GeMoMa	CDS	2285134	2285304	.	+	0	Parent=D_plexippus_rna-XM_032671833.2_R0
ntLink_0	GeMoMa	CDS	2286630	2286837	.	+	0	Parent=D_plexippus_rna-XM_032671833.2_R0
ntLink_0	GeMoMa	CDS	2289756	2289919	.	+	2	Parent=D_plexippus_rna-XM_032671833.2_R0
ntLink_0	GeMoMa	CDS	2290806	2290901	.	+	0	Parent=D_plexippus_rna-XM_032671833.2_R0
ntLink_0	GeMoMa	CDS	2291219	2291436	.	+	0	Parent=D_plexippus_rna-XM_032671833.2_R0
ntLink_0	GeMoMa	CDS	2292261	2292405	.	+	1	Parent=D_plexippus_rna-XM_032671833.2_R0
ntLink_0	GeMoMa	CDS	2293497	2293594	.	+	0	Parent=D_plexippus_rna-XM_032671833.2_R0
ntLink_0	GeMoMa	CDS	2294451	2294664	.	+	1	Parent=D_plexippus_rna-XM_032671833.2_R0
ntLink_0	GAF	gene	2391075	2398849	.	+	.	ID=gene_5146;transcripts=1;complete=1
ntLink_0	GeMoMa	mRNA	2391075	2398849	.	+	.	ID=D_plexippus_rna-XM_032672002.2_R0;ref-gene=D_plexippus_gene-LOC116778118;aa=455;raa=446;score=1914;prediction=0;bestScore=1914;ce=10;rce=10;pAA=0.8945;iAA=0.8571;lpm=43;maxScore=2197;maxGap=7;nps=0;start=M;stop=*;evidence=1;Parent=gene_5146;sumWeight=1.0;
ntLink_0	GeMoMa	CDS	2391075	2391147	.	+	0	Parent=D_plexippus_rna-XM_032672002.2_R0
ntLink_0	GeMoMa	CDS	2391632	2391798	.	+	2	Parent=D_plexippus_rna-XM_032672002.2_R0
ntLink_0	GeMoMa	CDS	2392143	2392322	.	+	0	Parent=D_plexippus_rna-XM_032672002.2_R0
ntLink_0	GeMoMa	CDS	2392592	2392675	.	+	0	Parent=D_plexippus_rna-XM_032672002.2_R0
ntLink_0	GeMoMa	CDS	2393039	2393257	.	+	0	Parent=D_plexippus_rna-XM_032672002.2_R0
ntLink_0	GeMoMa	CDS	2393658	2393818	.	+	0	Parent=D_plexippus_rna-XM_032672002.2_R0
ntLink_0	GeMoMa	CDS	2395370	2395478	.	+	1	Parent=D_plexippus_rna-XM_032672002.2_R0
ntLink_0	GeMoMa	CDS	2395861	2395986	.	+	0	Parent=D_plexippus_rna-XM_032672002.2_R0
ntLink_0	GeMoMa	CDS	2398234	2398398	.	+	0	Parent=D_plexippus_rna-XM_032672002.2_R0
ntLink_0	GeMoMa	CDS	2398769	2398849	.	+	0	Parent=D_plexippus_rna-XM_032672002.2_R0
ntLink_0	GAF	gene	2413630	2416422	.	-	.	ID=gene_4819;transcripts=1;complete=1
ntLink_0	GeMoMa	mRNA	2413630	2416422	.	-	.	ID=D_plexippus_rna-XM_032671999.2_R0;ref-gene=D_plexippus_gene-LOC116778117;aa=580;raa=566;score=1372;prediction=0;bestScore=1372;ce=2;rce=2;pAA=0.6622;iAA=0.4645;lpm=34;maxScore=2955;maxGap=16;nps=0;start=M;stop=*;evidence=1;Parent=gene_4819;sumWeight=1.0;
ntLink_0	GeMoMa	CDS	2414744	2416422	.	-	0	Parent=D_plexippus_rna-XM_032671999.2_R0
ntLink_0	GeMoMa	CDS	2413630	2413690	.	-	1	Parent=D_plexippus_rna-XM_032671999.2_R0
ntLink_0	GAF	gene	2420767	2437626	.	+	.	ID=gene_5147;transcripts=1;complete=1
ntLink_0	GeMoMa	mRNA	2420767	2437626	.	+	.	ID=D_plexippus_rna-XM_032670806.2_R0;ref-gene=D_plexippus_gene-LOC116777324;aa=725;raa=754;score=2235;prediction=0;bestScore=2235;ce=16;rce=15;pAA=0.7175;iAA=0.5623;lpm=17;maxScore=3965;maxGap=24;nps=0;start=M;stop=*;evidence=1;Parent=gene_5147;sumWeight=1.0;
ntLink_0	GeMoMa	CDS	2420767	2420848	.	+	0	Parent=D_plexippus_rna-XM_032670806.2_R0
ntLink_0	GeMoMa	CDS	2421897	2422038	.	+	2	Parent=D_plexippus_rna-XM_032670806.2_R0
ntLink_0	GeMoMa	CDS	2422731	2422817	.	+	1	Parent=D_plexippus_rna-XM_032670806.2_R0
ntLink_0	GeMoMa	CDS	2426216	2426300	.	+	1	Parent=D_plexippus_rna-XM_032670806.2_R0
ntLink_0	GeMoMa	CDS	2426668	2426857	.	+	0	Parent=D_plexippus_rna-XM_032670806.2_R0
ntLink_0	GeMoMa	CDS	2427231	2427313	.	+	2	Parent=D_plexippus_rna-XM_032670806.2_R0
ntLink_0	GeMoMa	CDS	2428732	2428911	.	+	0	Parent=D_plexippus_rna-XM_032670806.2_R0
ntLink_0	GeMoMa	CDS	2429109	2429345	.	+	0	Parent=D_plexippus_rna-XM_032670806.2_R0
ntLink_0	GeMoMa	CDS	2429929	2430078	.	+	0	Parent=D_plexippus_rna-XM_032670806.2_R0
ntLink_0	GeMoMa	CDS	2430613	2430708	.	+	0	Parent=D_plexippus_rna-XM_032670806.2_R0
ntLink_0	GeMoMa	CDS	2431184	2431287	.	+	0	Parent=D_plexippus_rna-XM_032670806.2_R0
ntLink_0	GeMoMa	CDS	2431881	2432027	.	+	1	Parent=D_plexippus_rna-XM_032670806.2_R0
ntLink_0	GeMoMa	CDS	2432607	2432850	.	+	1	Parent=D_plexippus_rna-XM_032670806.2_R0
ntLink_0	GeMoMa	CDS	2435041	2435148	.	+	0	Parent=D_plexippus_rna-XM_032670806.2_R0
ntLink_0	GeMoMa	CDS	2436478	2436621	.	+	0	Parent=D_plexippus_rna-XM_032670806.2_R0
ntLink_0	GeMoMa	CDS	2437531	2437626	.	+	0	Parent=D_plexippus_rna-XM_032670806.2_R0
ntLink_0	GAF	gene	2438533	2443523	.	+	.	ID=gene_5148;transcripts=1;complete=1
ntLink_0	GeMoMa	mRNA	2438533	2443523	.	+	.	ID=D_plexippus_rna-XM_032671369.2_R0;ref-gene=D_plexippus_gene-LOC116777691;aa=326;raa=437;score=424;prediction=0;bestScore=424;ce=8;rce=8;pAA=0.4989;iAA=0.2676;lpm=9;maxScore=2295;maxGap=84;nps=0;start=M;stop=*;evidence=1;Parent=gene_5148;sumWeight=1.0;
ntLink_0	GeMoMa	CDS	2438533	2438560	.	+	0	Parent=D_plexippus_rna-XM_032671369.2_R0
ntLink_0	GeMoMa	CDS	2439012	2439094	.	+	2	Parent=D_plexippus_rna-XM_032671369.2_R0
ntLink_0	GeMoMa	CDS	2439615	2439748	.	+	0	Parent=D_plexippus_rna-XM_032671369.2_R0
ntLink_0	GeMoMa	CDS	2440255	2440419	.	+	1	Parent=D_plexippus_rna-XM_032671369.2_R0
ntLink_0	GeMoMa	CDS	2440891	2440981	.	+	1	Parent=D_plexippus_rna-XM_032671369.2_R0
ntLink_0	GeMoMa	CDS	2441877	2441999	.	+	0	Parent=D_plexippus_rna-XM_032671369.2_R0
ntLink_0	GeMoMa	CDS	2442738	2442943	.	+	0	Parent=D_plexippus_rna-XM_032671369.2_R0
ntLink_0	GeMoMa	CDS	2443376	2443523	.	+	1	Parent=D_plexippus_rna-XM_032671369.2_R0
ntLink_0	GAF	gene	2447528	2465090	.	-	.	ID=gene_4820;transcripts=1;complete=1
ntLink_0	GeMoMa	mRNA	2447528	2465090	.	-	.	ID=D_plexippus_rna-XM_032671542.2_R0;ref-gene=D_plexippus_gene-LOC116777813;aa=603;raa=623;score=1627;prediction=0;bestScore=1627;ce=6;rce=6;pAA=0.6636;iAA=0.5218;lpm=22;maxScore=3204;maxGap=13;nps=0;start=M;stop=*;evidence=1;Parent=gene_4820;sumWeight=1.0;
ntLink_0	GeMoMa	CDS	2465000	2465090	.	-	0	Parent=D_plexippus_rna-XM_032671542.2_R0
ntLink_0	GeMoMa	CDS	2463518	2463687	.	-	2	Parent=D_plexippus_rna-XM_032671542.2_R0
ntLink_0	GeMoMa	CDS	2461662	2461829	.	-	0	Parent=D_plexippus_rna-XM_032671542.2_R0
ntLink_0	GeMoMa	CDS	2450281	2450712	.	-	0	Parent=D_plexippus_rna-XM_032671542.2_R0
ntLink_0	GeMoMa	CDS	2449709	2449909	.	-	0	Parent=D_plexippus_rna-XM_032671542.2_R0
ntLink_0	GeMoMa	CDS	2447528	2448274	.	-	0	Parent=D_plexippus_rna-XM_032671542.2_R0
ntLink_0	GAF	gene	2490782	2514493	.	-	.	ID=gene_4821;transcripts=1;complete=1
ntLink_0	GeMoMa	mRNA	2490782	2514493	.	-	.	ID=D_plexippus_rna-XM_061526424.1_R0;ref-gene=D_plexippus_gene-LOC116777694;aa=1178;raa=1178;score=4153;prediction=0;bestScore=4153;ce=24;rce=23;pAA=0.784;iAA=0.6759;lpm=70;maxScore=6108;maxGap=3;nps=0;start=M;stop=*;evidence=1;Parent=gene_4821;sumWeight=1.0;
ntLink_0	GeMoMa	CDS	2514432	2514493	.	-	0	Parent=D_plexippus_rna-XM_061526424.1_R0
ntLink_0	GeMoMa	CDS	2513969	2514199	.	-	1	Parent=D_plexippus_rna-XM_061526424.1_R0
ntLink_0	GeMoMa	CDS	2513441	2513651	.	-	1	Parent=D_plexippus_rna-XM_061526424.1_R0
ntLink_0	GeMoMa	CDS	2512049	2512196	.	-	0	Parent=D_plexippus_rna-XM_061526424.1_R0
ntLink_0	GeMoMa	CDS	2511330	2511484	.	-	2	Parent=D_plexippus_rna-XM_061526424.1_R0
ntLink_0	GeMoMa	CDS	2510140	2510337	.	-	0	Parent=D_plexippus_rna-XM_061526424.1_R0
ntLink_0	GeMoMa	CDS	2508262	2508399	.	-	0	Parent=D_plexippus_rna-XM_061526424.1_R0
ntLink_0	GeMoMa	CDS	2507543	2507671	.	-	0	Parent=D_plexippus_rna-XM_061526424.1_R0
ntLink_0	GeMoMa	CDS	2506612	2506776	.	-	0	Parent=D_plexippus_rna-XM_061526424.1_R0
ntLink_0	GeMoMa	CDS	2503530	2503670	.	-	0	Parent=D_plexippus_rna-XM_061526424.1_R0
ntLink_0	GeMoMa	CDS	2503014	2503111	.	-	0	Parent=D_plexippus_rna-XM_061526424.1_R0
ntLink_0	GeMoMa	CDS	2502549	2502702	.	-	1	Parent=D_plexippus_rna-XM_061526424.1_R0
ntLink_0	GeMoMa	CDS	2500527	2500685	.	-	0	Parent=D_plexippus_rna-XM_061526424.1_R0
ntLink_0	GeMoMa	CDS	2499814	2499974	.	-	0	Parent=D_plexippus_rna-XM_061526424.1_R0
ntLink_0	GeMoMa	CDS	2498944	2499072	.	-	1	Parent=D_plexippus_rna-XM_061526424.1_R0
ntLink_0	GeMoMa	CDS	2498265	2498410	.	-	1	Parent=D_plexippus_rna-XM_061526424.1_R0
ntLink_0	GeMoMa	CDS	2497611	2497764	.	-	2	Parent=D_plexippus_rna-XM_061526424.1_R0
ntLink_0	GeMoMa	CDS	2496692	2496883	.	-	1	Parent=D_plexippus_rna-XM_061526424.1_R0
ntLink_0	GeMoMa	CDS	2495939	2496047	.	-	1	Parent=D_plexippus_rna-XM_061526424.1_R0
ntLink_0	GeMoMa	CDS	2495062	2495224	.	-	0	Parent=D_plexippus_rna-XM_061526424.1_R0
ntLink_0	GeMoMa	CDS	2494443	2494618	.	-	2	Parent=D_plexippus_rna-XM_061526424.1_R0
ntLink_0	GeMoMa	CDS	2491965	2492074	.	-	0	Parent=D_plexippus_rna-XM_061526424.1_R0
ntLink_0	GeMoMa	CDS	2491447	2491495	.	-	1	Parent=D_plexippus_rna-XM_061526424.1_R0
ntLink_0	GeMoMa	CDS	2490782	2490937	.	-	0	Parent=D_plexippus_rna-XM_061526424.1_R0
ntLink_0	GAF	gene	2573996	2575015	.	-	.	ID=gene_4822;transcripts=1;complete=1
ntLink_0	GeMoMa	mRNA	2573996	2575015	.	-	.	ID=D_plexippus_rna-XM_032672060.2_R0;ref-gene=D_plexippus_gene-LOC116778149;aa=340;raa=336;score=1467;prediction=0;bestScore=1467;ce=1;rce=1;pAA=0.8692;iAA=0.811;lpm=108;maxScore=1828;maxGap=6;nps=0;start=M;stop=*;evidence=1;Parent=gene_4822;sumWeight=1.0;
ntLink_0	GeMoMa	CDS	2573996	2575015	.	-	0	Parent=D_plexippus_rna-XM_032672060.2_R0
ntLink_0	GAF	gene	2579169	2581454	.	-	.	ID=gene_4823;transcripts=1;complete=1
ntLink_0	GeMoMa	mRNA	2579169	2581454	.	-	.	ID=D_plexippus_rna-XM_061526416.1_R0;ref-gene=D_plexippus_gene-LOC133319972;aa=135;raa=135;score=276;prediction=0;bestScore=276;ce=3;rce=3;pAA=0.7007;iAA=0.4745;lpm=14;maxScore=694;maxGap=2;nps=0;start=M;stop=*;evidence=1;Parent=gene_4823;sumWeight=1.0;
ntLink_0	GeMoMa	CDS	2581283	2581454	.	-	0	Parent=D_plexippus_rna-XM_061526416.1_R0
ntLink_0	GeMoMa	CDS	2580309	2580442	.	-	2	Parent=D_plexippus_rna-XM_061526416.1_R0
ntLink_0	GeMoMa	CDS	2579169	2579267	.	-	0	Parent=D_plexippus_rna-XM_061526416.1_R0
ntLink_0	GAF	gene	2585601	2600995	.	+	.	ID=gene_5149;transcripts=1;complete=1
ntLink_0	GeMoMa	mRNA	2585601	2600995	.	+	.	ID=D_plexippus_rna-XM_032670452.2_R0;ref-gene=D_plexippus_gene-LOC116777098;aa=776;raa=776;score=3022;prediction=0;bestScore=3022;ce=17;rce=13;pAA=0.8085;iAA=0.7314;lpm=35;maxScore=4119;maxGap=2;nps=0;start=M;stop=*;evidence=1;Parent=gene_5149;sumWeight=1.0;
ntLink_0	GeMoMa	CDS	2585601	2585741	.	+	0	Parent=D_plexippus_rna-XM_032670452.2_R0
ntLink_0	GeMoMa	CDS	2591523	2591659	.	+	0	Parent=D_plexippus_rna-XM_032670452.2_R0
ntLink_0	GeMoMa	CDS	2592305	2592413	.	+	1	Parent=D_plexippus_rna-XM_032670452.2_R0
ntLink_0	GeMoMa	CDS	2592952	2593119	.	+	0	Parent=D_plexippus_rna-XM_032670452.2_R0
ntLink_0	GeMoMa	CDS	2593662	2593783	.	+	0	Parent=D_plexippus_rna-XM_032670452.2_R0
ntLink_0	GeMoMa	CDS	2594303	2594504	.	+	1	Parent=D_plexippus_rna-XM_032670452.2_R0
ntLink_0	GeMoMa	CDS	2594771	2594875	.	+	0	Parent=D_plexippus_rna-XM_032670452.2_R0
ntLink_0	GeMoMa	CDS	2595341	2595435	.	+	0	Parent=D_plexippus_rna-XM_032670452.2_R0
ntLink_0	GeMoMa	CDS	2595866	2596044	.	+	1	Parent=D_plexippus_rna-XM_032670452.2_R0
ntLink_0	GeMoMa	CDS	2596548	2596681	.	+	2	Parent=D_plexippus_rna-XM_032670452.2_R0
ntLink_0	GeMoMa	CDS	2596986	2597011	.	+	0	Parent=D_plexippus_rna-XM_032670452.2_R0
ntLink_0	GeMoMa	CDS	2597772	2597834	.	+	1	Parent=D_plexippus_rna-XM_032670452.2_R0
ntLink_0	GeMoMa	CDS	2598229	2598410	.	+	1	Parent=D_plexippus_rna-XM_032670452.2_R0
ntLink_0	GeMoMa	CDS	2598653	2598858	.	+	2	Parent=D_plexippus_rna-XM_032670452.2_R0
ntLink_0	GeMoMa	CDS	2599300	2599498	.	+	0	Parent=D_plexippus_rna-XM_032670452.2_R0
ntLink_0	GeMoMa	CDS	2599822	2599982	.	+	2	Parent=D_plexippus_rna-XM_032670452.2_R0
ntLink_0	GeMoMa	CDS	2600897	2600995	.	+	0	Parent=D_plexippus_rna-XM_032670452.2_R0
ntLink_0	GAF	gene	2613679	2615210	.	+	.	ID=gene_5150;transcripts=1;complete=1
ntLink_0	GeMoMa	mRNA	2613679	2615210	.	+	.	ID=D_plexippus_rna-XM_032670453.2_R0;ref-gene=D_plexippus_gene-LOC116777099;aa=339;raa=354;score=1230;prediction=0;bestScore=1230;ce=5;rce=5;pAA=0.7429;iAA=0.6356;lpm=24;maxScore=1888;maxGap=8;nps=0;start=M;stop=*;evidence=1;Parent=gene_5150;sumWeight=1.0;
ntLink_0	GeMoMa	CDS	2613679	2613811	.	+	0	Parent=D_plexippus_rna-XM_032670453.2_R0
ntLink_0	GeMoMa	CDS	2614032	2614260	.	+	2	Parent=D_plexippus_rna-XM_032670453.2_R0
ntLink_0	GeMoMa	CDS	2614353	2614546	.	+	1	Parent=D_plexippus_rna-XM_032670453.2_R0
ntLink_0	GeMoMa	CDS	2614666	2614826	.	+	2	Parent=D_plexippus_rna-XM_032670453.2_R0
ntLink_0	GeMoMa	CDS	2614911	2615210	.	+	0	Parent=D_plexippus_rna-XM_032670453.2_R0
ntLink_0	GAF	gene	2620295	2627522	.	-	.	ID=gene_4824;transcripts=1;complete=1
ntLink_0	GeMoMa	mRNA	2620295	2627522	.	-	.	ID=D_plexippus_rna-XM_032670552.2_R0;ref-gene=D_plexippus_gene-LOC116777164;aa=896;raa=896;score=3526;prediction=0;bestScore=3526;ce=10;rce=10;pAA=0.8187;iAA=0.7442;lpm=21;maxScore=4624;maxGap=1;nps=0;start=M;stop=*;evidence=1;Parent=gene_4824;sumWeight=1.0;
ntLink_0	GeMoMa	CDS	2627472	2627522	.	-	0	Parent=D_plexippus_rna-XM_032670552.2_R0
ntLink_0	GeMoMa	CDS	2626827	2626945	.	-	0	Parent=D_plexippus_rna-XM_032670552.2_R0
ntLink_0	GeMoMa	CDS	2625141	2625444	.	-	1	Parent=D_plexippus_rna-XM_032670552.2_R0
ntLink_0	GeMoMa	CDS	2624052	2624222	.	-	0	Parent=D_plexippus_rna-XM_032670552.2_R0
ntLink_0	GeMoMa	CDS	2622988	2623213	.	-	0	Parent=D_plexippus_rna-XM_032670552.2_R0
ntLink_0	GeMoMa	CDS	2622535	2622754	.	-	2	Parent=D_plexippus_rna-XM_032670552.2_R0
ntLink_0	GeMoMa	CDS	2622042	2622242	.	-	1	Parent=D_plexippus_rna-XM_032670552.2_R0
ntLink_0	GeMoMa	CDS	2620983	2621961	.	-	1	Parent=D_plexippus_rna-XM_032670552.2_R0
ntLink_0	GeMoMa	CDS	2620666	2620905	.	-	0	Parent=D_plexippus_rna-XM_032670552.2_R0
ntLink_0	GeMoMa	CDS	2620295	2620471	.	-	0	Parent=D_plexippus_rna-XM_032670552.2_R0
ntLink_0	GAF	gene	2629647	2632379	.	+	.	ID=gene_5151;transcripts=1;complete=1
ntLink_0	GeMoMa	mRNA	2629647	2632379	.	+	.	ID=D_plexippus_rna-XM_032672004.2_R0;ref-gene=D_plexippus_gene-LOC116778119;aa=343;raa=342;score=1684;prediction=0;bestScore=1684;ce=8;rce=8;pAA=0.9417;iAA=0.9242;lpm=103;maxScore=1810;maxGap=1;nps=0;start=M;stop=*;evidence=1;Parent=gene_5151;sumWeight=1.0;
ntLink_0	GeMoMa	CDS	2629647	2629727	.	+	0	Parent=D_plexippus_rna-XM_032672004.2_R0
ntLink_0	GeMoMa	CDS	2629815	2629994	.	+	0	Parent=D_plexippus_rna-XM_032672004.2_R0
ntLink_0	GeMoMa	CDS	2630531	2630616	.	+	0	Parent=D_plexippus_rna-XM_032672004.2_R0
ntLink_0	GeMoMa	CDS	2630912	2631082	.	+	1	Parent=D_plexippus_rna-XM_032672004.2_R0
ntLink_0	GeMoMa	CDS	2631358	2631501	.	+	1	Parent=D_plexippus_rna-XM_032672004.2_R0
ntLink_0	GeMoMa	CDS	2631594	2631734	.	+	1	Parent=D_plexippus_rna-XM_032672004.2_R0
ntLink_0	GeMoMa	CDS	2632070	2632192	.	+	1	Parent=D_plexippus_rna-XM_032672004.2_R0
ntLink_0	GeMoMa	CDS	2632277	2632379	.	+	1	Parent=D_plexippus_rna-XM_032672004.2_R0
ntLink_0	GAF	gene	2635473	2638903	.	+	.	ID=gene_5152;transcripts=1;complete=1
ntLink_0	GeMoMa	mRNA	2635473	2638903	.	+	.	ID=D_plexippus_rna-XM_061524952.1_R3;ref-gene=D_plexippus_gene-LOC133319700;aa=388;raa=447;score=362;prediction=3;bestScore=429;ce=3;rce=3;pAA=0.5033;iAA=0.2747;lpm=12;maxScore=2319;maxGap=34;nps=0;start=M;stop=*;evidence=1;Parent=gene_5152;sumWeight=1.0;
ntLink_0	GeMoMa	CDS	2635473	2636337	.	+	0	Parent=D_plexippus_rna-XM_061524952.1_R3
ntLink_0	GeMoMa	CDS	2637511	2637754	.	+	2	Parent=D_plexippus_rna-XM_061524952.1_R3
ntLink_0	GeMoMa	CDS	2638849	2638903	.	+	1	Parent=D_plexippus_rna-XM_061524952.1_R3
ntLink_0	GAF	gene	2657199	2671592	.	+	.	ID=gene_5153;transcripts=1;complete=1
ntLink_0	GeMoMa	mRNA	2657199	2671592	.	+	.	ID=D_plexippus_rna-XM_032670570.2_R0;ref-gene=D_plexippus_gene-LOC116777176;aa=294;raa=310;score=902;prediction=0;bestScore=902;ce=5;rce=5;pAA=0.7196;iAA=0.6262;lpm=37;maxScore=1630;maxGap=11;nps=0;start=M;stop=*;evidence=1;Parent=gene_5153;sumWeight=1.0;
ntLink_0	GeMoMa	CDS	2657199	2657455	.	+	0	Parent=D_plexippus_rna-XM_032670570.2_R0
ntLink_0	GeMoMa	CDS	2659634	2659780	.	+	1	Parent=D_plexippus_rna-XM_032670570.2_R0
ntLink_0	GeMoMa	CDS	2669866	2670018	.	+	1	Parent=D_plexippus_rna-XM_032670570.2_R0
ntLink_0	GeMoMa	CDS	2670822	2670993	.	+	1	Parent=D_plexippus_rna-XM_032670570.2_R0
ntLink_0	GeMoMa	CDS	2671440	2671592	.	+	0	Parent=D_plexippus_rna-XM_032670570.2_R0
ntLink_0	GAF	gene	2657503	2658303	.	-	.	ID=gene_4825;transcripts=1;complete=1
ntLink_0	GeMoMa	mRNA	2657503	2658303	.	-	.	ID=D_plexippus_rna-XM_032670571.2_R0;ref-gene=D_plexippus_gene-LOC116777177;aa=128;raa=123;score=310;prediction=0;bestScore=310;ce=3;rce=3;pAA=0.6818;iAA=0.4924;lpm=19;maxScore=657;maxGap=4;nps=0;start=M;stop=*;evidence=1;Parent=gene_4825;sumWeight=1.0;
ntLink_0	GeMoMa	CDS	2658170	2658303	.	-	0	Parent=D_plexippus_rna-XM_032670571.2_R0
ntLink_0	GeMoMa	CDS	2657802	2657939	.	-	1	Parent=D_plexippus_rna-XM_032670571.2_R0
ntLink_0	GeMoMa	CDS	2657503	2657614	.	-	1	Parent=D_plexippus_rna-XM_032670571.2_R0
ntLink_0	GAF	gene	2677935	2684156	.	-	.	ID=gene_4826;transcripts=1;complete=1
ntLink_0	GeMoMa	mRNA	2677935	2684156	.	-	.	ID=D_plexippus_rna-XM_032671685.2_R0;ref-gene=D_plexippus_gene-LOC116777894;aa=385;raa=384;score=1584;prediction=0;bestScore=1584;ce=9;rce=9;pAA=0.8727;iAA=0.7766;lpm=31;maxScore=2022;maxGap=1;nps=0;start=M;stop=*;evidence=1;Parent=gene_4826;sumWeight=1.0;
ntLink_0	GeMoMa	CDS	2684137	2684156	.	-	0	Parent=D_plexippus_rna-XM_032671685.2_R0
ntLink_0	GeMoMa	CDS	2683164	2683237	.	-	1	Parent=D_plexippus_rna-XM_032671685.2_R0
ntLink_0	GeMoMa	CDS	2682316	2682441	.	-	2	Parent=D_plexippus_rna-XM_032671685.2_R0
ntLink_0	GeMoMa	CDS	2681906	2682087	.	-	2	Parent=D_plexippus_rna-XM_032671685.2_R0
ntLink_0	GeMoMa	CDS	2681245	2681343	.	-	0	Parent=D_plexippus_rna-XM_032671685.2_R0
ntLink_0	GeMoMa	CDS	2680604	2680811	.	-	0	Parent=D_plexippus_rna-XM_032671685.2_R0
ntLink_0	GeMoMa	CDS	2679613	2679814	.	-	2	Parent=D_plexippus_rna-XM_032671685.2_R0
ntLink_0	GeMoMa	CDS	2678865	2678987	.	-	1	Parent=D_plexippus_rna-XM_032671685.2_R0
ntLink_0	GeMoMa	CDS	2677935	2678055	.	-	1	Parent=D_plexippus_rna-XM_032671685.2_R0
ntLink_0	GAF	gene	2696344	2707434	.	+	.	ID=gene_5154;transcripts=1;complete=1
ntLink_0	GeMoMa	mRNA	2696344	2707434	.	+	.	ID=D_plexippus_rna-XM_032664908.2_R1;ref-gene=D_plexippus_gene-LOC116772658;aa=3697;raa=3741;score=10104;prediction=1;bestScore=10217;ce=1;rce=1;pAA=0.6816;iAA=0.496;lpm=21;maxScore=20283;maxGap=8;nps=0;start=M;stop=*;evidence=1;Parent=gene_5154;sumWeight=1.0;
ntLink_0	GeMoMa	CDS	2696344	2707434	.	+	0	Parent=D_plexippus_rna-XM_032664908.2_R1
ntLink_0	GAF	gene	2775926	2806827	.	-	.	ID=gene_4827;transcripts=1;complete=1
ntLink_0	GeMoMa	mRNA	2775926	2806827	.	-	.	ID=D_plexippus_rna-XM_032671260.2_R0;ref-gene=D_plexippus_gene-LOC116777614;aa=556;raa=556;score=2208;prediction=0;bestScore=2208;ce=11;rce=11;pAA=0.8618;iAA=0.7846;lpm=48;maxScore=2789;maxGap=1;nps=0;start=M;stop=*;evidence=1;Parent=gene_4827;sumWeight=1.0;
ntLink_0	GeMoMa	CDS	2806728	2806827	.	-	0	Parent=D_plexippus_rna-XM_032671260.2_R0
ntLink_0	GeMoMa	CDS	2802239	2802438	.	-	2	Parent=D_plexippus_rna-XM_032671260.2_R0
ntLink_0	GeMoMa	CDS	2800518	2800622	.	-	0	Parent=D_plexippus_rna-XM_032671260.2_R0
ntLink_0	GeMoMa	CDS	2798421	2798591	.	-	0	Parent=D_plexippus_rna-XM_032671260.2_R0
ntLink_0	GeMoMa	CDS	2794634	2794882	.	-	0	Parent=D_plexippus_rna-XM_032671260.2_R0
ntLink_0	GeMoMa	CDS	2793888	2794036	.	-	0	Parent=D_plexippus_rna-XM_032671260.2_R0
ntLink_0	GeMoMa	CDS	2792467	2792613	.	-	1	Parent=D_plexippus_rna-XM_032671260.2_R0
ntLink_0	GeMoMa	CDS	2782863	2783014	.	-	1	Parent=D_plexippus_rna-XM_032671260.2_R0
ntLink_0	GeMoMa	CDS	2779441	2779539	.	-	2	Parent=D_plexippus_rna-XM_032671260.2_R0
ntLink_0	GeMoMa	CDS	2776471	2776638	.	-	2	Parent=D_plexippus_rna-XM_032671260.2_R0
ntLink_0	GeMoMa	CDS	2775926	2776053	.	-	2	Parent=D_plexippus_rna-XM_032671260.2_R0
ntLink_0	GAF	gene	2810399	2814829	.	+	.	ID=gene_5155;transcripts=1;complete=1
ntLink_0	GeMoMa	mRNA	2810399	2814829	.	+	.	ID=D_plexippus_rna-XM_032662525.2_R0;ref-gene=D_plexippus_gene-LOC116770886;aa=930;raa=950;score=1759;prediction=0;bestScore=1759;ce=5;rce=5;pAA=0.5988;iAA=0.392;lpm=16;maxScore=4898;maxGap=12;nps=0;start=M;stop=*;evidence=1;Parent=gene_5155;sumWeight=1.0;
ntLink_0	GeMoMa	CDS	2810399	2810461	.	+	0	Parent=D_plexippus_rna-XM_032662525.2_R0
ntLink_0	GeMoMa	CDS	2810544	2812697	.	+	0	Parent=D_plexippus_rna-XM_032662525.2_R0
ntLink_0	GeMoMa	CDS	2812855	2813005	.	+	0	Parent=D_plexippus_rna-XM_032662525.2_R0
ntLink_0	GeMoMa	CDS	2813513	2813703	.	+	2	Parent=D_plexippus_rna-XM_032662525.2_R0
ntLink_0	GeMoMa	CDS	2814599	2814829	.	+	0	Parent=D_plexippus_rna-XM_032662525.2_R0
ntLink_0	GAF	gene	2823987	2825005	.	+	.	ID=gene_5156;transcripts=1;complete=1
ntLink_0	GeMoMa	mRNA	2823987	2825005	.	+	.	ID=D_plexippus_rna-XM_032663266.2_R6;ref-gene=D_plexippus_gene-LOC116771417;aa=300;raa=302;score=635;prediction=6;bestScore=689;ce=2;rce=2;pAA=0.6808;iAA=0.4202;lpm=17;maxScore=1653;maxGap=7;nps=0;start=M;stop=*;evidence=1;Parent=gene_5156;sumWeight=1.0;
ntLink_0	GeMoMa	CDS	2823987	2824482	.	+	0	Parent=D_plexippus_rna-XM_032663266.2_R6
ntLink_0	GeMoMa	CDS	2824602	2825005	.	+	2	Parent=D_plexippus_rna-XM_032663266.2_R6
ntLink_0	GAF	gene	2879757	2880692	.	+	.	ID=gene_5157;transcripts=1;complete=1
ntLink_0	GeMoMa	mRNA	2879757	2880692	.	+	.	ID=D_plexippus_rna-XM_032674113.2_R1;ref-gene=D_plexippus_gene-LOC116779713;aa=79;raa=149;score=97;prediction=1;bestScore=142;ce=2;rce=2;pAA=0.4295;iAA=0.2685;lpm=17;maxScore=811;maxGap=38;nps=0;start=M;stop=*;evidence=1;Parent=gene_5157;sumWeight=1.0;
ntLink_0	GeMoMa	CDS	2879757	2879787	.	+	0	Parent=D_plexippus_rna-XM_032674113.2_R1
ntLink_0	GeMoMa	CDS	2880487	2880692	.	+	2	Parent=D_plexippus_rna-XM_032674113.2_R1
ntLink_0	GAF	gene	2891332	2920011	.	-	.	ID=gene_4828;transcripts=1;complete=1
ntLink_0	GeMoMa	mRNA	2891332	2920011	.	-	.	ID=D_plexippus_rna-XM_061526172.1_R0;ref-gene=D_plexippus_gene-LOC116777242;aa=1338;raa=1351;score=4198;prediction=0;bestScore=4198;ce=21;rce=21;pAA=0.7232;iAA=0.6101;lpm=24;maxScore=7094;maxGap=17;nps=0;start=M;stop=*;evidence=1;Parent=gene_4828;sumWeight=1.0;
ntLink_0	GeMoMa	CDS	2919893	2920011	.	-	0	Parent=D_plexippus_rna-XM_061526172.1_R0
ntLink_0	GeMoMa	CDS	2919056	2919171	.	-	1	Parent=D_plexippus_rna-XM_061526172.1_R0
ntLink_0	GeMoMa	CDS	2918239	2918340	.	-	2	Parent=D_plexippus_rna-XM_061526172.1_R0
ntLink_0	GeMoMa	CDS	2917336	2917444	.	-	2	Parent=D_plexippus_rna-XM_061526172.1_R0
ntLink_0	GeMoMa	CDS	2916341	2916527	.	-	1	Parent=D_plexippus_rna-XM_061526172.1_R0
ntLink_0	GeMoMa	CDS	2915644	2915789	.	-	0	Parent=D_plexippus_rna-XM_061526172.1_R0
ntLink_0	GeMoMa	CDS	2914038	2915189	.	-	1	Parent=D_plexippus_rna-XM_061526172.1_R0
ntLink_0	GeMoMa	CDS	2913233	2913441	.	-	1	Parent=D_plexippus_rna-XM_061526172.1_R0
ntLink_0	GeMoMa	CDS	2912501	2912657	.	-	2	Parent=D_plexippus_rna-XM_061526172.1_R0
ntLink_0	GeMoMa	CDS	2911159	2911246	.	-	1	Parent=D_plexippus_rna-XM_061526172.1_R0
ntLink_0	GeMoMa	CDS	2910239	2910399	.	-	0	Parent=D_plexippus_rna-XM_061526172.1_R0
ntLink_0	GeMoMa	CDS	2909106	2909181	.	-	1	Parent=D_plexippus_rna-XM_061526172.1_R0
ntLink_0	GeMoMa	CDS	2907114	2907239	.	-	0	Parent=D_plexippus_rna-XM_061526172.1_R0
ntLink_0	GeMoMa	CDS	2905301	2905609	.	-	0	Parent=D_plexippus_rna-XM_061526172.1_R0
ntLink_0	GeMoMa	CDS	2904825	2905014	.	-	0	Parent=D_plexippus_rna-XM_061526172.1_R0
ntLink_0	GeMoMa	CDS	2904505	2904612	.	-	2	Parent=D_plexippus_rna-XM_061526172.1_R0
ntLink_0	GeMoMa	CDS	2903407	2903516	.	-	2	Parent=D_plexippus_rna-XM_061526172.1_R0
ntLink_0	GeMoMa	CDS	2901791	2901938	.	-	0	Parent=D_plexippus_rna-XM_061526172.1_R0
ntLink_0	GeMoMa	CDS	2893611	2893756	.	-	2	Parent=D_plexippus_rna-XM_061526172.1_R0
ntLink_0	GeMoMa	CDS	2892422	2892542	.	-	0	Parent=D_plexippus_rna-XM_061526172.1_R0
ntLink_0	GeMoMa	CDS	2891332	2891465	.	-	2	Parent=D_plexippus_rna-XM_061526172.1_R0
ntLink_0	GAF	gene	2895675	2896688	.	-	.	ID=gene_4829;transcripts=1;complete=1
ntLink_0	GeMoMa	mRNA	2895675	2896688	.	-	.	ID=D_plexippus_rna-XM_032671332.2_R0;ref-gene=D_plexippus_gene-LOC116777659;aa=338;raa=339;score=853;prediction=0;bestScore=853;ce=1;rce=1;pAA=0.7032;iAA=0.487;lpm=22;maxScore=1847;maxGap=8;nps=0;start=M;stop=*;evidence=1;Parent=gene_4829;sumWeight=1.0;
ntLink_0	GeMoMa	CDS	2895675	2896688	.	-	0	Parent=D_plexippus_rna-XM_032671332.2_R0
ntLink_0	GAF	gene	2970494	2975022	.	+	.	ID=gene_5158;transcripts=1;complete=1
ntLink_0	GeMoMa	mRNA	2970494	2975022	.	+	.	ID=D_plexippus_rna-XM_032671501.2_R0;ref-gene=D_plexippus_gene-LOC116777787;aa=366;raa=339;score=1406;prediction=0;bestScore=1406;ce=6;rce=6;pAA=0.8179;iAA=0.7663;lpm=60;maxScore=1834;maxGap=12;nps=0;start=M;stop=*;evidence=1;Parent=gene_5158;sumWeight=1.0;
ntLink_0	GeMoMa	CDS	2970494	2970673	.	+	0	Parent=D_plexippus_rna-XM_032671501.2_R0
ntLink_0	GeMoMa	CDS	2971459	2971624	.	+	0	Parent=D_plexippus_rna-XM_032671501.2_R0
ntLink_0	GeMoMa	CDS	2972105	2972277	.	+	2	Parent=D_plexippus_rna-XM_032671501.2_R0
ntLink_0	GeMoMa	CDS	2973401	2973623	.	+	0	Parent=D_plexippus_rna-XM_032671501.2_R0
ntLink_0	GeMoMa	CDS	2974207	2974309	.	+	2	Parent=D_plexippus_rna-XM_032671501.2_R0
ntLink_0	GeMoMa	CDS	2974770	2975022	.	+	1	Parent=D_plexippus_rna-XM_032671501.2_R0
ntLink_0	GAF	gene	2978207	2988731	.	-	.	ID=gene_4830;transcripts=1;complete=1
ntLink_0	GeMoMa	mRNA	2978207	2988731	.	-	.	ID=D_plexippus_rna-XM_032671496.2_R0;ref-gene=D_plexippus_gene-LOC116777785;aa=554;raa=636;score=700;prediction=0;bestScore=700;ce=16;rce=17;pAA=0.5425;iAA=0.38;lpm=18;maxScore=3265;maxGap=33;nps=0;start=M;stop=*;evidence=1;Parent=gene_4830;sumWeight=1.0;
ntLink_0	GeMoMa	CDS	2988704	2988731	.	-	0	Parent=D_plexippus_rna-XM_032671496.2_R0
ntLink_0	GeMoMa	CDS	2988289	2988384	.	-	2	Parent=D_plexippus_rna-XM_032671496.2_R0
ntLink_0	GeMoMa	CDS	2987789	2987909	.	-	2	Parent=D_plexippus_rna-XM_032671496.2_R0
ntLink_0	GeMoMa	CDS	2987130	2987203	.	-	1	Parent=D_plexippus_rna-XM_032671496.2_R0
ntLink_0	GeMoMa	CDS	2986413	2986486	.	-	2	Parent=D_plexippus_rna-XM_032671496.2_R0
ntLink_0	GeMoMa	CDS	2985900	2985954	.	-	0	Parent=D_plexippus_rna-XM_032671496.2_R0
ntLink_0	GeMoMa	CDS	2984905	2985010	.	-	2	Parent=D_plexippus_rna-XM_032671496.2_R0
ntLink_0	GeMoMa	CDS	2983581	2983793	.	-	1	Parent=D_plexippus_rna-XM_032671496.2_R0
ntLink_0	GeMoMa	CDS	2982661	2982704	.	-	1	Parent=D_plexippus_rna-XM_032671496.2_R0
ntLink_0	GeMoMa	CDS	2982329	2982462	.	-	2	Parent=D_plexippus_rna-XM_032671496.2_R0
ntLink_0	GeMoMa	CDS	2980471	2980656	.	-	0	Parent=D_plexippus_rna-XM_032671496.2_R0
ntLink_0	GeMoMa	CDS	2979856	2979922	.	-	0	Parent=D_plexippus_rna-XM_032671496.2_R0
ntLink_0	GeMoMa	CDS	2979466	2979512	.	-	2	Parent=D_plexippus_rna-XM_032671496.2_R0
ntLink_0	GeMoMa	CDS	2978864	2979048	.	-	0	Parent=D_plexippus_rna-XM_032671496.2_R0
ntLink_0	GeMoMa	CDS	2978341	2978494	.	-	1	Parent=D_plexippus_rna-XM_032671496.2_R0
ntLink_0	GeMoMa	CDS	2978207	2978284	.	-	0	Parent=D_plexippus_rna-XM_032671496.2_R0
ntLink_0	GAF	gene	2993666	2995274	.	-	.	ID=gene_4831;transcripts=1;complete=1
ntLink_0	GeMoMa	mRNA	2993666	2995274	.	-	.	ID=D_plexippus_rna-XM_032671418.2_R0;ref-gene=D_plexippus_gene-LOC116777721;aa=192;raa=192;score=966;prediction=0;bestScore=966;ce=4;rce=4;pAA=0.9792;iAA=0.9688;lpm=138;maxScore=995;maxGap=0;nps=0;start=M;stop=*;evidence=1;Parent=gene_4831;sumWeight=1.0;
ntLink_0	GeMoMa	CDS	2995097	2995274	.	-	0	Parent=D_plexippus_rna-XM_032671418.2_R0
ntLink_0	GeMoMa	CDS	2994248	2994357	.	-	2	Parent=D_plexippus_rna-XM_032671418.2_R0
ntLink_0	GeMoMa	CDS	2993966	2994163	.	-	0	Parent=D_plexippus_rna-XM_032671418.2_R0
ntLink_0	GeMoMa	CDS	2993666	2993755	.	-	0	Parent=D_plexippus_rna-XM_032671418.2_R0
ntLink_0	GAF	gene	3015641	3021701	.	+	.	ID=gene_5159;transcripts=1;complete=1
ntLink_0	GeMoMa	mRNA	3015641	3021701	.	+	.	ID=D_plexippus_rna-XM_032671787.2_R0;ref-gene=D_plexippus_gene-LOC116777964;aa=223;raa=224;score=877;prediction=0;bestScore=877;ce=5;rce=5;pAA=0.8036;iAA=0.7143;lpm=27;maxScore=1186;maxGap=1;nps=0;start=M;stop=*;evidence=1;Parent=gene_5159;sumWeight=1.0;
ntLink_0	GeMoMa	CDS	3015641	3015726	.	+	0	Parent=D_plexippus_rna-XM_032671787.2_R0
ntLink_0	GeMoMa	CDS	3015967	3016142	.	+	1	Parent=D_plexippus_rna-XM_032671787.2_R0
ntLink_0	GeMoMa	CDS	3016507	3016705	.	+	2	Parent=D_plexippus_rna-XM_032671787.2_R0
ntLink_0	GeMoMa	CDS	3020918	3020990	.	+	1	Parent=D_plexippus_rna-XM_032671787.2_R0
ntLink_0	GeMoMa	CDS	3021567	3021701	.	+	0	Parent=D_plexippus_rna-XM_032671787.2_R0
ntLink_0	GAF	gene	3062954	3074044	.	-	.	ID=gene_4832;transcripts=1;complete=1
ntLink_0	GeMoMa	mRNA	3062954	3074044	.	-	.	ID=D_plexippus_rna-XM_032664908.2_R2;ref-gene=D_plexippus_gene-LOC116772658;aa=3697;raa=3741;score=10077;prediction=2;bestScore=10217;ce=1;rce=1;pAA=0.6808;iAA=0.495;lpm=21;maxScore=20283;maxGap=8;nps=0;start=M;stop=*;evidence=1;Parent=gene_4832;sumWeight=1.0;
ntLink_0	GeMoMa	CDS	3062954	3074044	.	-	0	Parent=D_plexippus_rna-XM_032664908.2_R2
ntLink_0	GAF	gene	3094901	3101145	.	+	.	ID=gene_5160;transcripts=1;complete=1
ntLink_0	GeMoMa	mRNA	3094901	3101145	.	+	.	ID=D_plexippus_rna-XM_032671528.2_R0;ref-gene=D_plexippus_gene-LOC116777805;aa=625;raa=642;score=2755;prediction=0;bestScore=2755;ce=7;rce=7;pAA=0.8631;iAA=0.8289;lpm=89;maxScore=3341;maxGap=14;nps=0;start=M;stop=*;evidence=1;Parent=gene_5160;sumWeight=1.0;
ntLink_0	GeMoMa	CDS	3094901	3095931	.	+	0	Parent=D_plexippus_rna-XM_032671528.2_R0
ntLink_0	GeMoMa	CDS	3096130	3096292	.	+	1	Parent=D_plexippus_rna-XM_032671528.2_R0
ntLink_0	GeMoMa	CDS	3098030	3098161	.	+	0	Parent=D_plexippus_rna-XM_032671528.2_R0
ntLink_0	GeMoMa	CDS	3098700	3098887	.	+	0	Parent=D_plexippus_rna-XM_032671528.2_R0
ntLink_0	GeMoMa	CDS	3099314	3099457	.	+	1	Parent=D_plexippus_rna-XM_032671528.2_R0
ntLink_0	GeMoMa	CDS	3100338	3100462	.	+	1	Parent=D_plexippus_rna-XM_032671528.2_R0
ntLink_0	GeMoMa	CDS	3101054	3101145	.	+	2	Parent=D_plexippus_rna-XM_032671528.2_R0
ntLink_0	GAF	gene	3104747	3110300	.	-	.	ID=gene_4833;transcripts=1;complete=1
ntLink_0	GeMoMa	mRNA	3104747	3110300	.	-	.	ID=D_plexippus_rna-XM_061526277.1_R0;ref-gene=D_plexippus_gene-LOC116777453;aa=335;raa=331;score=1145;prediction=0;bestScore=1145;ce=7;rce=7;pAA=0.7493;iAA=0.649;lpm=22;maxScore=1720;maxGap=8;nps=0;start=M;stop=*;evidence=1;Parent=gene_4833;sumWeight=1.0;
ntLink_0	GeMoMa	CDS	3110288	3110300	.	-	0	Parent=D_plexippus_rna-XM_061526277.1_R0
ntLink_0	GeMoMa	CDS	3109020	3109100	.	-	2	Parent=D_plexippus_rna-XM_061526277.1_R0
ntLink_0	GeMoMa	CDS	3108207	3108264	.	-	2	Parent=D_plexippus_rna-XM_061526277.1_R0
ntLink_0	GeMoMa	CDS	3107801	3107906	.	-	1	Parent=D_plexippus_rna-XM_061526277.1_R0
ntLink_0	GeMoMa	CDS	3106636	3106863	.	-	0	Parent=D_plexippus_rna-XM_061526277.1_R0
ntLink_0	GeMoMa	CDS	3106040	3106197	.	-	0	Parent=D_plexippus_rna-XM_061526277.1_R0
ntLink_0	GeMoMa	CDS	3104747	3105107	.	-	1	Parent=D_plexippus_rna-XM_061526277.1_R0
ntLink_0	GAF	gene	3111456	3115175	.	+	.	ID=gene_5161;transcripts=1;complete=1
ntLink_0	GeMoMa	mRNA	3111456	3115175	.	+	.	ID=D_plexippus_rna-XM_032671221.2_R1;ref-gene=D_plexippus_gene-LOC116777589;aa=477;raa=477;score=1569;prediction=1;bestScore=1593;ce=4;rce=3;pAA=0.7651;iAA=0.6279;lpm=23;maxScore=2546;maxGap=3;nps=0;start=M;stop=*;evidence=1;Parent=gene_5161;sumWeight=1.0;
ntLink_0	GeMoMa	CDS	3111456	3112033	.	+	0	Parent=D_plexippus_rna-XM_032671221.2_R1
ntLink_0	GeMoMa	CDS	3112493	3112611	.	+	1	Parent=D_plexippus_rna-XM_032671221.2_R1
ntLink_0	GeMoMa	CDS	3112839	3112973	.	+	2	Parent=D_plexippus_rna-XM_032671221.2_R1
ntLink_0	GeMoMa	CDS	3114577	3115175	.	+	2	Parent=D_plexippus_rna-XM_032671221.2_R1
ntLink_0	GAF	gene	3133259	3139457	.	+	.	ID=gene_5162;transcripts=1;complete=1
ntLink_0	GeMoMa	mRNA	3133259	3139457	.	+	.	ID=D_plexippus_rna-XM_032671221.2_R0;ref-gene=D_plexippus_gene-LOC116777589;aa=476;raa=477;score=1593;prediction=0;bestScore=1593;ce=4;rce=3;pAA=0.7568;iAA=0.6362;lpm=23;maxScore=2546;maxGap=3;nps=0;start=M;stop=*;evidence=1;Parent=gene_5162;sumWeight=1.0;
ntLink_0	GeMoMa	CDS	3133259	3133836	.	+	0	Parent=D_plexippus_rna-XM_032671221.2_R0
ntLink_0	GeMoMa	CDS	3134296	3134414	.	+	1	Parent=D_plexippus_rna-XM_032671221.2_R0
ntLink_0	GeMoMa	CDS	3134573	3134707	.	+	2	Parent=D_plexippus_rna-XM_032671221.2_R0
ntLink_0	GeMoMa	CDS	3138862	3139457	.	+	2	Parent=D_plexippus_rna-XM_032671221.2_R0
ntLink_0	GAF	gene	3152845	3156473	.	+	.	ID=gene_5163;transcripts=1;complete=1
ntLink_0	GeMoMa	mRNA	3152845	3156473	.	+	.	ID=D_plexippus_rna-XM_032666625.2_R2;ref-gene=D_plexippus_gene-LOC116774018;aa=619;raa=589;score=882;prediction=2;bestScore=917;ce=4;rce=3;pAA=0.6296;iAA=0.3768;lpm=13;maxScore=3073;maxGap=14;nps=0;start=M;stop=*;evidence=1;Parent=gene_5163;sumWeight=1.0;alternative="D_plexippus_gene-LOC116774027";
ntLink_0	GeMoMa	CDS	3152845	3152986	.	+	0	Parent=D_plexippus_rna-XM_032666625.2_R2
ntLink_0	GeMoMa	CDS	3153990	3154123	.	+	2	Parent=D_plexippus_rna-XM_032666625.2_R2
ntLink_0	GeMoMa	CDS	3154219	3154385	.	+	0	Parent=D_plexippus_rna-XM_032666625.2_R2
ntLink_0	GeMoMa	CDS	3155060	3156473	.	+	1	Parent=D_plexippus_rna-XM_032666625.2_R2
ntLink_0	GAF	gene	3163979	3209224	.	+	.	ID=gene_5164;transcripts=1;complete=1
ntLink_0	GeMoMa	mRNA	3163979	3209224	.	+	.	ID=D_plexippus_rna-XM_032670771.2_R0;ref-gene=D_plexippus_gene-LOC116777301;aa=6066;raa=6273;score=10353;prediction=0;bestScore=10353;ce=31;rce=29;pAA=0.6046;iAA=0.3854;lpm=77;maxScore=32096;maxGap=51;nps=0;start=M;stop=*;evidence=1;Parent=gene_5164;sumWeight=1.0;
ntLink_0	GeMoMa	CDS	3163979	3164052	.	+	0	Parent=D_plexippus_rna-XM_032670771.2_R0
ntLink_0	GeMoMa	CDS	3169257	3169371	.	+	1	Parent=D_plexippus_rna-XM_032670771.2_R0
ntLink_0	GeMoMa	CDS	3170029	3170202	.	+	0	Parent=D_plexippus_rna-XM_032670771.2_R0
ntLink_0	GeMoMa	CDS	3172664	3172844	.	+	0	Parent=D_plexippus_rna-XM_032670771.2_R0
ntLink_0	GeMoMa	CDS	3173166	3173290	.	+	2	Parent=D_plexippus_rna-XM_032670771.2_R0
ntLink_0	GeMoMa	CDS	3173767	3173942	.	+	0	Parent=D_plexippus_rna-XM_032670771.2_R0
ntLink_0	GeMoMa	CDS	3174395	3174553	.	+	1	Parent=D_plexippus_rna-XM_032670771.2_R0
ntLink_0	GeMoMa	CDS	3175136	3175278	.	+	1	Parent=D_plexippus_rna-XM_032670771.2_R0
ntLink_0	GeMoMa	CDS	3175493	3175873	.	+	2	Parent=D_plexippus_rna-XM_032670771.2_R0
ntLink_0	GeMoMa	CDS	3176150	3181618	.	+	2	Parent=D_plexippus_rna-XM_032670771.2_R0
ntLink_0	GeMoMa	CDS	3187094	3187699	.	+	2	Parent=D_plexippus_rna-XM_032670771.2_R0
ntLink_0	GeMoMa	CDS	3188215	3188835	.	+	2	Parent=D_plexippus_rna-XM_032670771.2_R0
ntLink_0	GeMoMa	CDS	3191309	3191869	.	+	2	Parent=D_plexippus_rna-XM_032670771.2_R0
ntLink_0	GeMoMa	CDS	3192090	3197756	.	+	2	Parent=D_plexippus_rna-XM_032670771.2_R0
ntLink_0	GeMoMa	CDS	3197858	3198109	.	+	2	Parent=D_plexippus_rna-XM_032670771.2_R0
ntLink_0	GeMoMa	CDS	3198335	3198814	.	+	2	Parent=D_plexippus_rna-XM_032670771.2_R0
ntLink_0	GeMoMa	CDS	3198898	3199070	.	+	2	Parent=D_plexippus_rna-XM_032670771.2_R0
ntLink_0	GeMoMa	CDS	3199166	3199256	.	+	0	Parent=D_plexippus_rna-XM_032670771.2_R0
ntLink_0	GeMoMa	CDS	3199451	3200084	.	+	2	Parent=D_plexippus_rna-XM_032670771.2_R0
ntLink_0	GeMoMa	CDS	3200182	3200348	.	+	1	Parent=D_plexippus_rna-XM_032670771.2_R0
ntLink_0	GeMoMa	CDS	3200723	3200932	.	+	2	Parent=D_plexippus_rna-XM_032670771.2_R0
ntLink_0	GeMoMa	CDS	3201488	3201791	.	+	2	Parent=D_plexippus_rna-XM_032670771.2_R0
ntLink_0	GeMoMa	CDS	3202523	3202655	.	+	1	Parent=D_plexippus_rna-XM_032670771.2_R0
ntLink_0	GeMoMa	CDS	3203648	3203816	.	+	0	Parent=D_plexippus_rna-XM_032670771.2_R0
ntLink_0	GeMoMa	CDS	3204104	3204143	.	+	2	Parent=D_plexippus_rna-XM_032670771.2_R0
ntLink_0	GeMoMa	CDS	3204511	3204643	.	+	1	Parent=D_plexippus_rna-XM_032670771.2_R0
ntLink_0	GeMoMa	CDS	3205470	3205626	.	+	0	Parent=D_plexippus_rna-XM_032670771.2_R0
ntLink_0	GeMoMa	CDS	3205982	3206104	.	+	2	Parent=D_plexippus_rna-XM_032670771.2_R0
ntLink_0	GeMoMa	CDS	3206712	3206785	.	+	2	Parent=D_plexippus_rna-XM_032670771.2_R0
ntLink_0	GeMoMa	CDS	3207670	3207776	.	+	0	Parent=D_plexippus_rna-XM_032670771.2_R0
ntLink_0	GeMoMa	CDS	3208726	3209224	.	+	1	Parent=D_plexippus_rna-XM_032670771.2_R0
ntLink_0	GAF	gene	3214272	3215891	.	+	.	ID=gene_5165;transcripts=1;complete=1
ntLink_0	GeMoMa	mRNA	3214272	3215891	.	+	.	ID=D_plexippus_rna-XM_032672076.2_R0;ref-gene=D_plexippus_gene-LOC116778162;aa=540;raa=554;score=1640;prediction=0;bestScore=1640;ce=1;rce=1;pAA=0.6931;iAA=0.5686;lpm=17;maxScore=2842;maxGap=3;nps=0;start=M;stop=*;evidence=1;Parent=gene_5165;sumWeight=1.0;
ntLink_0	GeMoMa	CDS	3214272	3215891	.	+	0	Parent=D_plexippus_rna-XM_032672076.2_R0
ntLink_0	GAF	gene	3219145	3222418	.	-	.	ID=gene_4834;transcripts=1;complete=1
ntLink_0	GeMoMa	mRNA	3219145	3222418	.	-	.	ID=D_plexippus_rna-XM_032671231.2_R0;ref-gene=D_plexippus_gene-LOC116777597;aa=399;raa=404;score=1242;prediction=0;bestScore=1242;ce=5;rce=5;pAA=0.7518;iAA=0.6167;lpm=36;maxScore=2048;maxGap=4;nps=0;start=M;stop=*;evidence=1;Parent=gene_4834;sumWeight=1.0;
ntLink_0	GeMoMa	CDS	3222245	3222418	.	-	0	Parent=D_plexippus_rna-XM_032671231.2_R0
ntLink_0	GeMoMa	CDS	3221710	3221997	.	-	0	Parent=D_plexippus_rna-XM_032671231.2_R0
ntLink_0	GeMoMa	CDS	3221337	3221589	.	-	0	Parent=D_plexippus_rna-XM_032671231.2_R0
ntLink_0	GeMoMa	CDS	3219934	3220100	.	-	2	Parent=D_plexippus_rna-XM_032671231.2_R0
ntLink_0	GeMoMa	CDS	3219145	3219459	.	-	0	Parent=D_plexippus_rna-XM_032671231.2_R0
ntLink_0	GAF	gene	3226956	3237284	.	-	.	ID=gene_4835;transcripts=1;complete=1
ntLink_0	GeMoMa	mRNA	3226956	3237284	.	-	.	ID=D_plexippus_rna-XM_032670844.2_R0;ref-gene=D_plexippus_gene-LOC116777345;aa=901;raa=902;score=3862;prediction=0;bestScore=3862;ce=16;rce=16;pAA=0.8456;iAA=0.7762;lpm=40;maxScore=4858;maxGap=4;nps=0;start=M;stop=*;evidence=1;Parent=gene_4835;sumWeight=1.0;
ntLink_0	GeMoMa	CDS	3237037	3237284	.	-	0	Parent=D_plexippus_rna-XM_032670844.2_R0
ntLink_0	GeMoMa	CDS	3236657	3236869	.	-	1	Parent=D_plexippus_rna-XM_032670844.2_R0
ntLink_0	GeMoMa	CDS	3236153	3236316	.	-	1	Parent=D_plexippus_rna-XM_032670844.2_R0
ntLink_0	GeMoMa	CDS	3235521	3235654	.	-	2	Parent=D_plexippus_rna-XM_032670844.2_R0
ntLink_0	GeMoMa	CDS	3234733	3234835	.	-	0	Parent=D_plexippus_rna-XM_032670844.2_R0
ntLink_0	GeMoMa	CDS	3234335	3234436	.	-	2	Parent=D_plexippus_rna-XM_032670844.2_R0
ntLink_0	GeMoMa	CDS	3233590	3233762	.	-	2	Parent=D_plexippus_rna-XM_032670844.2_R0
ntLink_0	GeMoMa	CDS	3232891	3233083	.	-	0	Parent=D_plexippus_rna-XM_032670844.2_R0
ntLink_0	GeMoMa	CDS	3232031	3232180	.	-	2	Parent=D_plexippus_rna-XM_032670844.2_R0
ntLink_0	GeMoMa	CDS	3231560	3231714	.	-	2	Parent=D_plexippus_rna-XM_032670844.2_R0
ntLink_0	GeMoMa	CDS	3231002	3231150	.	-	0	Parent=D_plexippus_rna-XM_032670844.2_R0
ntLink_0	GeMoMa	CDS	3230274	3230571	.	-	1	Parent=D_plexippus_rna-XM_032670844.2_R0
ntLink_0	GeMoMa	CDS	3229766	3229945	.	-	0	Parent=D_plexippus_rna-XM_032670844.2_R0
ntLink_0	GeMoMa	CDS	3229263	3229463	.	-	0	Parent=D_plexippus_rna-XM_032670844.2_R0
ntLink_0	GeMoMa	CDS	3227824	3227930	.	-	0	Parent=D_plexippus_rna-XM_032670844.2_R0
ntLink_0	GeMoMa	CDS	3226956	3227088	.	-	1	Parent=D_plexippus_rna-XM_032670844.2_R0
ntLink_0	GAF	gene	3243541	3245133	.	+	.	ID=gene_5166;transcripts=1;complete=1
ntLink_0	GeMoMa	mRNA	3243541	3245133	.	+	.	ID=D_plexippus_rna-XM_032671064.2_R0;ref-gene=D_plexippus_gene-LOC116777494;aa=256;raa=255;score=925;prediction=0;bestScore=925;ce=4;rce=4;pAA=0.8516;iAA=0.6914;lpm=22;maxScore=1335;maxGap=1;nps=0;start=M;stop=*;evidence=1;Parent=gene_5166;sumWeight=1.0;
ntLink_0	GeMoMa	CDS	3243541	3243626	.	+	0	Parent=D_plexippus_rna-XM_032671064.2_R0
ntLink_0	GeMoMa	CDS	3243988	3244278	.	+	1	Parent=D_plexippus_rna-XM_032671064.2_R0
ntLink_0	GeMoMa	CDS	3244502	3244718	.	+	1	Parent=D_plexippus_rna-XM_032671064.2_R0
ntLink_0	GeMoMa	CDS	3244960	3245133	.	+	0	Parent=D_plexippus_rna-XM_032671064.2_R0
ntLink_0	GAF	gene	3247647	3257854	.	-	.	ID=gene_4836;transcripts=1;complete=1
ntLink_0	GeMoMa	mRNA	3247647	3257854	.	-	.	ID=D_plexippus_rna-XM_032671059.2_R0;ref-gene=D_plexippus_gene-LOC116777493;aa=519;raa=523;score=1484;prediction=0;bestScore=1484;ce=11;rce=11;pAA=0.7537;iAA=0.6138;lpm=21;maxScore=2709;maxGap=5;nps=0;start=M;stop=*;evidence=1;Parent=gene_4836;sumWeight=1.0;
ntLink_0	GeMoMa	CDS	3257783	3257854	.	-	0	Parent=D_plexippus_rna-XM_032671059.2_R0
ntLink_0	GeMoMa	CDS	3256062	3256196	.	-	0	Parent=D_plexippus_rna-XM_032671059.2_R0
ntLink_0	GeMoMa	CDS	3255665	3255882	.	-	0	Parent=D_plexippus_rna-XM_032671059.2_R0
ntLink_0	GeMoMa	CDS	3255137	3255324	.	-	1	Parent=D_plexippus_rna-XM_032671059.2_R0
ntLink_0	GeMoMa	CDS	3253682	3253790	.	-	2	Parent=D_plexippus_rna-XM_032671059.2_R0
ntLink_0	GeMoMa	CDS	3252636	3252853	.	-	1	Parent=D_plexippus_rna-XM_032671059.2_R0
ntLink_0	GeMoMa	CDS	3251529	3251718	.	-	2	Parent=D_plexippus_rna-XM_032671059.2_R0
ntLink_0	GeMoMa	CDS	3250392	3250511	.	-	1	Parent=D_plexippus_rna-XM_032671059.2_R0
ntLink_0	GeMoMa	CDS	3249477	3249587	.	-	1	Parent=D_plexippus_rna-XM_032671059.2_R0
ntLink_0	GeMoMa	CDS	3248316	3248503	.	-	1	Parent=D_plexippus_rna-XM_032671059.2_R0
ntLink_0	GeMoMa	CDS	3247647	3247654	.	-	2	Parent=D_plexippus_rna-XM_032671059.2_R0
ntLink_0	GAF	gene	3260399	3262570	.	+	.	ID=gene_5167;transcripts=1;complete=1
ntLink_0	GeMoMa	mRNA	3260399	3262570	.	+	.	ID=D_plexippus_rna-XM_032671206.2_R0;ref-gene=D_plexippus_gene-LOC116777578;aa=439;raa=464;score=1304;prediction=0;bestScore=1304;ce=5;rce=5;pAA=0.6878;iAA=0.5654;lpm=37;maxScore=2428;maxGap=16;nps=0;start=M;stop=*;evidence=1;Parent=gene_5167;sumWeight=1.0;
ntLink_0	GeMoMa	CDS	3260399	3261095	.	+	0	Parent=D_plexippus_rna-XM_032671206.2_R0
ntLink_0	GeMoMa	CDS	3261276	3261335	.	+	2	Parent=D_plexippus_rna-XM_032671206.2_R0
ntLink_0	GeMoMa	CDS	3261366	3261503	.	+	2	Parent=D_plexippus_rna-XM_032671206.2_R0
ntLink_0	GeMoMa	CDS	3261751	3261977	.	+	2	Parent=D_plexippus_rna-XM_032671206.2_R0
ntLink_0	GeMoMa	CDS	3262376	3262570	.	+	0	Parent=D_plexippus_rna-XM_032671206.2_R0
ntLink_0	GAF	gene	3266579	3290277	.	-	.	ID=gene_4837;transcripts=1;complete=1
ntLink_0	GeMoMa	mRNA	3266579	3290277	.	-	.	ID=D_plexippus_rna-XM_032671997.2_R0;ref-gene=D_plexippus_gene-LOC116778116;aa=3676;raa=3688;score=14099;prediction=0;bestScore=14099;ce=63;rce=62;pAA=0.7966;iAA=0.6875;lpm=62;maxScore=20023;maxGap=10;nps=0;start=M;stop=*;evidence=1;Parent=gene_4837;sumWeight=1.0;
ntLink_0	GeMoMa	CDS	3290062	3290277	.	-	0	Parent=D_plexippus_rna-XM_032671997.2_R0
ntLink_0	GeMoMa	CDS	3286769	3286915	.	-	0	Parent=D_plexippus_rna-XM_032671997.2_R0
ntLink_0	GeMoMa	CDS	3285280	3285407	.	-	0	Parent=D_plexippus_rna-XM_032671997.2_R0
ntLink_0	GeMoMa	CDS	3284533	3284641	.	-	1	Parent=D_plexippus_rna-XM_032671997.2_R0
ntLink_0	GeMoMa	CDS	3284287	3284457	.	-	0	Parent=D_plexippus_rna-XM_032671997.2_R0
ntLink_0	GeMoMa	CDS	3283844	3284060	.	-	0	Parent=D_plexippus_rna-XM_032671997.2_R0
ntLink_0	GeMoMa	CDS	3283536	3283745	.	-	2	Parent=D_plexippus_rna-XM_032671997.2_R0
ntLink_0	GeMoMa	CDS	3283275	3283468	.	-	2	Parent=D_plexippus_rna-XM_032671997.2_R0
ntLink_0	GeMoMa	CDS	3283101	3283176	.	-	0	Parent=D_plexippus_rna-XM_032671997.2_R0
ntLink_0	GeMoMa	CDS	3282776	3282913	.	-	2	Parent=D_plexippus_rna-XM_032671997.2_R0
ntLink_0	GeMoMa	CDS	3282468	3282579	.	-	2	Parent=D_plexippus_rna-XM_032671997.2_R0
ntLink_0	GeMoMa	CDS	3282212	3282387	.	-	1	Parent=D_plexippus_rna-XM_032671997.2_R0
ntLink_0	GeMoMa	CDS	3281801	3281977	.	-	2	Parent=D_plexippus_rna-XM_032671997.2_R0
ntLink_0	GeMoMa	CDS	3281548	3281670	.	-	2	Parent=D_plexippus_rna-XM_032671997.2_R0
ntLink_0	GeMoMa	CDS	3281316	3281474	.	-	2	Parent=D_plexippus_rna-XM_032671997.2_R0
ntLink_0	GeMoMa	CDS	3280979	3281232	.	-	2	Parent=D_plexippus_rna-XM_032671997.2_R0
ntLink_0	GeMoMa	CDS	3280755	3280891	.	-	0	Parent=D_plexippus_rna-XM_032671997.2_R0
ntLink_0	GeMoMa	CDS	3280460	3280598	.	-	1	Parent=D_plexippus_rna-XM_032671997.2_R0
ntLink_0	GeMoMa	CDS	3280194	3280382	.	-	0	Parent=D_plexippus_rna-XM_032671997.2_R0
ntLink_0	GeMoMa	CDS	3279927	3280119	.	-	0	Parent=D_plexippus_rna-XM_032671997.2_R0
ntLink_0	GeMoMa	CDS	3279658	3279851	.	-	2	Parent=D_plexippus_rna-XM_032671997.2_R0
ntLink_0	GeMoMa	CDS	3279313	3279465	.	-	0	Parent=D_plexippus_rna-XM_032671997.2_R0
ntLink_0	GeMoMa	CDS	3278993	3279167	.	-	0	Parent=D_plexippus_rna-XM_032671997.2_R0
ntLink_0	GeMoMa	CDS	3278714	3278874	.	-	2	Parent=D_plexippus_rna-XM_032671997.2_R0
ntLink_0	GeMoMa	CDS	3278451	3278607	.	-	0	Parent=D_plexippus_rna-XM_032671997.2_R0
ntLink_0	GeMoMa	CDS	3278114	3278347	.	-	2	Parent=D_plexippus_rna-XM_032671997.2_R0
ntLink_0	GeMoMa	CDS	3277825	3277987	.	-	2	Parent=D_plexippus_rna-XM_032671997.2_R0
ntLink_0	GeMoMa	CDS	3277576	3277738	.	-	1	Parent=D_plexippus_rna-XM_032671997.2_R0
ntLink_0	GeMoMa	CDS	3277364	3277486	.	-	0	Parent=D_plexippus_rna-XM_032671997.2_R0
ntLink_0	GeMoMa	CDS	3277097	3277274	.	-	0	Parent=D_plexippus_rna-XM_032671997.2_R0
ntLink_0	GeMoMa	CDS	3276714	3277017	.	-	2	Parent=D_plexippus_rna-XM_032671997.2_R0
ntLink_0	GeMoMa	CDS	3276391	3276634	.	-	1	Parent=D_plexippus_rna-XM_032671997.2_R0
ntLink_0	GeMoMa	CDS	3276015	3276142	.	-	0	Parent=D_plexippus_rna-XM_032671997.2_R0
ntLink_0	GeMoMa	CDS	3275592	3275716	.	-	1	Parent=D_plexippus_rna-XM_032671997.2_R0
ntLink_0	GeMoMa	CDS	3275239	3275412	.	-	2	Parent=D_plexippus_rna-XM_032671997.2_R0
ntLink_0	GeMoMa	CDS	3274363	3274564	.	-	2	Parent=D_plexippus_rna-XM_032671997.2_R0
ntLink_0	GeMoMa	CDS	3274116	3274195	.	-	1	Parent=D_plexippus_rna-XM_032671997.2_R0
ntLink_0	GeMoMa	CDS	3273871	3273979	.	-	2	Parent=D_plexippus_rna-XM_032671997.2_R0
ntLink_0	GeMoMa	CDS	3273670	3273784	.	-	1	Parent=D_plexippus_rna-XM_032671997.2_R0
ntLink_0	GeMoMa	CDS	3273421	3273582	.	-	0	Parent=D_plexippus_rna-XM_032671997.2_R0
ntLink_0	GeMoMa	CDS	3273201	3273390	.	-	0	Parent=D_plexippus_rna-XM_032671997.2_R0
ntLink_0	GeMoMa	CDS	3273008	3273117	.	-	2	Parent=D_plexippus_rna-XM_032671997.2_R0
ntLink_0	GeMoMa	CDS	3272801	3272922	.	-	0	Parent=D_plexippus_rna-XM_032671997.2_R0
ntLink_0	GeMoMa	CDS	3272451	3272724	.	-	1	Parent=D_plexippus_rna-XM_032671997.2_R0
ntLink_0	GeMoMa	CDS	3272200	3272361	.	-	0	Parent=D_plexippus_rna-XM_032671997.2_R0
ntLink_0	GeMoMa	CDS	3271930	3272117	.	-	0	Parent=D_plexippus_rna-XM_032671997.2_R0
ntLink_0	GeMoMa	CDS	3271653	3271849	.	-	1	Parent=D_plexippus_rna-XM_032671997.2_R0
ntLink_0	GeMoMa	CDS	3271452	3271579	.	-	2	Parent=D_plexippus_rna-XM_032671997.2_R0
ntLink_0	GeMoMa	CDS	3271182	3271379	.	-	0	Parent=D_plexippus_rna-XM_032671997.2_R0
ntLink_0	GeMoMa	CDS	3270951	3271099	.	-	0	Parent=D_plexippus_rna-XM_032671997.2_R0
ntLink_0	GeMoMa	CDS	3270582	3270866	.	-	1	Parent=D_plexippus_rna-XM_032671997.2_R0
ntLink_0	GeMoMa	CDS	3270262	3270475	.	-	1	Parent=D_plexippus_rna-XM_032671997.2_R0
ntLink_0	GeMoMa	CDS	3269867	3270184	.	-	0	Parent=D_plexippus_rna-XM_032671997.2_R0
ntLink_0	GeMoMa	CDS	3269598	3269781	.	-	0	Parent=D_plexippus_rna-XM_032671997.2_R0
ntLink_0	GeMoMa	CDS	3269358	3269496	.	-	2	Parent=D_plexippus_rna-XM_032671997.2_R0
ntLink_0	GeMoMa	CDS	3268852	3269084	.	-	1	Parent=D_plexippus_rna-XM_032671997.2_R0
ntLink_0	GeMoMa	CDS	3268634	3268747	.	-	2	Parent=D_plexippus_rna-XM_032671997.2_R0
ntLink_0	GeMoMa	CDS	3268359	3268502	.	-	2	Parent=D_plexippus_rna-XM_032671997.2_R0
ntLink_0	GeMoMa	CDS	3267945	3268117	.	-	2	Parent=D_plexippus_rna-XM_032671997.2_R0
ntLink_0	GeMoMa	CDS	3267585	3267824	.	-	0	Parent=D_plexippus_rna-XM_032671997.2_R0
ntLink_0	GeMoMa	CDS	3267331	3267489	.	-	0	Parent=D_plexippus_rna-XM_032671997.2_R0
ntLink_0	GeMoMa	CDS	3266986	3267220	.	-	0	Parent=D_plexippus_rna-XM_032671997.2_R0
ntLink_0	GeMoMa	CDS	3266579	3266841	.	-	2	Parent=D_plexippus_rna-XM_032671997.2_R0
ntLink_0	GAF	gene	3306766	3321273	.	+	.	ID=gene_5168;transcripts=1;complete=1
ntLink_0	GeMoMa	mRNA	3306766	3321273	.	+	.	ID=D_plexippus_rna-XM_061522265.1_R2;ref-gene=D_plexippus_gene-LOC116772436;aa=427;raa=555;score=349;prediction=2;bestScore=1323;ce=10;rce=6;pAA=0.5372;iAA=0.2961;lpm=14;maxScore=3049;maxGap=45;nps=0;start=M;stop=*;evidence=1;Parent=gene_5168;sumWeight=1.0;
ntLink_0	GeMoMa	CDS	3306766	3306850	.	+	0	Parent=D_plexippus_rna-XM_061522265.1_R2
ntLink_0	GeMoMa	CDS	3308794	3308905	.	+	2	Parent=D_plexippus_rna-XM_061522265.1_R2
ntLink_0	GeMoMa	CDS	3309713	3309896	.	+	1	Parent=D_plexippus_rna-XM_061522265.1_R2
ntLink_0	GeMoMa	CDS	3310711	3310916	.	+	0	Parent=D_plexippus_rna-XM_061522265.1_R2
ntLink_0	GeMoMa	CDS	3311553	3311656	.	+	1	Parent=D_plexippus_rna-XM_061522265.1_R2
ntLink_0	GeMoMa	CDS	3314283	3314456	.	+	2	Parent=D_plexippus_rna-XM_061522265.1_R2
ntLink_0	GeMoMa	CDS	3314687	3314820	.	+	2	Parent=D_plexippus_rna-XM_061522265.1_R2
ntLink_0	GeMoMa	CDS	3320266	3320347	.	+	0	Parent=D_plexippus_rna-XM_061522265.1_R2
ntLink_0	GeMoMa	CDS	3320476	3320530	.	+	2	Parent=D_plexippus_rna-XM_061522265.1_R2
ntLink_0	GeMoMa	CDS	3321129	3321273	.	+	1	Parent=D_plexippus_rna-XM_061522265.1_R2
ntLink_0	GAF	gene	3348282	3348560	.	-	.	ID=gene_4838;transcripts=1;complete=1
ntLink_0	GeMoMa	mRNA	3348282	3348560	.	-	.	ID=D_plexippus_rna-XM_032662120.2_R0;ref-gene=D_plexippus_gene-LOC116770586;aa=93;raa=105;score=196;prediction=0;bestScore=196;ce=1;rce=1;pAA=0.6262;iAA=0.4393;lpm=15;maxScore=544;maxGap=8;nps=0;start=M;stop=*;evidence=1;Parent=gene_4838;sumWeight=1.0;
ntLink_0	GeMoMa	CDS	3348282	3348560	.	-	0	Parent=D_plexippus_rna-XM_032662120.2_R0
ntLink_0	GAF	gene	3353179	3355603	.	+	.	ID=gene_5169;transcripts=1;complete=1
ntLink_0	GeMoMa	mRNA	3353179	3355603	.	+	.	ID=D_plexippus_rna-XM_061528171.1_R2;ref-gene=D_plexippus_gene-LOC116772175;aa=112;raa=113;score=118;prediction=2;bestScore=153;ce=4;rce=4;pAA=0.6172;iAA=0.3906;lpm=17;maxScore=645;maxGap=9;nps=0;start=M;stop=*;evidence=1;Parent=gene_5169;sumWeight=1.0;
ntLink_0	GeMoMa	CDS	3353179	3353187	.	+	0	Parent=D_plexippus_rna-XM_061528171.1_R2
ntLink_0	GeMoMa	CDS	3353525	3353575	.	+	0	Parent=D_plexippus_rna-XM_061528171.1_R2
ntLink_0	GeMoMa	CDS	3354127	3354319	.	+	0	Parent=D_plexippus_rna-XM_061528171.1_R2
ntLink_0	GeMoMa	CDS	3355521	3355603	.	+	2	Parent=D_plexippus_rna-XM_061528171.1_R2
ntLink_0	GAF	gene	3399097	3403224	.	+	.	ID=gene_5170;transcripts=1;complete=1
ntLink_0	GeMoMa	mRNA	3399097	3403224	.	+	.	ID=D_plexippus_rna-XM_032671835.2_R0;ref-gene=D_plexippus_gene-LOC116777997;aa=192;raa=187;score=778;prediction=0;bestScore=778;ce=5;rce=5;pAA=0.8698;iAA=0.7969;lpm=37;maxScore=998;maxGap=3;nps=0;start=M;stop=*;evidence=1;Parent=gene_5170;sumWeight=1.0;
ntLink_0	GeMoMa	CDS	3399097	3399159	.	+	0	Parent=D_plexippus_rna-XM_032671835.2_R0
ntLink_0	GeMoMa	CDS	3399398	3399516	.	+	0	Parent=D_plexippus_rna-XM_032671835.2_R0
ntLink_0	GeMoMa	CDS	3400115	3400229	.	+	1	Parent=D_plexippus_rna-XM_032671835.2_R0
ntLink_0	GeMoMa	CDS	3402494	3402619	.	+	0	Parent=D_plexippus_rna-XM_032671835.2_R0
ntLink_0	GeMoMa	CDS	3403072	3403224	.	+	0	Parent=D_plexippus_rna-XM_032671835.2_R0
ntLink_0	GAF	gene	3405070	3406206	.	-	.	ID=gene_4839;transcripts=1;complete=1
ntLink_0	GeMoMa	mRNA	3405070	3406206	.	-	.	ID=D_plexippus_rna-XM_032670990.2_R1;ref-gene=D_plexippus_gene-LOC116777444;aa=379;raa=378;score=384;prediction=1;bestScore=453;ce=1;rce=1;pAA=0.6055;iAA=0.3449;lpm=15;maxScore=2029;maxGap=14;nps=0;start=M;stop=*;evidence=1;Parent=gene_4839;sumWeight=1.0;
ntLink_0	GeMoMa	CDS	3405070	3406206	.	-	0	Parent=D_plexippus_rna-XM_032670990.2_R1
ntLink_0	GAF	gene	3406464	3407555	.	-	.	ID=gene_4840;transcripts=1;complete=1
ntLink_0	GeMoMa	mRNA	3406464	3407555	.	-	.	ID=D_plexippus_rna-XM_032672493.2_R1;ref-gene=D_plexippus_gene-LOC116778482;aa=364;raa=359;score=744;prediction=1;bestScore=749;ce=1;rce=1;pAA=0.674;iAA=0.4521;lpm=12;maxScore=1823;maxGap=2;nps=0;start=M;stop=*;evidence=1;Parent=gene_4840;sumWeight=1.0;
ntLink_0	GeMoMa	CDS	3406464	3407555	.	-	0	Parent=D_plexippus_rna-XM_032672493.2_R1
ntLink_0	GAF	gene	3411334	3413511	.	-	.	ID=gene_4841;transcripts=1;complete=1
ntLink_0	GeMoMa	mRNA	3411334	3413511	.	-	.	ID=D_plexippus_rna-XM_032671835.2_R1;ref-gene=D_plexippus_gene-LOC116777997;aa=160;raa=187;score=337;prediction=1;bestScore=778;ce=5;rce=5;pAA=0.5632;iAA=0.4105;lpm=14;maxScore=998;maxGap=21;nps=0;start=M;stop=*;evidence=1;Parent=gene_4841;sumWeight=1.0;
ntLink_0	GeMoMa	CDS	3413458	3413511	.	-	0	Parent=D_plexippus_rna-XM_032671835.2_R1
ntLink_0	GeMoMa	CDS	3413152	3413279	.	-	0	Parent=D_plexippus_rna-XM_032671835.2_R1
ntLink_0	GeMoMa	CDS	3412637	3412751	.	-	1	Parent=D_plexippus_rna-XM_032671835.2_R1
ntLink_0	GeMoMa	CDS	3412255	3412389	.	-	0	Parent=D_plexippus_rna-XM_032671835.2_R1
ntLink_0	GeMoMa	CDS	3411334	3411381	.	-	0	Parent=D_plexippus_rna-XM_032671835.2_R1
ntLink_0	GAF	gene	3447258	3464563	.	+	.	ID=gene_5171;transcripts=1;complete=1
ntLink_0	GeMoMa	mRNA	3447258	3464563	.	+	.	ID=D_plexippus_rna-XM_061526046.1_R0;ref-gene=D_plexippus_gene-LOC116777119;aa=639;raa=760;score=1519;prediction=0;bestScore=1519;ce=14;rce=15;pAA=0.6645;iAA=0.5013;lpm=81;maxScore=4036;maxGap=56;nps=0;start=M;stop=*;evidence=1;Parent=gene_5171;sumWeight=1.0;
ntLink_0	GeMoMa	CDS	3447258	3447419	.	+	0	Parent=D_plexippus_rna-XM_061526046.1_R0
ntLink_0	GeMoMa	CDS	3451202	3451385	.	+	0	Parent=D_plexippus_rna-XM_061526046.1_R0
ntLink_0	GeMoMa	CDS	3452116	3452279	.	+	2	Parent=D_plexippus_rna-XM_061526046.1_R0
ntLink_0	GeMoMa	CDS	3454192	3454329	.	+	0	Parent=D_plexippus_rna-XM_061526046.1_R0
ntLink_0	GeMoMa	CDS	3455362	3455469	.	+	0	Parent=D_plexippus_rna-XM_061526046.1_R0
ntLink_0	GeMoMa	CDS	3456364	3456697	.	+	0	Parent=D_plexippus_rna-XM_061526046.1_R0
ntLink_0	GeMoMa	CDS	3457080	3457229	.	+	2	Parent=D_plexippus_rna-XM_061526046.1_R0
ntLink_0	GeMoMa	CDS	3458612	3458707	.	+	2	Parent=D_plexippus_rna-XM_061526046.1_R0
ntLink_0	GeMoMa	CDS	3460060	3460124	.	+	2	Parent=D_plexippus_rna-XM_061526046.1_R0
ntLink_0	GeMoMa	CDS	3460890	3460932	.	+	0	Parent=D_plexippus_rna-XM_061526046.1_R0
ntLink_0	GeMoMa	CDS	3461804	3462010	.	+	2	Parent=D_plexippus_rna-XM_061526046.1_R0
ntLink_0	GeMoMa	CDS	3463149	3463250	.	+	2	Parent=D_plexippus_rna-XM_061526046.1_R0
ntLink_0	GeMoMa	CDS	3463766	3463884	.	+	2	Parent=D_plexippus_rna-XM_061526046.1_R0
ntLink_0	GeMoMa	CDS	3464519	3464563	.	+	0	Parent=D_plexippus_rna-XM_061526046.1_R0
ntLink_0	GAF	gene	3497052	3506879	.	+	.	ID=gene_5172;transcripts=1;complete=1
ntLink_0	GeMoMa	mRNA	3497052	3506879	.	+	.	ID=D_plexippus_rna-XM_032671673.2_R0;ref-gene=D_plexippus_gene-LOC116777889;aa=683;raa=631;score=2336;prediction=0;bestScore=2336;ce=12;rce=12;pAA=0.7263;iAA=0.6434;lpm=22;maxScore=3313;maxGap=55;nps=0;start=M;stop=*;evidence=1;Parent=gene_5172;sumWeight=1.0;
ntLink_0	GeMoMa	CDS	3497052	3497189	.	+	0	Parent=D_plexippus_rna-XM_032671673.2_R0
ntLink_0	GeMoMa	CDS	3500240	3500309	.	+	0	Parent=D_plexippus_rna-XM_032671673.2_R0
ntLink_0	GeMoMa	CDS	3501819	3501930	.	+	2	Parent=D_plexippus_rna-XM_032671673.2_R0
ntLink_0	GeMoMa	CDS	3502541	3502681	.	+	1	Parent=D_plexippus_rna-XM_032671673.2_R0
ntLink_0	GeMoMa	CDS	3503044	3503215	.	+	1	Parent=D_plexippus_rna-XM_032671673.2_R0
ntLink_0	GeMoMa	CDS	3503574	3503627	.	+	0	Parent=D_plexippus_rna-XM_032671673.2_R0
ntLink_0	GeMoMa	CDS	3503869	3503966	.	+	0	Parent=D_plexippus_rna-XM_032671673.2_R0
ntLink_0	GeMoMa	CDS	3504846	3505078	.	+	1	Parent=D_plexippus_rna-XM_032671673.2_R0
ntLink_0	GeMoMa	CDS	3505226	3505448	.	+	2	Parent=D_plexippus_rna-XM_032671673.2_R0
ntLink_0	GeMoMa	CDS	3505537	3505876	.	+	1	Parent=D_plexippus_rna-XM_032671673.2_R0
ntLink_0	GeMoMa	CDS	3506024	3506288	.	+	0	Parent=D_plexippus_rna-XM_032671673.2_R0
ntLink_0	GeMoMa	CDS	3506677	3506879	.	+	2	Parent=D_plexippus_rna-XM_032671673.2_R0
ntLink_0	GAF	gene	3507367	3508468	.	-	.	ID=gene_4842;transcripts=1;complete=1
ntLink_0	GeMoMa	mRNA	3507367	3508468	.	-	.	ID=D_plexippus_rna-XM_032670932.2_R0;ref-gene=D_plexippus_gene-LOC116777403;aa=121;raa=128;score=400;prediction=0;bestScore=400;ce=2;rce=2;pAA=0.75;iAA=0.625;lpm=9;maxScore=661;maxGap=4;nps=0;start=M;stop=*;evidence=1;Parent=gene_4842;sumWeight=1.0;
ntLink_0	GeMoMa	CDS	3508301	3508468	.	-	0	Parent=D_plexippus_rna-XM_032670932.2_R0
ntLink_0	GeMoMa	CDS	3507367	3507561	.	-	0	Parent=D_plexippus_rna-XM_032670932.2_R0
ntLink_0	GAF	gene	3580793	3592818	.	+	.	ID=gene_5173;transcripts=1;complete=1
ntLink_0	GeMoMa	mRNA	3580793	3592818	.	+	.	ID=D_plexippus_rna-XM_032671682.2_R0;ref-gene=D_plexippus_gene-LOC116777893;aa=832;raa=831;score=3490;prediction=0;bestScore=3490;ce=11;rce=11;pAA=0.8239;iAA=0.7624;lpm=50;maxScore=4559;maxGap=6;nps=0;start=M;stop=*;evidence=1;Parent=gene_5173;sumWeight=1.0;
ntLink_0	GeMoMa	CDS	3580793	3580811	.	+	0	Parent=D_plexippus_rna-XM_032671682.2_R0
ntLink_0	GeMoMa	CDS	3582062	3582253	.	+	2	Parent=D_plexippus_rna-XM_032671682.2_R0
ntLink_0	GeMoMa	CDS	3585324	3585536	.	+	2	Parent=D_plexippus_rna-XM_032671682.2_R0
ntLink_0	GeMoMa	CDS	3586645	3587077	.	+	2	Parent=D_plexippus_rna-XM_032671682.2_R0
ntLink_0	GeMoMa	CDS	3589221	3589429	.	+	1	Parent=D_plexippus_rna-XM_032671682.2_R0
ntLink_0	GeMoMa	CDS	3589553	3589729	.	+	2	Parent=D_plexippus_rna-XM_032671682.2_R0
ntLink_0	GeMoMa	CDS	3590132	3590311	.	+	2	Parent=D_plexippus_rna-XM_032671682.2_R0
ntLink_0	GeMoMa	CDS	3590422	3590601	.	+	2	Parent=D_plexippus_rna-XM_032671682.2_R0
ntLink_0	GeMoMa	CDS	3590687	3591039	.	+	2	Parent=D_plexippus_rna-XM_032671682.2_R0
ntLink_0	GeMoMa	CDS	3591152	3591342	.	+	0	Parent=D_plexippus_rna-XM_032671682.2_R0
ntLink_0	GeMoMa	CDS	3592470	3592818	.	+	1	Parent=D_plexippus_rna-XM_032671682.2_R0
ntLink_0	GAF	gene	3632149	3649866	.	+	.	ID=gene_5174;transcripts=1;complete=1
ntLink_0	GeMoMa	mRNA	3632149	3649866	.	+	.	ID=D_plexippus_rna-XM_032671438.2_R0;ref-gene=D_plexippus_gene-LOC116777740;aa=789;raa=784;score=2150;prediction=0;bestScore=2150;ce=15;rce=15;pAA=0.7127;iAA=0.537;lpm=24;maxScore=4144;maxGap=6;nps=0;start=M;stop=*;evidence=1;Parent=gene_5174;sumWeight=1.0;
ntLink_0	GeMoMa	CDS	3632149	3632294	.	+	0	Parent=D_plexippus_rna-XM_032671438.2_R0
ntLink_0	GeMoMa	CDS	3632764	3633022	.	+	1	Parent=D_plexippus_rna-XM_032671438.2_R0
ntLink_0	GeMoMa	CDS	3633199	3633379	.	+	0	Parent=D_plexippus_rna-XM_032671438.2_R0
ntLink_0	GeMoMa	CDS	3633889	3634036	.	+	2	Parent=D_plexippus_rna-XM_032671438.2_R0
ntLink_0	GeMoMa	CDS	3635625	3635786	.	+	1	Parent=D_plexippus_rna-XM_032671438.2_R0
ntLink_0	GeMoMa	CDS	3636742	3636879	.	+	1	Parent=D_plexippus_rna-XM_032671438.2_R0
ntLink_0	GeMoMa	CDS	3638318	3638525	.	+	1	Parent=D_plexippus_rna-XM_032671438.2_R0
ntLink_0	GeMoMa	CDS	3640057	3640255	.	+	0	Parent=D_plexippus_rna-XM_032671438.2_R0
ntLink_0	GeMoMa	CDS	3640638	3640737	.	+	2	Parent=D_plexippus_rna-XM_032671438.2_R0
ntLink_0	GeMoMa	CDS	3641197	3641383	.	+	1	Parent=D_plexippus_rna-XM_032671438.2_R0
ntLink_0	GeMoMa	CDS	3641881	3642040	.	+	0	Parent=D_plexippus_rna-XM_032671438.2_R0
ntLink_0	GeMoMa	CDS	3642883	3643017	.	+	2	Parent=D_plexippus_rna-XM_032671438.2_R0
ntLink_0	GeMoMa	CDS	3644032	3644111	.	+	2	Parent=D_plexippus_rna-XM_032671438.2_R0
ntLink_0	GeMoMa	CDS	3648714	3648790	.	+	0	Parent=D_plexippus_rna-XM_032671438.2_R0
ntLink_0	GeMoMa	CDS	3649680	3649866	.	+	1	Parent=D_plexippus_rna-XM_032671438.2_R0
ntLink_0	GAF	gene	3654043	3655779	.	-	.	ID=gene_4843;transcripts=1;complete=1
ntLink_0	GeMoMa	mRNA	3654043	3655779	.	-	.	ID=D_plexippus_rna-XM_032671937.2_R1;ref-gene=D_plexippus_gene-LOC116778072;aa=363;raa=423;score=812;prediction=1;bestScore=1657;ce=2;rce=2;pAA=0.6659;iAA=0.4091;lpm=24;maxScore=2474;maxGap=43;nps=0;start=M;stop=*;evidence=1;Parent=gene_4843;sumWeight=1.0;
ntLink_0	GeMoMa	CDS	3655750	3655779	.	-	0	Parent=D_plexippus_rna-XM_032671937.2_R1
ntLink_0	GeMoMa	CDS	3654043	3655101	.	-	0	Parent=D_plexippus_rna-XM_032671937.2_R1
ntLink_0	GAF	gene	3678509	3679622	.	+	.	ID=gene_5175;transcripts=1;complete=1
ntLink_0	GeMoMa	mRNA	3678509	3679622	.	+	.	ID=D_plexippus_rna-XM_032671822.2_R0;ref-gene=D_plexippus_gene-LOC116777988;aa=120;raa=118;score=255;prediction=0;bestScore=255;ce=3;rce=3;pAA=0.6167;iAA=0.4333;lpm=8;maxScore=599;maxGap=2;nps=0;start=M;stop=*;evidence=1;Parent=gene_5175;sumWeight=1.0;
ntLink_0	GeMoMa	CDS	3678509	3678616	.	+	0	Parent=D_plexippus_rna-XM_032671822.2_R0
ntLink_0	GeMoMa	CDS	3679284	3679459	.	+	0	Parent=D_plexippus_rna-XM_032671822.2_R0
ntLink_0	GeMoMa	CDS	3679547	3679622	.	+	1	Parent=D_plexippus_rna-XM_032671822.2_R0
ntLink_0	GAF	gene	3688383	3691647	.	+	.	ID=gene_5176;transcripts=1;complete=1
ntLink_0	GeMoMa	mRNA	3688383	3691647	.	+	.	ID=D_plexippus_rna-XM_032671386.2_R0;ref-gene=D_plexippus_gene-LOC116777705;aa=317;raa=319;score=705;prediction=0;bestScore=705;ce=5;rce=5;pAA=0.6288;iAA=0.4387;lpm=9;maxScore=1660;maxGap=6;nps=0;start=M;stop=*;evidence=1;Parent=gene_5176;sumWeight=1.0;
ntLink_0	GeMoMa	CDS	3688383	3688604	.	+	0	Parent=D_plexippus_rna-XM_032671386.2_R0
ntLink_0	GeMoMa	CDS	3689111	3689205	.	+	0	Parent=D_plexippus_rna-XM_032671386.2_R0
ntLink_0	GeMoMa	CDS	3690156	3690351	.	+	1	Parent=D_plexippus_rna-XM_032671386.2_R0
ntLink_0	GeMoMa	CDS	3690650	3690865	.	+	0	Parent=D_plexippus_rna-XM_032671386.2_R0
ntLink_0	GeMoMa	CDS	3691426	3691647	.	+	0	Parent=D_plexippus_rna-XM_032671386.2_R0
ntLink_0	GAF	gene	3705847	3706731	.	+	.	ID=gene_5177;transcripts=1;complete=1
ntLink_0	GeMoMa	mRNA	3705847	3706731	.	+	.	ID=D_plexippus_rna-XM_032671859.2_R0;ref-gene=D_plexippus_gene-LOC116778016;aa=215;raa=182;score=556;prediction=0;bestScore=556;ce=2;rce=2;pAA=0.6481;iAA=0.5926;lpm=15;maxScore=914;maxGap=17;nps=0;start=M;stop=*;evidence=1;Parent=gene_5177;sumWeight=1.0;
ntLink_0	GeMoMa	CDS	3705847	3705982	.	+	0	Parent=D_plexippus_rna-XM_032671859.2_R0
ntLink_0	GeMoMa	CDS	3706223	3706731	.	+	2	Parent=D_plexippus_rna-XM_032671859.2_R0
ntLink_0	GAF	gene	3710922	3716809	.	-	.	ID=gene_4844;transcripts=1;complete=1
ntLink_0	GeMoMa	mRNA	3710922	3716809	.	-	.	ID=D_plexippus_rna-XM_032671359.2_R0;ref-gene=D_plexippus_gene-LOC116777684;aa=330;raa=332;score=1033;prediction=0;bestScore=1033;ce=8;rce=8;pAA=0.7262;iAA=0.6101;lpm=19;maxScore=1688;maxGap=6;nps=0;start=M;stop=*;evidence=1;Parent=gene_4844;sumWeight=1.0;
ntLink_0	GeMoMa	CDS	3716757	3716809	.	-	0	Parent=D_plexippus_rna-XM_032671359.2_R0
ntLink_0	GeMoMa	CDS	3716357	3716424	.	-	1	Parent=D_plexippus_rna-XM_032671359.2_R0
ntLink_0	GeMoMa	CDS	3716070	3716224	.	-	2	Parent=D_plexippus_rna-XM_032671359.2_R0
ntLink_0	GeMoMa	CDS	3715596	3715751	.	-	0	Parent=D_plexippus_rna-XM_032671359.2_R0
ntLink_0	GeMoMa	CDS	3713910	3713980	.	-	0	Parent=D_plexippus_rna-XM_032671359.2_R0
ntLink_0	GeMoMa	CDS	3713283	3713430	.	-	1	Parent=D_plexippus_rna-XM_032671359.2_R0
ntLink_0	GeMoMa	CDS	3712075	3712326	.	-	0	Parent=D_plexippus_rna-XM_032671359.2_R0
ntLink_0	GeMoMa	CDS	3710922	3711008	.	-	0	Parent=D_plexippus_rna-XM_032671359.2_R0
ntLink_0	GAF	gene	3725473	3726081	.	+	.	ID=gene_5178;transcripts=1;complete=1
ntLink_0	GeMoMa	mRNA	3725473	3726081	.	+	.	ID=D_plexippus_rna-XM_061526520.1_R0;ref-gene=D_plexippus_gene-LOC116777316;aa=203;raa=197;score=769;prediction=0;bestScore=769;ce=1;rce=1;pAA=0.8;iAA=0.722;lpm=53;maxScore=1070;maxGap=3;nps=0;start=M;stop=*;evidence=1;Parent=gene_5178;sumWeight=1.0;
ntLink_0	GeMoMa	CDS	3725473	3726081	.	+	0	Parent=D_plexippus_rna-XM_061526520.1_R0
ntLink_0	GAF	gene	3731329	3743615	.	+	.	ID=gene_5179;transcripts=1;complete=1
ntLink_0	GeMoMa	mRNA	3731329	3743615	.	+	.	ID=D_plexippus_rna-XM_061526308.1_R0;ref-gene=D_plexippus_gene-LOC116777315;aa=624;raa=640;score=1981;prediction=0;bestScore=1981;ce=15;rce=14;pAA=0.7623;iAA=0.6157;lpm=46;maxScore=3482;maxGap=8;nps=0;start=M;stop=*;evidence=1;Parent=gene_5179;sumWeight=1.0;
ntLink_0	GeMoMa	CDS	3731329	3731455	.	+	0	Parent=D_plexippus_rna-XM_061526308.1_R0
ntLink_0	GeMoMa	CDS	3731654	3731772	.	+	2	Parent=D_plexippus_rna-XM_061526308.1_R0
ntLink_0	GeMoMa	CDS	3732182	3732328	.	+	0	Parent=D_plexippus_rna-XM_061526308.1_R0
ntLink_0	GeMoMa	CDS	3733191	3733268	.	+	0	Parent=D_plexippus_rna-XM_061526308.1_R0
ntLink_0	GeMoMa	CDS	3733299	3733366	.	+	0	Parent=D_plexippus_rna-XM_061526308.1_R0
ntLink_0	GeMoMa	CDS	3733757	3733926	.	+	1	Parent=D_plexippus_rna-XM_061526308.1_R0
ntLink_0	GeMoMa	CDS	3735457	3735593	.	+	2	Parent=D_plexippus_rna-XM_061526308.1_R0
ntLink_0	GeMoMa	CDS	3736307	3736457	.	+	0	Parent=D_plexippus_rna-XM_061526308.1_R0
ntLink_0	GeMoMa	CDS	3737736	3737902	.	+	2	Parent=D_plexippus_rna-XM_061526308.1_R0
ntLink_0	GeMoMa	CDS	3738513	3738649	.	+	0	Parent=D_plexippus_rna-XM_061526308.1_R0
ntLink_0	GeMoMa	CDS	3739033	3739151	.	+	1	Parent=D_plexippus_rna-XM_061526308.1_R0
ntLink_0	GeMoMa	CDS	3739781	3739899	.	+	2	Parent=D_plexippus_rna-XM_061526308.1_R0
ntLink_0	GeMoMa	CDS	3742045	3742231	.	+	0	Parent=D_plexippus_rna-XM_061526308.1_R0
ntLink_0	GeMoMa	CDS	3742725	3742825	.	+	2	Parent=D_plexippus_rna-XM_061526308.1_R0
ntLink_0	GeMoMa	CDS	3743571	3743615	.	+	0	Parent=D_plexippus_rna-XM_061526308.1_R0
ntLink_0	GAF	gene	3816736	3833753	.	-	.	ID=gene_4845;transcripts=1;complete=1
ntLink_0	GeMoMa	mRNA	3816736	3833753	.	-	.	ID=D_plexippus_rna-XM_032670511.2_R0;ref-gene=D_plexippus_gene-LOC116777132;aa=501;raa=502;score=2016;prediction=0;bestScore=2016;ce=3;rce=3;pAA=0.8155;iAA=0.7302;lpm=37;maxScore=2652;maxGap=3;nps=0;start=M;stop=*;evidence=1;Parent=gene_4845;sumWeight=1.0;
ntLink_0	GeMoMa	CDS	3832690	3833753	.	-	0	Parent=D_plexippus_rna-XM_032670511.2_R0
ntLink_0	GeMoMa	CDS	3826372	3826489	.	-	1	Parent=D_plexippus_rna-XM_032670511.2_R0
ntLink_0	GeMoMa	CDS	3816736	3817056	.	-	0	Parent=D_plexippus_rna-XM_032670511.2_R0
ntLink_0	GAF	gene	3817709	3819811	.	+	.	ID=gene_5180;transcripts=1;complete=1
ntLink_0	GeMoMa	mRNA	3817709	3819811	.	+	.	ID=D_plexippus_rna-XM_061521596.1_R1;ref-gene=D_plexippus_gene-LOC133318951;aa=701;raa=334;score=596;prediction=1;bestScore=605;ce=1;rce=1;pAA=0.3752;iAA=0.2825;lpm=21;maxScore=1769;maxGap=178;nps=0;start=M;stop=*;evidence=1;Parent=gene_5180;sumWeight=1.0;
ntLink_0	GeMoMa	CDS	3817709	3819811	.	+	0	Parent=D_plexippus_rna-XM_061521596.1_R1
ntLink_0	GAF	gene	3840031	3850373	.	+	.	ID=gene_5181;transcripts=1;complete=1
ntLink_0	GeMoMa	mRNA	3840031	3850373	.	+	.	ID=D_plexippus_rna-XM_061526042.1_R0;ref-gene=D_plexippus_gene-LOC116777134;aa=163;raa=211;score=208;prediction=0;bestScore=208;ce=3;rce=3;pAA=0.5602;iAA=0.3611;lpm=27;maxScore=1131;maxGap=15;nps=0;start=M;stop=*;evidence=1;Parent=gene_5181;sumWeight=1.0;
ntLink_0	GeMoMa	CDS	3840031	3840136	.	+	0	Parent=D_plexippus_rna-XM_061526042.1_R0
ntLink_0	GeMoMa	CDS	3848231	3848399	.	+	2	Parent=D_plexippus_rna-XM_061526042.1_R0
ntLink_0	GeMoMa	CDS	3850160	3850373	.	+	1	Parent=D_plexippus_rna-XM_061526042.1_R0
ntLink_0	GAF	gene	3906873	3908616	.	-	.	ID=gene_4846;transcripts=1;complete=1
ntLink_0	GeMoMa	mRNA	3906873	3908616	.	-	.	ID=D_plexippus_rna-XM_032671807.2_R0;ref-gene=D_plexippus_gene-LOC116777979;aa=374;raa=370;score=926;prediction=0;bestScore=926;ce=3;rce=2;pAA=0.7147;iAA=0.4853;lpm=11;maxScore=1947;maxGap=5;nps=0;start=M;stop=*;evidence=1;Parent=gene_4846;sumWeight=1.0;
ntLink_0	GeMoMa	CDS	3908270	3908616	.	-	0	Parent=D_plexippus_rna-XM_032671807.2_R0
ntLink_0	GeMoMa	CDS	3907467	3907747	.	-	1	Parent=D_plexippus_rna-XM_032671807.2_R0
ntLink_0	GeMoMa	CDS	3906873	3907366	.	-	2	Parent=D_plexippus_rna-XM_032671807.2_R0
ntLink_0	GAF	gene	3927604	3929007	.	+	.	ID=gene_5182;transcripts=1;complete=1
ntLink_0	GeMoMa	mRNA	3927604	3929007	.	+	.	ID=D_plexippus_rna-XM_032673143.2_R2;ref-gene=D_plexippus_gene-LOC116779013;aa=468;raa=468;score=888;prediction=2;bestScore=2075;ce=1;rce=1;pAA=0.6096;iAA=0.382;lpm=11;maxScore=2427;maxGap=9;nps=0;start=M;stop=*;evidence=1;Parent=gene_5182;sumWeight=1.0;alternative="D_plexippus_gene-LOC116777541";
ntLink_0	GeMoMa	CDS	3927604	3929007	.	+	0	Parent=D_plexippus_rna-XM_032673143.2_R2
ntLink_0	GAF	gene	3937722	3941398	.	-	.	ID=gene_4847;transcripts=1;complete=1
ntLink_0	GeMoMa	mRNA	3937722	3941398	.	-	.	ID=D_plexippus_rna-XM_032671402.2_R0;ref-gene=D_plexippus_gene-LOC116777714;aa=421;raa=378;score=1127;prediction=0;bestScore=1127;ce=8;rce=8;pAA=0.7083;iAA=0.588;lpm=35;maxScore=2000;maxGap=25;nps=0;start=M;stop=*;evidence=1;Parent=gene_4847;sumWeight=1.0;
ntLink_0	GeMoMa	CDS	3941213	3941398	.	-	0	Parent=D_plexippus_rna-XM_032671402.2_R0
ntLink_0	GeMoMa	CDS	3940763	3940936	.	-	0	Parent=D_plexippus_rna-XM_032671402.2_R0
ntLink_0	GeMoMa	CDS	3940255	3940448	.	-	0	Parent=D_plexippus_rna-XM_032671402.2_R0
ntLink_0	GeMoMa	CDS	3939837	3939947	.	-	1	Parent=D_plexippus_rna-XM_032671402.2_R0
ntLink_0	GeMoMa	CDS	3939545	3939714	.	-	1	Parent=D_plexippus_rna-XM_032671402.2_R0
ntLink_0	GeMoMa	CDS	3938652	3938904	.	-	2	Parent=D_plexippus_rna-XM_032671402.2_R0
ntLink_0	GeMoMa	CDS	3938088	3938192	.	-	1	Parent=D_plexippus_rna-XM_032671402.2_R0
ntLink_0	GeMoMa	CDS	3937722	3937791	.	-	1	Parent=D_plexippus_rna-XM_032671402.2_R0
ntLink_0	GAF	gene	3945469	3946452	.	+	.	ID=gene_5183;transcripts=1;complete=1
ntLink_0	GeMoMa	mRNA	3945469	3946452	.	+	.	ID=D_plexippus_rna-XM_032671746.2_R0;ref-gene=D_plexippus_gene-LOC116777933;aa=328;raa=331;score=1136;prediction=0;bestScore=1136;ce=1;rce=1;pAA=0.7808;iAA=0.6667;lpm=35;maxScore=1694;maxGap=3;nps=0;start=M;stop=*;evidence=1;Parent=gene_5183;sumWeight=1.0;
ntLink_0	GeMoMa	CDS	3945469	3946452	.	+	0	Parent=D_plexippus_rna-XM_032671746.2_R0
ntLink_0	GAF	gene	3967474	3970605	.	-	.	ID=gene_4848;transcripts=1;complete=1
ntLink_0	GeMoMa	mRNA	3967474	3970605	.	-	.	ID=D_plexippus_rna-XM_061529947.1_R9;ref-gene=D_plexippus_gene-LOC133320884;aa=279;raa=249;score=237;prediction=9;bestScore=286;ce=3;rce=3;pAA=0.5263;iAA=0.2596;lpm=7;maxScore=1336;maxGap=20;nps=0;start=M;stop=*;evidence=1;Parent=gene_4848;sumWeight=1.0;alternative="D_plexippus_gene-LOC116779689";
ntLink_0	GeMoMa	CDS	3970126	3970605	.	-	0	Parent=D_plexippus_rna-XM_061529947.1_R9
ntLink_0	GeMoMa	CDS	3968686	3968825	.	-	0	Parent=D_plexippus_rna-XM_061529947.1_R9
ntLink_0	GeMoMa	CDS	3967474	3967690	.	-	1	Parent=D_plexippus_rna-XM_061529947.1_R9
ntLink_0	GAF	gene	3974727	3977765	.	-	.	ID=gene_4849;transcripts=1;complete=1
ntLink_0	GeMoMa	mRNA	3974727	3977765	.	-	.	ID=D_plexippus_rna-XM_032670998.2_R0;ref-gene=D_plexippus_gene-LOC116777451;aa=1013;raa=1013;score=4818;prediction=0;bestScore=4818;ce=1;rce=1;pAA=0.9191;iAA=0.8845;lpm=104;maxScore=5343;maxGap=0;nps=0;start=M;stop=*;evidence=1;Parent=gene_4849;sumWeight=1.0;
ntLink_0	GeMoMa	CDS	3974727	3977765	.	-	0	Parent=D_plexippus_rna-XM_032670998.2_R0
ntLink_0	GAF	gene	3979925	3980874	.	+	.	ID=gene_5184;transcripts=1;complete=1
ntLink_0	GeMoMa	mRNA	3979925	3980874	.	+	.	ID=D_plexippus_rna-XM_032662216.2_R0;ref-gene=D_plexippus_gene-LOC116770654;aa=145;raa=144;score=471;prediction=0;bestScore=471;ce=3;rce=3;pAA=0.7655;iAA=0.6414;lpm=16;maxScore=732;maxGap=1;nps=0;start=M;stop=*;evidence=1;Parent=gene_5184;sumWeight=1.0;
ntLink_0	GeMoMa	CDS	3979925	3980062	.	+	0	Parent=D_plexippus_rna-XM_032662216.2_R0
ntLink_0	GeMoMa	CDS	3980218	3980382	.	+	0	Parent=D_plexippus_rna-XM_032662216.2_R0
ntLink_0	GeMoMa	CDS	3980743	3980874	.	+	0	Parent=D_plexippus_rna-XM_032662216.2_R0
ntLink_0	GAF	gene	3987300	4011736	.	-	.	ID=gene_4850;transcripts=1;complete=1
ntLink_0	GeMoMa	mRNA	3987300	4011736	.	-	.	ID=D_plexippus_rna-XM_061520803.1_R0;ref-gene=D_plexippus_gene-LOC116770934;aa=2760;raa=2794;score=9262;prediction=0;bestScore=9262;ce=25;rce=26;pAA=0.7726;iAA=0.6678;lpm=73;maxScore=14629;maxGap=22;nps=0;start=M;stop=*;evidence=1;Parent=gene_4850;sumWeight=1.0;
ntLink_0	GeMoMa	CDS	4011584	4011736	.	-	0	Parent=D_plexippus_rna-XM_061520803.1_R0
ntLink_0	GeMoMa	CDS	4010998	4011164	.	-	0	Parent=D_plexippus_rna-XM_061520803.1_R0
ntLink_0	GeMoMa	CDS	4010341	4010456	.	-	1	Parent=D_plexippus_rna-XM_061520803.1_R0
ntLink_0	GeMoMa	CDS	4005475	4009949	.	-	2	Parent=D_plexippus_rna-XM_061520803.1_R0
ntLink_0	GeMoMa	CDS	4005226	4005390	.	-	0	Parent=D_plexippus_rna-XM_061520803.1_R0
ntLink_0	GeMoMa	CDS	4004896	4005040	.	-	0	Parent=D_plexippus_rna-XM_061520803.1_R0
ntLink_0	GeMoMa	CDS	4002724	4002890	.	-	2	Parent=D_plexippus_rna-XM_061520803.1_R0
ntLink_0	GeMoMa	CDS	4002299	4002455	.	-	0	Parent=D_plexippus_rna-XM_061520803.1_R0
ntLink_0	GeMoMa	CDS	4001119	4001244	.	-	2	Parent=D_plexippus_rna-XM_061520803.1_R0
ntLink_0	GeMoMa	CDS	4000490	4000606	.	-	2	Parent=D_plexippus_rna-XM_061520803.1_R0
ntLink_0	GeMoMa	CDS	3999903	4000055	.	-	2	Parent=D_plexippus_rna-XM_061520803.1_R0
ntLink_0	GeMoMa	CDS	3999088	3999281	.	-	2	Parent=D_plexippus_rna-XM_061520803.1_R0
ntLink_0	GeMoMa	CDS	3998480	3998649	.	-	0	Parent=D_plexippus_rna-XM_061520803.1_R0
ntLink_0	GeMoMa	CDS	3997846	3998019	.	-	1	Parent=D_plexippus_rna-XM_061520803.1_R0
ntLink_0	GeMoMa	CDS	3997190	3997337	.	-	1	Parent=D_plexippus_rna-XM_061520803.1_R0
ntLink_0	GeMoMa	CDS	3995971	3996122	.	-	0	Parent=D_plexippus_rna-XM_061520803.1_R0
ntLink_0	GeMoMa	CDS	3994677	3994860	.	-	1	Parent=D_plexippus_rna-XM_061520803.1_R0
ntLink_0	GeMoMa	CDS	3993920	3994089	.	-	0	Parent=D_plexippus_rna-XM_061520803.1_R0
ntLink_0	GeMoMa	CDS	3993470	3993618	.	-	1	Parent=D_plexippus_rna-XM_061520803.1_R0
ntLink_0	GeMoMa	CDS	3992331	3992438	.	-	2	Parent=D_plexippus_rna-XM_061520803.1_R0
ntLink_0	GeMoMa	CDS	3991917	3992044	.	-	2	Parent=D_plexippus_rna-XM_061520803.1_R0
ntLink_0	GeMoMa	CDS	3989613	3989672	.	-	0	Parent=D_plexippus_rna-XM_061520803.1_R0
ntLink_0	GeMoMa	CDS	3988893	3989032	.	-	0	Parent=D_plexippus_rna-XM_061520803.1_R0
ntLink_0	GeMoMa	CDS	3987950	3988370	.	-	1	Parent=D_plexippus_rna-XM_061520803.1_R0
ntLink_0	GeMoMa	CDS	3987300	3987440	.	-	0	Parent=D_plexippus_rna-XM_061520803.1_R0
ntLink_0	GAF	gene	4013767	4016850	.	-	.	ID=gene_4851;transcripts=1;complete=1
ntLink_0	GeMoMa	mRNA	4013767	4016850	.	-	.	ID=D_plexippus_rna-XM_032662402.2_R0;ref-gene=D_plexippus_gene-LOC116770793;aa=141;raa=146;score=421;prediction=0;bestScore=421;ce=4;rce=4;pAA=0.6803;iAA=0.551;lpm=8;maxScore=757;maxGap=6;nps=0;start=M;stop=*;evidence=1;Parent=gene_4851;sumWeight=1.0;
ntLink_0	GeMoMa	CDS	4016802	4016850	.	-	0	Parent=D_plexippus_rna-XM_032662402.2_R0
ntLink_0	GeMoMa	CDS	4016108	4016221	.	-	2	Parent=D_plexippus_rna-XM_032662402.2_R0
ntLink_0	GeMoMa	CDS	4014496	4014614	.	-	2	Parent=D_plexippus_rna-XM_032662402.2_R0
ntLink_0	GeMoMa	CDS	4013767	4013907	.	-	0	Parent=D_plexippus_rna-XM_032662402.2_R0
ntLink_0	GAF	gene	4041441	4042018	.	-	.	ID=gene_4852;transcripts=1;complete=1
ntLink_0	GeMoMa	mRNA	4041441	4042018	.	-	.	ID=D_plexippus_rna-XM_032662346.2_R0;ref-gene=D_plexippus_gene-LOC116770749;aa=139;raa=136;score=449;prediction=0;bestScore=449;ce=2;rce=2;pAA=0.705;iAA=0.6043;lpm=15;maxScore=706;maxGap=2;nps=0;start=M;stop=*;evidence=1;Parent=gene_4852;sumWeight=1.0;
ntLink_0	GeMoMa	CDS	4041847	4042018	.	-	0	Parent=D_plexippus_rna-XM_032662346.2_R0
ntLink_0	GeMoMa	CDS	4041441	4041685	.	-	2	Parent=D_plexippus_rna-XM_032662346.2_R0
ntLink_0	GAF	gene	4043077	4046476	.	+	.	ID=gene_5185;transcripts=1;complete=1
ntLink_0	GeMoMa	mRNA	4043077	4046476	.	+	.	ID=D_plexippus_rna-XM_061520911.1_R0;ref-gene=D_plexippus_gene-LOC116770838;aa=163;raa=215;score=144;prediction=0;bestScore=144;ce=6;rce=7;pAA=0.5111;iAA=0.3289;lpm=9;maxScore=1156;maxGap=17;nps=0;start=M;stop=*;evidence=1;Parent=gene_5185;sumWeight=1.0;
ntLink_0	GeMoMa	CDS	4043077	4043196	.	+	0	Parent=D_plexippus_rna-XM_061520911.1_R0
ntLink_0	GeMoMa	CDS	4043566	4043654	.	+	0	Parent=D_plexippus_rna-XM_061520911.1_R0
ntLink_0	GeMoMa	CDS	4044132	4044191	.	+	1	Parent=D_plexippus_rna-XM_061520911.1_R0
ntLink_0	GeMoMa	CDS	4045221	4045246	.	+	1	Parent=D_plexippus_rna-XM_061520911.1_R0
ntLink_0	GeMoMa	CDS	4046009	4046050	.	+	2	Parent=D_plexippus_rna-XM_061520911.1_R0
ntLink_0	GeMoMa	CDS	4046325	4046476	.	+	2	Parent=D_plexippus_rna-XM_061520911.1_R0
ntLink_0	GAF	gene	4047035	4056397	.	-	.	ID=gene_4853;transcripts=1;complete=1
ntLink_0	GeMoMa	mRNA	4047035	4056397	.	-	.	ID=D_plexippus_rna-XM_032662099.2_R0;ref-gene=D_plexippus_gene-LOC116770565;aa=525;raa=523;score=1694;prediction=0;bestScore=1694;ce=9;rce=9;pAA=0.7614;iAA=0.625;lpm=33;maxScore=2705;maxGap=3;nps=0;start=M;stop=*;evidence=1;Parent=gene_4853;sumWeight=1.0;
ntLink_0	GeMoMa	CDS	4056328	4056397	.	-	0	Parent=D_plexippus_rna-XM_032662099.2_R0
ntLink_0	GeMoMa	CDS	4054722	4054924	.	-	2	Parent=D_plexippus_rna-XM_032662099.2_R0
ntLink_0	GeMoMa	CDS	4053469	4053661	.	-	0	Parent=D_plexippus_rna-XM_032662099.2_R0
ntLink_0	GeMoMa	CDS	4052149	4052312	.	-	2	Parent=D_plexippus_rna-XM_032662099.2_R0
ntLink_0	GeMoMa	CDS	4051571	4051784	.	-	0	Parent=D_plexippus_rna-XM_032662099.2_R0
ntLink_0	GeMoMa	CDS	4050952	4051085	.	-	2	Parent=D_plexippus_rna-XM_032662099.2_R0
ntLink_0	GeMoMa	CDS	4050177	4050375	.	-	0	Parent=D_plexippus_rna-XM_032662099.2_R0
ntLink_0	GeMoMa	CDS	4047452	4047679	.	-	2	Parent=D_plexippus_rna-XM_032662099.2_R0
ntLink_0	GeMoMa	CDS	4047035	4047204	.	-	2	Parent=D_plexippus_rna-XM_032662099.2_R0
ntLink_0	GAF	gene	4067160	4069337	.	-	.	ID=gene_4854;transcripts=1;complete=1
ntLink_0	GeMoMa	mRNA	4067160	4069337	.	-	.	ID=D_plexippus_rna-XM_032662233.2_R0;ref-gene=D_plexippus_gene-LOC116770664;aa=162;raa=160;score=502;prediction=0;bestScore=502;ce=4;rce=4;pAA=0.7152;iAA=0.6121;lpm=13;maxScore=820;maxGap=5;nps=0;start=M;stop=*;evidence=1;Parent=gene_4854;sumWeight=1.0;alternative="D_plexippus_gene-LOC116770627,D_plexippus_gene-LOC116770843";
ntLink_0	GeMoMa	CDS	4069257	4069337	.	-	0	Parent=D_plexippus_rna-XM_032662233.2_R0
ntLink_0	GeMoMa	CDS	4068880	4069083	.	-	0	Parent=D_plexippus_rna-XM_032662233.2_R0
ntLink_0	GeMoMa	CDS	4068022	4068151	.	-	0	Parent=D_plexippus_rna-XM_032662233.2_R0
ntLink_0	GeMoMa	CDS	4067160	4067230	.	-	2	Parent=D_plexippus_rna-XM_032662233.2_R0
ntLink_0	GAF	gene	4088635	4090157	.	+	.	ID=gene_5186;transcripts=1;complete=1
ntLink_0	GeMoMa	mRNA	4088635	4090157	.	+	.	ID=D_plexippus_rna-XM_032662439.2_R0;ref-gene=D_plexippus_gene-LOC116770818;aa=163;raa=162;score=343;prediction=0;bestScore=343;ce=4;rce=4;pAA=0.6748;iAA=0.4356;lpm=13;maxScore=814;maxGap=1;nps=0;start=M;stop=*;evidence=1;Parent=gene_5186;sumWeight=1.0;
ntLink_0	GeMoMa	CDS	4088635	4088715	.	+	0	Parent=D_plexippus_rna-XM_032662439.2_R0
ntLink_0	GeMoMa	CDS	4088923	4089075	.	+	0	Parent=D_plexippus_rna-XM_032662439.2_R0
ntLink_0	GeMoMa	CDS	4089499	4089667	.	+	0	Parent=D_plexippus_rna-XM_032662439.2_R0
ntLink_0	GeMoMa	CDS	4090072	4090157	.	+	2	Parent=D_plexippus_rna-XM_032662439.2_R0
ntLink_0	GAF	gene	4092774	4093506	.	+	.	ID=gene_5187;transcripts=1;complete=1
ntLink_0	GeMoMa	mRNA	4092774	4093506	.	+	.	ID=D_plexippus_rna-XM_032662343.2_R0;ref-gene=D_plexippus_gene-LOC116770744;aa=120;raa=122;score=186;prediction=0;bestScore=186;ce=2;rce=2;pAA=0.6825;iAA=0.4444;lpm=12;maxScore=645;maxGap=4;nps=0;start=M;stop=*;evidence=1;Parent=gene_5187;sumWeight=1.0;
ntLink_0	GeMoMa	CDS	4092774	4092785	.	+	0	Parent=D_plexippus_rna-XM_032662343.2_R0
ntLink_0	GeMoMa	CDS	4093159	4093506	.	+	0	Parent=D_plexippus_rna-XM_032662343.2_R0
ntLink_0	GAF	gene	4102784	4105171	.	-	.	ID=gene_4855;transcripts=1;complete=1
ntLink_0	GeMoMa	mRNA	4102784	4105171	.	-	.	ID=D_plexippus_rna-XM_032662125.2_R0;ref-gene=D_plexippus_gene-LOC116770589;aa=626;raa=572;score=876;prediction=0;bestScore=876;ce=2;rce=2;pAA=0.5761;iAA=0.3485;lpm=21;maxScore=2955;maxGap=25;nps=0;start=M;stop=*;evidence=1;Parent=gene_4855;sumWeight=1.0;alternative="D_plexippus_gene-LOC116770772,D_plexippus_gene-LOC116770776,D_plexippus_gene-LOC116770787,D_plexippus_gene-LOC116770830,D_plexippus…
ntLink_0	GeMoMa	CDS	4104145	4105171	.	-	0	Parent=D_plexippus_rna-XM_032662125.2_R0
ntLink_0	GeMoMa	CDS	4102784	4103634	.	-	2	Parent=D_plexippus_rna-XM_032662125.2_R0
ntLink_0	GAF	gene	4118557	4121250	.	+	.	ID=gene_5188;transcripts=1;complete=1
ntLink_0	GeMoMa	mRNA	4118557	4121250	.	+	.	ID=D_plexippus_rna-XM_032662258.2_R0;ref-gene=D_plexippus_gene-LOC116770683;aa=354;raa=396;score=922;prediction=0;bestScore=922;ce=5;rce=6;pAA=0.6883;iAA=0.5835;lpm=26;maxScore=2058;maxGap=45;nps=0;start=M;stop=*;evidence=1;Parent=gene_5188;sumWeight=1.0;
ntLink_0	GeMoMa	CDS	4118557	4118749	.	+	0	Parent=D_plexippus_rna-XM_032662258.2_R0
ntLink_0	GeMoMa	CDS	4119007	4119052	.	+	2	Parent=D_plexippus_rna-XM_032662258.2_R0
ntLink_0	GeMoMa	CDS	4119229	4119497	.	+	1	Parent=D_plexippus_rna-XM_032662258.2_R0
ntLink_0	GeMoMa	CDS	4119642	4119855	.	+	2	Parent=D_plexippus_rna-XM_032662258.2_R0
ntLink_0	GeMoMa	CDS	4120911	4121250	.	+	1	Parent=D_plexippus_rna-XM_032662258.2_R0
ntLink_0	GAF	gene	4124544	4134737	.	+	.	ID=gene_5189;transcripts=1;complete=1
ntLink_0	GeMoMa	mRNA	4124544	4134737	.	+	.	ID=D_plexippus_rna-XM_061520753.1_R0;ref-gene=D_plexippus_gene-LOC116770685;aa=554;raa=563;score=1676;prediction=0;bestScore=1676;ce=8;rce=8;pAA=0.7208;iAA=0.5707;lpm=19;maxScore=2897;maxGap=10;nps=0;start=M;stop=*;evidence=1;Parent=gene_5189;sumWeight=1.0;alternative="D_plexippus_gene-LOC116770681,D_plexippus_gene-LOC133318788";
ntLink_0	GeMoMa	CDS	4124544	4124735	.	+	0	Parent=D_plexippus_rna-XM_061520753.1_R0
ntLink_0	GeMoMa	CDS	4125892	4126106	.	+	0	Parent=D_plexippus_rna-XM_061520753.1_R0
ntLink_0	GeMoMa	CDS	4127931	4128253	.	+	1	Parent=D_plexippus_rna-XM_061520753.1_R0
ntLink_0	GeMoMa	CDS	4128568	4128753	.	+	2	Parent=D_plexippus_rna-XM_061520753.1_R0
ntLink_0	GeMoMa	CDS	4129681	4129799	.	+	2	Parent=D_plexippus_rna-XM_061520753.1_R0
ntLink_0	GeMoMa	CDS	4133200	4133364	.	+	0	Parent=D_plexippus_rna-XM_061520753.1_R0
ntLink_0	GeMoMa	CDS	4133886	4134056	.	+	0	Parent=D_plexippus_rna-XM_061520753.1_R0
ntLink_0	GeMoMa	CDS	4134447	4134737	.	+	0	Parent=D_plexippus_rna-XM_061520753.1_R0
ntLink_0	GAF	gene	4140456	4152183	.	+	.	ID=gene_5190;transcripts=1;complete=1
ntLink_0	GeMoMa	mRNA	4140456	4152183	.	+	.	ID=D_plexippus_rna-XM_032662256.2_R0;ref-gene=D_plexippus_gene-LOC116770681;aa=570;raa=569;score=1767;prediction=0;bestScore=1767;ce=8;rce=8;pAA=0.7138;iAA=0.5777;lpm=20;maxScore=2939;maxGap=3;nps=0;start=M;stop=*;evidence=1;Parent=gene_5190;sumWeight=1.0;
ntLink_0	GeMoMa	CDS	4140456	4140650	.	+	0	Parent=D_plexippus_rna-XM_032662256.2_R0
ntLink_0	GeMoMa	CDS	4147364	4147574	.	+	0	Parent=D_plexippus_rna-XM_032662256.2_R0
ntLink_0	GeMoMa	CDS	4148204	4148566	.	+	2	Parent=D_plexippus_rna-XM_032662256.2_R0
ntLink_0	GeMoMa	CDS	4149380	4149565	.	+	2	Parent=D_plexippus_rna-XM_032662256.2_R0
ntLink_0	GeMoMa	CDS	4150153	4150274	.	+	2	Parent=D_plexippus_rna-XM_032662256.2_R0
ntLink_0	GeMoMa	CDS	4150654	4150824	.	+	0	Parent=D_plexippus_rna-XM_032662256.2_R0
ntLink_0	GeMoMa	CDS	4151358	4151528	.	+	0	Parent=D_plexippus_rna-XM_032662256.2_R0
ntLink_0	GeMoMa	CDS	4151893	4152183	.	+	0	Parent=D_plexippus_rna-XM_032662256.2_R0
ntLink_0	GAF	gene	4157240	4162865	.	+	.	ID=gene_5191;transcripts=1;complete=1
ntLink_0	GeMoMa	mRNA	4157240	4162865	.	+	.	ID=D_plexippus_rna-XM_061521055.1_R0;ref-gene=D_plexippus_gene-LOC133318788;aa=566;raa=558;score=1511;prediction=0;bestScore=1511;ce=8;rce=8;pAA=0.6702;iAA=0.5062;lpm=17;maxScore=2895;maxGap=4;nps=0;start=M;stop=*;evidence=1;Parent=gene_5191;sumWeight=1.0;alternative="D_plexippus_gene-LOC116770680,D_plexippus_gene-LOC116770685";
ntLink_0	GeMoMa	CDS	4157240	4157434	.	+	0	Parent=D_plexippus_rna-XM_061521055.1_R0
ntLink_0	GeMoMa	CDS	4159394	4159604	.	+	0	Parent=D_plexippus_rna-XM_061521055.1_R0
ntLink_0	GeMoMa	CDS	4160194	4160550	.	+	2	Parent=D_plexippus_rna-XM_061521055.1_R0
ntLink_0	GeMoMa	CDS	4160636	4160821	.	+	2	Parent=D_plexippus_rna-XM_061521055.1_R0
ntLink_0	GeMoMa	CDS	4161025	4161146	.	+	2	Parent=D_plexippus_rna-XM_061521055.1_R0
ntLink_0	GeMoMa	CDS	4161556	4161717	.	+	0	Parent=D_plexippus_rna-XM_061521055.1_R0
ntLink_0	GeMoMa	CDS	4161954	4162124	.	+	0	Parent=D_plexippus_rna-XM_061521055.1_R0
ntLink_0	GeMoMa	CDS	4162572	4162865	.	+	0	Parent=D_plexippus_rna-XM_061521055.1_R0
ntLink_0	GAF	gene	4166113	4168382	.	+	.	ID=gene_5192;transcripts=1;complete=1
ntLink_0	GeMoMa	mRNA	4166113	4168382	.	+	.	ID=D_plexippus_rna-XM_032662596.2_R0;ref-gene=D_plexippus_gene-LOC116770951;aa=97;raa=110;score=171;prediction=0;bestScore=171;ce=3;rce=3;pAA=0.6696;iAA=0.4107;lpm=12;maxScore=608;maxGap=10;nps=0;start=M;stop=*;evidence=1;Parent=gene_5192;sumWeight=1.0;
ntLink_0	GeMoMa	CDS	4166113	4166164	.	+	0	Parent=D_plexippus_rna-XM_032662596.2_R0
ntLink_0	GeMoMa	CDS	4166812	4166932	.	+	2	Parent=D_plexippus_rna-XM_032662596.2_R0
ntLink_0	GeMoMa	CDS	4168265	4168382	.	+	1	Parent=D_plexippus_rna-XM_032662596.2_R0
ntLink_0	GAF	gene	4192016	4193584	.	-	.	ID=gene_4856;transcripts=1;complete=1
ntLink_0	GeMoMa	mRNA	4192016	4193584	.	-	.	ID=D_plexippus_rna-XM_032662455.2_R0;ref-gene=D_plexippus_gene-LOC116770830;aa=492;raa=507;score=731;prediction=0;bestScore=731;ce=2;rce=2;pAA=0.6365;iAA=0.3497;lpm=10;maxScore=2604;maxGap=6;nps=0;start=M;stop=*;evidence=1;Parent=gene_4856;sumWeight=1.0;alternative="D_plexippus_gene-LOC116770589,D_plexippus_gene-LOC116770772,D_plexippus_gene-LOC116770776,D_plexippus_gene-LOC116770787,D_plexippus_…
ntLink_0	GeMoMa	CDS	4192573	4193584	.	-	0	Parent=D_plexippus_rna-XM_032662455.2_R0
ntLink_0	GeMoMa	CDS	4192016	4192479	.	-	2	Parent=D_plexippus_rna-XM_032662455.2_R0
ntLink_0	GAF	gene	4204963	4207131	.	+	.	ID=gene_5193;transcripts=1;complete=1
ntLink_0	GeMoMa	mRNA	4204963	4207131	.	+	.	ID=D_plexippus_rna-XM_032662136.2_R0;ref-gene=D_plexippus_gene-LOC116770596;aa=253;raa=223;score=293;prediction=0;bestScore=293;ce=5;rce=5;pAA=0.5961;iAA=0.3333;lpm=11;maxScore=1190;maxGap=17;nps=0;start=M;stop=*;evidence=1;Parent=gene_5193;sumWeight=1.0;
ntLink_0	GeMoMa	CDS	4204963	4205103	.	+	0	Parent=D_plexippus_rna-XM_032662136.2_R0
ntLink_0	GeMoMa	CDS	4205643	4205853	.	+	0	Parent=D_plexippus_rna-XM_032662136.2_R0
ntLink_0	GeMoMa	CDS	4206191	4206318	.	+	2	Parent=D_plexippus_rna-XM_032662136.2_R0
ntLink_0	GeMoMa	CDS	4206675	4206867	.	+	0	Parent=D_plexippus_rna-XM_032662136.2_R0
ntLink_0	GeMoMa	CDS	4207046	4207131	.	+	2	Parent=D_plexippus_rna-XM_032662136.2_R0
ntLink_0	GAF	gene	4212253	4226490	.	-	.	ID=gene_4857;transcripts=1;complete=1
ntLink_0	GeMoMa	mRNA	4212253	4226490	.	-	.	ID=D_plexippus_rna-XM_061520814.1_R0;ref-gene=D_plexippus_gene-LOC116770637;aa=1331;raa=1353;score=2780;prediction=0;bestScore=2780;ce=22;rce=22;pAA=0.6697;iAA=0.4826;lpm=31;maxScore=6900;maxGap=25;nps=0;start=M;stop=*;evidence=1;Parent=gene_4857;sumWeight=1.0;
ntLink_0	GeMoMa	CDS	4226421	4226490	.	-	0	Parent=D_plexippus_rna-XM_061520814.1_R0
ntLink_0	GeMoMa	CDS	4225467	4225578	.	-	2	Parent=D_plexippus_rna-XM_061520814.1_R0
ntLink_0	GeMoMa	CDS	4224736	4224877	.	-	1	Parent=D_plexippus_rna-XM_061520814.1_R0
ntLink_0	GeMoMa	CDS	4223067	4223433	.	-	0	Parent=D_plexippus_rna-XM_061520814.1_R0
ntLink_0	GeMoMa	CDS	4222758	4222959	.	-	2	Parent=D_plexippus_rna-XM_061520814.1_R0
ntLink_0	GeMoMa	CDS	4222253	4222518	.	-	1	Parent=D_plexippus_rna-XM_061520814.1_R0
ntLink_0	GeMoMa	CDS	4221954	4222140	.	-	2	Parent=D_plexippus_rna-XM_061520814.1_R0
ntLink_0	GeMoMa	CDS	4220982	4221843	.	-	1	Parent=D_plexippus_rna-XM_061520814.1_R0
ntLink_0	GeMoMa	CDS	4220720	4220897	.	-	0	Parent=D_plexippus_rna-XM_061520814.1_R0
ntLink_0	GeMoMa	CDS	4220441	4220598	.	-	2	Parent=D_plexippus_rna-XM_061520814.1_R0
ntLink_0	GeMoMa	CDS	4219837	4220004	.	-	0	Parent=D_plexippus_rna-XM_061520814.1_R0
ntLink_0	GeMoMa	CDS	4219446	4219549	.	-	0	Parent=D_plexippus_rna-XM_061520814.1_R0
ntLink_0	GeMoMa	CDS	4218980	4219139	.	-	1	Parent=D_plexippus_rna-XM_061520814.1_R0
ntLink_0	GeMoMa	CDS	4218392	4218509	.	-	0	Parent=D_plexippus_rna-XM_061520814.1_R0
ntLink_0	GeMoMa	CDS	4218219	4218293	.	-	2	Parent=D_plexippus_rna-XM_061520814.1_R0
ntLink_0	GeMoMa	CDS	4215788	4215857	.	-	2	Parent=D_plexippus_rna-XM_061520814.1_R0
ntLink_0	GeMoMa	CDS	4214911	4215044	.	-	1	Parent=D_plexippus_rna-XM_061520814.1_R0
ntLink_0	GeMoMa	CDS	4214267	4214424	.	-	2	Parent=D_plexippus_rna-XM_061520814.1_R0
ntLink_0	GeMoMa	CDS	4213492	4213635	.	-	0	Parent=D_plexippus_rna-XM_061520814.1_R0
ntLink_0	GeMoMa	CDS	4212668	4212836	.	-	0	Parent=D_plexippus_rna-XM_061520814.1_R0
ntLink_0	GeMoMa	CDS	4212448	4212509	.	-	2	Parent=D_plexippus_rna-XM_061520814.1_R0
ntLink_0	GeMoMa	CDS	4212253	4212339	.	-	0	Parent=D_plexippus_rna-XM_061520814.1_R0
ntLink_0	GAF	gene	4238653	4241199	.	+	.	ID=gene_5194;transcripts=1;complete=1
ntLink_0	GeMoMa	mRNA	4238653	4241199	.	+	.	ID=D_plexippus_rna-XM_032662716.2_R0;ref-gene=D_plexippus_gene-LOC116771015;aa=849;raa=870;score=2721;prediction=0;bestScore=2721;ce=1;rce=1;pAA=0.7697;iAA=0.6488;lpm=49;maxScore=4399;maxGap=7;nps=0;start=M;stop=*;evidence=1;Parent=gene_5194;sumWeight=1.0;
ntLink_0	GeMoMa	CDS	4238653	4241199	.	+	0	Parent=D_plexippus_rna-XM_032662716.2_R0
ntLink_0	GAF	gene	4257619	4262817	.	+	.	ID=gene_5195;transcripts=1;complete=1
ntLink_0	GeMoMa	mRNA	4257619	4262817	.	+	.	ID=D_plexippus_rna-XM_061520900.1_R0;ref-gene=D_plexippus_gene-LOC116770865;aa=909;raa=916;score=2057;prediction=0;bestScore=2057;ce=7;rce=7;pAA=0.6699;iAA=0.4459;lpm=18;maxScore=4880;maxGap=15;nps=0;start=M;stop=*;evidence=1;Parent=gene_5195;sumWeight=1.0;
ntLink_0	GeMoMa	CDS	4257619	4257644	.	+	0	Parent=D_plexippus_rna-XM_061520900.1_R0
ntLink_0	GeMoMa	CDS	4258664	4258892	.	+	1	Parent=D_plexippus_rna-XM_061520900.1_R0
ntLink_0	GeMoMa	CDS	4259254	4259394	.	+	0	Parent=D_plexippus_rna-XM_061520900.1_R0
ntLink_0	GeMoMa	CDS	4259481	4259686	.	+	0	Parent=D_plexippus_rna-XM_061520900.1_R0
ntLink_0	GeMoMa	CDS	4259937	4260080	.	+	1	Parent=D_plexippus_rna-XM_061520900.1_R0
ntLink_0	GeMoMa	CDS	4260356	4260518	.	+	1	Parent=D_plexippus_rna-XM_061520900.1_R0
ntLink_0	GeMoMa	CDS	4261000	4262817	.	+	0	Parent=D_plexippus_rna-XM_061520900.1_R0
ntLink_0	GAF	gene	4263226	4264539	.	-	.	ID=gene_4858;transcripts=1;complete=1
ntLink_0	GeMoMa	mRNA	4263226	4264539	.	-	.	ID=D_plexippus_rna-XM_032662630.2_R0;ref-gene=D_plexippus_gene-LOC116770974;aa=438;raa=457;score=1030;prediction=0;bestScore=1030;ce=1;rce=1;pAA=0.6744;iAA=0.5116;lpm=49;maxScore=2346;maxGap=11;nps=0;start=M;stop=*;evidence=1;Parent=gene_4858;sumWeight=1.0;
ntLink_0	GeMoMa	CDS	4263226	4264539	.	-	0	Parent=D_plexippus_rna-XM_032662630.2_R0
ntLink_0	GAF	gene	4271962	4279594	.	-	.	ID=gene_4859;transcripts=1;complete=1
ntLink_0	GeMoMa	mRNA	4271962	4279594	.	-	.	ID=D_plexippus_rna-XM_032662196.2_R2;ref-gene=D_plexippus_gene-LOC116770641;aa=437;raa=429;score=848;prediction=2;bestScore=981;ce=10;rce=10;pAA=0.6493;iAA=0.4163;lpm=11;maxScore=2208;maxGap=9;nps=0;start=M;stop=*;evidence=1;Parent=gene_4859;sumWeight=1.0;
ntLink_0	GeMoMa	CDS	4279592	4279594	.	-	0	Parent=D_plexippus_rna-XM_032662196.2_R2
ntLink_0	GeMoMa	CDS	4278055	4278175	.	-	0	Parent=D_plexippus_rna-XM_032662196.2_R2
ntLink_0	GeMoMa	CDS	4276713	4276913	.	-	2	Parent=D_plexippus_rna-XM_032662196.2_R2
ntLink_0	GeMoMa	CDS	4276150	4276292	.	-	2	Parent=D_plexippus_rna-XM_032662196.2_R2
ntLink_0	GeMoMa	CDS	4275382	4275553	.	-	0	Parent=D_plexippus_rna-XM_032662196.2_R2
ntLink_0	GeMoMa	CDS	4274528	4274640	.	-	2	Parent=D_plexippus_rna-XM_032662196.2_R2
ntLink_0	GeMoMa	CDS	4273909	4274103	.	-	0	Parent=D_plexippus_rna-XM_032662196.2_R2
ntLink_0	GeMoMa	CDS	4273221	4273388	.	-	0	Parent=D_plexippus_rna-XM_032662196.2_R2
ntLink_0	GeMoMa	CDS	4272525	4272639	.	-	0	Parent=D_plexippus_rna-XM_032662196.2_R2
ntLink_0	GeMoMa	CDS	4271962	4272041	.	-	2	Parent=D_plexippus_rna-XM_032662196.2_R2
ntLink_0	GAF	gene	4284575	4289783	.	-	.	ID=gene_4860;transcripts=1;complete=1
ntLink_0	GeMoMa	mRNA	4284575	4289783	.	-	.	ID=D_plexippus_rna-XM_032662196.2_R1;ref-gene=D_plexippus_gene-LOC116770641;aa=435;raa=429;score=879;prediction=1;bestScore=981;ce=10;rce=10;pAA=0.6499;iAA=0.4233;lpm=12;maxScore=2208;maxGap=4;nps=0;start=M;stop=*;evidence=1;Parent=gene_4860;sumWeight=1.0;
ntLink_0	GeMoMa	CDS	4289781	4289783	.	-	0	Parent=D_plexippus_rna-XM_032662196.2_R1
ntLink_0	GeMoMa	CDS	4289054	4289186	.	-	0	Parent=D_plexippus_rna-XM_032662196.2_R1
ntLink_0	GeMoMa	CDS	4288282	4288485	.	-	2	Parent=D_plexippus_rna-XM_032662196.2_R1
ntLink_0	GeMoMa	CDS	4287781	4287923	.	-	2	Parent=D_plexippus_rna-XM_032662196.2_R1
ntLink_0	GeMoMa	CDS	4287345	4287516	.	-	0	Parent=D_plexippus_rna-XM_032662196.2_R1
ntLink_0	GeMoMa	CDS	4287094	4287206	.	-	2	Parent=D_plexippus_rna-XM_032662196.2_R1
ntLink_0	GeMoMa	CDS	4286185	4286379	.	-	0	Parent=D_plexippus_rna-XM_032662196.2_R1
ntLink_0	GeMoMa	CDS	4285743	4285901	.	-	0	Parent=D_plexippus_rna-XM_032662196.2_R1
ntLink_0	GeMoMa	CDS	4285349	4285448	.	-	0	Parent=D_plexippus_rna-XM_032662196.2_R1
ntLink_0	GeMoMa	CDS	4284575	4284657	.	-	2	Parent=D_plexippus_rna-XM_032662196.2_R1
ntLink_0	GAF	gene	4291183	4297450	.	-	.	ID=gene_4861;transcripts=1;complete=1
ntLink_0	GeMoMa	mRNA	4291183	4297450	.	-	.	ID=D_plexippus_rna-XM_032662197.2_R0;ref-gene=D_plexippus_gene-LOC116770641;aa=430;raa=424;score=985;prediction=0;bestScore=985;ce=9;rce=9;pAA=0.6728;iAA=0.4783;lpm=13;maxScore=2182;maxGap=7;nps=0;start=M;stop=*;evidence=1;Parent=gene_4861;sumWeight=1.0;
ntLink_0	GeMoMa	CDS	4297327	4297450	.	-	0	Parent=D_plexippus_rna-XM_032662197.2_R0
ntLink_0	GeMoMa	CDS	4296778	4296984	.	-	2	Parent=D_plexippus_rna-XM_032662197.2_R0
ntLink_0	GeMoMa	CDS	4296264	4296406	.	-	2	Parent=D_plexippus_rna-XM_032662197.2_R0
ntLink_0	GeMoMa	CDS	4295918	4296083	.	-	0	Parent=D_plexippus_rna-XM_032662197.2_R0
ntLink_0	GeMoMa	CDS	4295243	4295355	.	-	2	Parent=D_plexippus_rna-XM_032662197.2_R0
ntLink_0	GeMoMa	CDS	4294265	4294459	.	-	0	Parent=D_plexippus_rna-XM_032662197.2_R0
ntLink_0	GeMoMa	CDS	4292578	4292736	.	-	0	Parent=D_plexippus_rna-XM_032662197.2_R0
ntLink_0	GeMoMa	CDS	4292163	4292265	.	-	0	Parent=D_plexippus_rna-XM_032662197.2_R0
ntLink_0	GeMoMa	CDS	4291183	4291262	.	-	2	Parent=D_plexippus_rna-XM_032662197.2_R0
ntLink_0	GAF	gene	4304879	4314800	.	+	.	ID=gene_5196;transcripts=1;complete=1
ntLink_0	GeMoMa	mRNA	4304879	4314800	.	+	.	ID=D_plexippus_rna-XM_061521015.1_R0;ref-gene=D_plexippus_gene-LOC116770863;aa=498;raa=519;score=454;prediction=0;bestScore=454;ce=13;rce=14;pAA=0.5456;iAA=0.2865;lpm=12;maxScore=2668;maxGap=25;nps=0;start=M;stop=*;evidence=1;Parent=gene_5196;sumWeight=1.0;
ntLink_0	GeMoMa	CDS	4304879	4304939	.	+	0	Parent=D_plexippus_rna-XM_061521015.1_R0
ntLink_0	GeMoMa	CDS	4305894	4306032	.	+	2	Parent=D_plexippus_rna-XM_061521015.1_R0
ntLink_0	GeMoMa	CDS	4306104	4306333	.	+	1	Parent=D_plexippus_rna-XM_061521015.1_R0
ntLink_0	GeMoMa	CDS	4306663	4306851	.	+	2	Parent=D_plexippus_rna-XM_061521015.1_R0
ntLink_0	GeMoMa	CDS	4307646	4307877	.	+	2	Parent=D_plexippus_rna-XM_061521015.1_R0
ntLink_0	GeMoMa	CDS	4307985	4308081	.	+	1	Parent=D_plexippus_rna-XM_061521015.1_R0
ntLink_0	GeMoMa	CDS	4308669	4308773	.	+	0	Parent=D_plexippus_rna-XM_061521015.1_R0
ntLink_0	GeMoMa	CDS	4310505	4310593	.	+	0	Parent=D_plexippus_rna-XM_061521015.1_R0
ntLink_0	GeMoMa	CDS	4311027	4311093	.	+	1	Parent=D_plexippus_rna-XM_061521015.1_R0
ntLink_0	GeMoMa	CDS	4312423	4312495	.	+	0	Parent=D_plexippus_rna-XM_061521015.1_R0
ntLink_0	GeMoMa	CDS	4313006	4313075	.	+	2	Parent=D_plexippus_rna-XM_061521015.1_R0
ntLink_0	GeMoMa	CDS	4314403	4314478	.	+	1	Parent=D_plexippus_rna-XM_061521015.1_R0
ntLink_0	GeMoMa	CDS	4314735	4314800	.	+	0	Parent=D_plexippus_rna-XM_061521015.1_R0
ntLink_0	GAF	gene	4322716	4324477	.	-	.	ID=gene_4862;transcripts=1;complete=1
ntLink_0	GeMoMa	mRNA	4322716	4324477	.	-	.	ID=D_plexippus_rna-XM_032662378.2_R2;ref-gene=D_plexippus_gene-LOC116770772;aa=472;raa=500;score=398;prediction=2;bestScore=634;ce=2;rce=2;pAA=0.5929;iAA=0.2767;lpm=14;maxScore=2572;maxGap=12;nps=0;start=M;stop=*;evidence=1;Parent=gene_4862;sumWeight=1.0;alternative="D_plexippus_gene-LOC116770776,D_plexippus_gene-LOC116770787,D_plexippus_gene-LOC116770830,D_plexippus_gene-LOC116770833";
ntLink_0	GeMoMa	CDS	4323535	4324477	.	-	0	Parent=D_plexippus_rna-XM_032662378.2_R2
ntLink_0	GeMoMa	CDS	4322716	4323188	.	-	2	Parent=D_plexippus_rna-XM_032662378.2_R2
ntLink_0	GAF	gene	4339700	4345694	.	-	.	ID=gene_4863;transcripts=1;complete=1
ntLink_0	GeMoMa	mRNA	4339700	4345694	.	-	.	ID=D_plexippus_rna-XM_061521018.1_R0;ref-gene=D_plexippus_gene-LOC116770857;aa=1440;raa=1302;score=2581;prediction=0;bestScore=2581;ce=2;rce=3;pAA=0.5938;iAA=0.4473;lpm=30;maxScore=6780;maxGap=51;nps=0;start=M;stop=*;evidence=1;Parent=gene_4863;sumWeight=1.0;
ntLink_0	GeMoMa	CDS	4344120	4345694	.	-	0	Parent=D_plexippus_rna-XM_061521018.1_R0
ntLink_0	GeMoMa	CDS	4339700	4342444	.	-	0	Parent=D_plexippus_rna-XM_061521018.1_R0
ntLink_0	GAF	gene	4369049	4371797	.	-	.	ID=gene_4864;transcripts=1;complete=1
ntLink_0	GeMoMa	mRNA	4369049	4371797	.	-	.	ID=D_plexippus_rna-XM_032669332.2_R1;ref-gene=D_plexippus_gene-LOC116776204;aa=818;raa=835;score=3167;prediction=1;bestScore=3323;ce=2;rce=1;pAA=0.795;iAA=0.7358;lpm=42;maxScore=4283;maxGap=24;nps=0;start=M;stop=*;evidence=1;Parent=gene_4864;sumWeight=1.0;
ntLink_0	GeMoMa	CDS	4371747	4371797	.	-	0	Parent=D_plexippus_rna-XM_032669332.2_R1
ntLink_0	GeMoMa	CDS	4369049	4371451	.	-	0	Parent=D_plexippus_rna-XM_032669332.2_R1
ntLink_0	GAF	gene	4471891	4477566	.	-	.	ID=gene_4865;transcripts=1;complete=1
ntLink_0	GeMoMa	mRNA	4471891	4477566	.	-	.	ID=D_plexippus_rna-XM_032662710.2_R0;ref-gene=D_plexippus_gene-LOC116770856;aa=1892;raa=1899;score=9064;prediction=0;bestScore=9064;ce=1;rce=1;pAA=0.9231;iAA=0.8973;lpm=103;maxScore=10021;maxGap=7;nps=0;start=M;stop=*;evidence=1;Parent=gene_4865;sumWeight=1.0;
ntLink_0	GeMoMa	CDS	4471891	4477566	.	-	0	Parent=D_plexippus_rna-XM_032662710.2_R0
ntLink_0	GAF	gene	4486150	4498448	.	+	.	ID=gene_5197;transcripts=1;complete=1
ntLink_0	GeMoMa	mRNA	4486150	4498448	.	+	.	ID=D_plexippus_rna-XM_061520848.1_R0;ref-gene=D_plexippus_gene-LOC116771011;aa=501;raa=501;score=2177;prediction=0;bestScore=2177;ce=10;rce=10;pAA=0.8882;iAA=0.8383;lpm=34;maxScore=2566;maxGap=0;nps=0;start=M;stop=*;evidence=1;Parent=gene_5197;sumWeight=1.0;
ntLink_0	GeMoMa	CDS	4486150	4486263	.	+	0	Parent=D_plexippus_rna-XM_061520848.1_R0
ntLink_0	GeMoMa	CDS	4491384	4491500	.	+	0	Parent=D_plexippus_rna-XM_061520848.1_R0
ntLink_0	GeMoMa	CDS	4492351	4492432	.	+	0	Parent=D_plexippus_rna-XM_061520848.1_R0
ntLink_0	GeMoMa	CDS	4493204	4493325	.	+	2	Parent=D_plexippus_rna-XM_061520848.1_R0
ntLink_0	GeMoMa	CDS	4493868	4494100	.	+	0	Parent=D_plexippus_rna-XM_061520848.1_R0
ntLink_0	GeMoMa	CDS	4494559	4494764	.	+	1	Parent=D_plexippus_rna-XM_061520848.1_R0
ntLink_0	GeMoMa	CDS	4495259	4495462	.	+	2	Parent=D_plexippus_rna-XM_061520848.1_R0
ntLink_0	GeMoMa	CDS	4495883	4496044	.	+	2	Parent=D_plexippus_rna-XM_061520848.1_R0
ntLink_0	GeMoMa	CDS	4496965	4497095	.	+	2	Parent=D_plexippus_rna-XM_061520848.1_R0
ntLink_0	GeMoMa	CDS	4498317	4498448	.	+	0	Parent=D_plexippus_rna-XM_061520848.1_R0
ntLink_0	GAF	gene	4502917	4503816	.	-	.	ID=gene_4866;transcripts=1;complete=1
ntLink_0	GeMoMa	mRNA	4502917	4503816	.	-	.	ID=D_plexippus_rna-XM_032662334.2_R0;ref-gene=D_plexippus_gene-LOC116770738;aa=300;raa=300;score=1434;prediction=0;bestScore=1434;ce=1;rce=1;pAA=0.9667;iAA=0.9567;lpm=169;maxScore=1484;maxGap=0;nps=0;start=M;stop=*;evidence=1;Parent=gene_4866;sumWeight=1.0;
ntLink_0	GeMoMa	CDS	4502917	4503816	.	-	0	Parent=D_plexippus_rna-XM_032662334.2_R0
ntLink_0	GAF	gene	4504909	4506546	.	+	.	ID=gene_5198;transcripts=1;complete=1
ntLink_0	GeMoMa	mRNA	4504909	4506546	.	+	.	ID=D_plexippus_rna-XM_032662324.2_R0;ref-gene=D_plexippus_gene-LOC116770728;aa=546;raa=547;score=1653;prediction=0;bestScore=1653;ce=1;rce=1;pAA=0.7325;iAA=0.6122;lpm=32;maxScore=2827;maxGap=7;nps=0;start=M;stop=*;evidence=1;Parent=gene_5198;sumWeight=1.0;
ntLink_0	GeMoMa	CDS	4504909	4506546	.	+	0	Parent=D_plexippus_rna-XM_032662324.2_R0
ntLink_0	GAF	gene	4524239	4545587	.	+	.	ID=gene_5199;transcripts=1;complete=1
ntLink_0	GeMoMa	mRNA	4524239	4545587	.	+	.	ID=D_plexippus_rna-XM_061520782.1_R0;ref-gene=D_plexippus_gene-LOC116770954;aa=1227;raa=1208;score=4278;prediction=0;bestScore=4278;ce=27;rce=27;pAA=0.7827;iAA=0.7018;lpm=103;maxScore=6296;maxGap=21;nps=0;start=M;stop=*;evidence=1;Parent=gene_5199;sumWeight=1.0;
ntLink_0	GeMoMa	CDS	4524239	4524318	.	+	0	Parent=D_plexippus_rna-XM_061520782.1_R0
ntLink_0	GeMoMa	CDS	4524490	4524671	.	+	1	Parent=D_plexippus_rna-XM_061520782.1_R0
ntLink_0	GeMoMa	CDS	4525029	4525120	.	+	2	Parent=D_plexippus_rna-XM_061520782.1_R0
ntLink_0	GeMoMa	CDS	4525150	4525186	.	+	0	Parent=D_plexippus_rna-XM_061520782.1_R0
ntLink_0	GeMoMa	CDS	4526096	4526366	.	+	2	Parent=D_plexippus_rna-XM_061520782.1_R0
ntLink_0	GeMoMa	CDS	4526964	4527040	.	+	1	Parent=D_plexippus_rna-XM_061520782.1_R0
ntLink_0	GeMoMa	CDS	4527071	4527162	.	+	2	Parent=D_plexippus_rna-XM_061520782.1_R0
ntLink_0	GeMoMa	CDS	4527597	4527737	.	+	0	Parent=D_plexippus_rna-XM_061520782.1_R0
ntLink_0	GeMoMa	CDS	4529974	4530090	.	+	0	Parent=D_plexippus_rna-XM_061520782.1_R0
ntLink_0	GeMoMa	CDS	4531630	4531796	.	+	0	Parent=D_plexippus_rna-XM_061520782.1_R0
ntLink_0	GeMoMa	CDS	4532197	4532360	.	+	1	Parent=D_plexippus_rna-XM_061520782.1_R0
ntLink_0	GeMoMa	CDS	4532574	4532711	.	+	2	Parent=D_plexippus_rna-XM_061520782.1_R0
ntLink_0	GeMoMa	CDS	4533043	4533218	.	+	2	Parent=D_plexippus_rna-XM_061520782.1_R0
ntLink_0	GeMoMa	CDS	4535676	4535797	.	+	0	Parent=D_plexippus_rna-XM_061520782.1_R0
ntLink_0	GeMoMa	CDS	4535995	4536118	.	+	1	Parent=D_plexippus_rna-XM_061520782.1_R0
ntLink_0	GeMoMa	CDS	4536955	4537026	.	+	0	Parent=D_plexippus_rna-XM_061520782.1_R0
ntLink_0	GeMoMa	CDS	4537485	4537617	.	+	0	Parent=D_plexippus_rna-XM_061520782.1_R0
ntLink_0	GeMoMa	CDS	4538500	4538665	.	+	2	Parent=D_plexippus_rna-XM_061520782.1_R0
ntLink_0	GeMoMa	CDS	4539384	4539496	.	+	1	Parent=D_plexippus_rna-XM_061520782.1_R0
ntLink_0	GeMoMa	CDS	4540019	4540127	.	+	2	Parent=D_plexippus_rna-XM_061520782.1_R0
ntLink_0	GeMoMa	CDS	4540432	4540603	.	+	1	Parent=D_plexippus_rna-XM_061520782.1_R0
ntLink_0	GeMoMa	CDS	4541048	4541260	.	+	0	Parent=D_plexippus_rna-XM_061520782.1_R0
ntLink_0	GeMoMa	CDS	4541641	4541800	.	+	0	Parent=D_plexippus_rna-XM_061520782.1_R0
ntLink_0	GeMoMa	CDS	4542550	4542677	.	+	2	Parent=D_plexippus_rna-XM_061520782.1_R0
ntLink_0	GeMoMa	CDS	4544503	4544578	.	+	0	Parent=D_plexippus_rna-XM_061520782.1_R0
ntLink_0	GeMoMa	CDS	4544909	4545054	.	+	2	Parent=D_plexippus_rna-XM_061520782.1_R0
ntLink_0	GeMoMa	CDS	4545375	4545587	.	+	0	Parent=D_plexippus_rna-XM_061520782.1_R0
ntLink_0	GAF	gene	4555524	4558190	.	+	.	ID=gene_5200;transcripts=1;complete=1
ntLink_0	GeMoMa	mRNA	4555524	4558190	.	+	.	ID=D_plexippus_rna-XM_061520745.1_R0;ref-gene=D_plexippus_gene-LOC133318743;aa=889;raa=922;score=2216;prediction=0;bestScore=2216;ce=1;rce=1;pAA=0.7059;iAA=0.5255;lpm=27;maxScore=4787;maxGap=19;nps=0;start=M;stop=*;evidence=1;Parent=gene_5200;sumWeight=1.0;
ntLink_0	GeMoMa	CDS	4555524	4558190	.	+	0	Parent=D_plexippus_rna-XM_061520745.1_R0
ntLink_0	GAF	gene	4560821	4572767	.	-	.	ID=gene_4867;transcripts=1;complete=1
ntLink_0	GeMoMa	mRNA	4560821	4572767	.	-	.	ID=D_plexippus_rna-XM_032662203.2_R0;ref-gene=D_plexippus_gene-LOC116770646;aa=464;raa=462;score=1803;prediction=0;bestScore=1803;ce=7;rce=7;pAA=0.8513;iAA=0.7457;lpm=18;maxScore=2415;maxGap=1;nps=0;start=M;stop=*;evidence=1;Parent=gene_4867;sumWeight=1.0;
ntLink_0	GeMoMa	CDS	4572519	4572767	.	-	0	Parent=D_plexippus_rna-XM_032662203.2_R0
ntLink_0	GeMoMa	CDS	4571934	4572439	.	-	0	Parent=D_plexippus_rna-XM_032662203.2_R0
ntLink_0	GeMoMa	CDS	4571756	4571855	.	-	1	Parent=D_plexippus_rna-XM_032662203.2_R0
ntLink_0	GeMoMa	CDS	4565192	4565376	.	-	0	Parent=D_plexippus_rna-XM_032662203.2_R0
ntLink_0	GeMoMa	CDS	4562397	4562528	.	-	1	Parent=D_plexippus_rna-XM_032662203.2_R0
ntLink_0	GeMoMa	CDS	4561188	4561287	.	-	1	Parent=D_plexippus_rna-XM_032662203.2_R0
ntLink_0	GeMoMa	CDS	4560821	4560940	.	-	0	Parent=D_plexippus_rna-XM_032662203.2_R0
ntLink_0	GAF	gene	4625437	4635127	.	+	.	ID=gene_5201;transcripts=1;complete=1
ntLink_0	GeMoMa	mRNA	4625437	4635127	.	+	.	ID=D_plexippus_rna-XM_032662380.2_R0;ref-gene=D_plexippus_gene-LOC116770775;aa=808;raa=798;score=3065;prediction=0;bestScore=3065;ce=17;rce=17;pAA=0.8323;iAA=0.7521;lpm=57;maxScore=4140;maxGap=9;nps=0;start=M;stop=*;evidence=1;Parent=gene_5201;sumWeight=1.0;
ntLink_0	GeMoMa	CDS	4625437	4625532	.	+	0	Parent=D_plexippus_rna-XM_032662380.2_R0
ntLink_0	GeMoMa	CDS	4626307	4626471	.	+	0	Parent=D_plexippus_rna-XM_032662380.2_R0
ntLink_0	GeMoMa	CDS	4626933	4627068	.	+	0	Parent=D_plexippus_rna-XM_032662380.2_R0
ntLink_0	GeMoMa	CDS	4627546	4627767	.	+	2	Parent=D_plexippus_rna-XM_032662380.2_R0
ntLink_0	GeMoMa	CDS	4628261	4628452	.	+	2	Parent=D_plexippus_rna-XM_032662380.2_R0
ntLink_0	GeMoMa	CDS	4629612	4629796	.	+	2	Parent=D_plexippus_rna-XM_032662380.2_R0
ntLink_0	GeMoMa	CDS	4630422	4630529	.	+	0	Parent=D_plexippus_rna-XM_032662380.2_R0
ntLink_0	GeMoMa	CDS	4630610	4630735	.	+	0	Parent=D_plexippus_rna-XM_032662380.2_R0
ntLink_0	GeMoMa	CDS	4631037	4631174	.	+	0	Parent=D_plexippus_rna-XM_032662380.2_R0
ntLink_0	GeMoMa	CDS	4631491	4631637	.	+	0	Parent=D_plexippus_rna-XM_032662380.2_R0
ntLink_0	GeMoMa	CDS	4631831	4631926	.	+	0	Parent=D_plexippus_rna-XM_032662380.2_R0
ntLink_0	GeMoMa	CDS	4632733	4632915	.	+	0	Parent=D_plexippus_rna-XM_032662380.2_R0
ntLink_0	GeMoMa	CDS	4633406	4633594	.	+	0	Parent=D_plexippus_rna-XM_032662380.2_R0
ntLink_0	GeMoMa	CDS	4634094	4634172	.	+	0	Parent=D_plexippus_rna-XM_032662380.2_R0
ntLink_0	GeMoMa	CDS	4634215	4634294	.	+	2	Parent=D_plexippus_rna-XM_032662380.2_R0
ntLink_0	GeMoMa	CDS	4634558	4634716	.	+	0	Parent=D_plexippus_rna-XM_032662380.2_R0
ntLink_0	GeMoMa	CDS	4635005	4635127	.	+	0	Parent=D_plexippus_rna-XM_032662380.2_R0
ntLink_0	GAF	gene	4644243	4644905	.	-	.	ID=gene_4868;transcripts=1;complete=1
ntLink_0	GeMoMa	mRNA	4644243	4644905	.	-	.	ID=D_plexippus_rna-XM_032662121.2_R0;ref-gene=D_plexippus_gene-LOC116770587;aa=189;raa=179;score=435;prediction=0;bestScore=435;ce=2;rce=2;pAA=0.7277;iAA=0.5445;lpm=20;maxScore=910;maxGap=4;nps=0;start=M;stop=*;evidence=1;Parent=gene_4868;sumWeight=1.0;
ntLink_0	GeMoMa	CDS	4644859	4644905	.	-	0	Parent=D_plexippus_rna-XM_032662121.2_R0
ntLink_0	GeMoMa	CDS	4644243	4644762	.	-	1	Parent=D_plexippus_rna-XM_032662121.2_R0
ntLink_0	GAF	gene	4672007	4675850	.	-	.	ID=gene_4869;transcripts=1;complete=1
ntLink_0	GeMoMa	mRNA	4672007	4675850	.	-	.	ID=D_plexippus_rna-XM_032662315.2_R0;ref-gene=D_plexippus_gene-LOC116770717;aa=250;raa=250;score=1050;prediction=0;bestScore=1050;ce=6;rce=6;pAA=0.924;iAA=0.868;lpm=72;maxScore=1215;maxGap=0;nps=0;start=M;stop=*;evidence=1;Parent=gene_4869;sumWeight=1.0;
ntLink_0	GeMoMa	CDS	4675810	4675850	.	-	0	Parent=D_plexippus_rna-XM_032662315.2_R0
ntLink_0	GeMoMa	CDS	4675581	4675698	.	-	1	Parent=D_plexippus_rna-XM_032662315.2_R0
ntLink_0	GeMoMa	CDS	4674620	4674767	.	-	0	Parent=D_plexippus_rna-XM_032662315.2_R0
ntLink_0	GeMoMa	CDS	4674265	4674480	.	-	2	Parent=D_plexippus_rna-XM_032662315.2_R0
ntLink_0	GeMoMa	CDS	4672646	4672776	.	-	2	Parent=D_plexippus_rna-XM_032662315.2_R0
ntLink_0	GeMoMa	CDS	4672007	4672102	.	-	0	Parent=D_plexippus_rna-XM_032662315.2_R0
ntLink_0	GAF	gene	4685819	4688057	.	+	.	ID=gene_5202;transcripts=1;complete=1
ntLink_0	GeMoMa	mRNA	4685819	4688057	.	+	.	ID=D_plexippus_rna-XM_032662470.2_R0;ref-gene=D_plexippus_gene-LOC116770842;aa=424;raa=403;score=846;prediction=0;bestScore=846;ce=5;rce=4;pAA=0.6054;iAA=0.4058;lpm=30;maxScore=2176;maxGap=28;nps=0;start=M;stop=*;evidence=1;Parent=gene_5202;sumWeight=1.0;
ntLink_0	GeMoMa	CDS	4685819	4685929	.	+	0	Parent=D_plexippus_rna-XM_032662470.2_R0
ntLink_0	GeMoMa	CDS	4686051	4686535	.	+	0	Parent=D_plexippus_rna-XM_032662470.2_R0
ntLink_0	GeMoMa	CDS	4686653	4687092	.	+	1	Parent=D_plexippus_rna-XM_032662470.2_R0
ntLink_0	GeMoMa	CDS	4687559	4687659	.	+	2	Parent=D_plexippus_rna-XM_032662470.2_R0
ntLink_0	GeMoMa	CDS	4687923	4688057	.	+	0	Parent=D_plexippus_rna-XM_032662470.2_R0
ntLink_0	GAF	gene	4700377	4703354	.	+	.	ID=gene_5203;transcripts=1;complete=1
ntLink_0	GeMoMa	mRNA	4700377	4703354	.	+	.	ID=D_plexippus_rna-XM_061520943.1_R0;ref-gene=D_plexippus_gene-LOC116770789;aa=509;raa=484;score=1678;prediction=0;bestScore=1678;ce=6;rce=6;pAA=0.7451;iAA=0.6654;lpm=28;maxScore=2497;maxGap=11;nps=0;start=M;stop=*;evidence=1;Parent=gene_5203;sumWeight=1.0;
ntLink_0	GeMoMa	CDS	4700377	4700572	.	+	0	Parent=D_plexippus_rna-XM_061520943.1_R0
ntLink_0	GeMoMa	CDS	4701036	4701207	.	+	2	Parent=D_plexippus_rna-XM_061520943.1_R0
ntLink_0	GeMoMa	CDS	4701491	4701595	.	+	1	Parent=D_plexippus_rna-XM_061520943.1_R0
ntLink_0	GeMoMa	CDS	4701940	4702112	.	+	1	Parent=D_plexippus_rna-XM_061520943.1_R0
ntLink_0	GeMoMa	CDS	4702364	4702894	.	+	2	Parent=D_plexippus_rna-XM_061520943.1_R0
ntLink_0	GeMoMa	CDS	4703005	4703354	.	+	2	Parent=D_plexippus_rna-XM_061520943.1_R0
ntLink_0	GAF	gene	4719338	4739381	.	+	.	ID=gene_5204;transcripts=1;complete=1
ntLink_0	GeMoMa	mRNA	4719338	4739381	.	+	.	ID=D_plexippus_rna-XM_061520891.1_R0;ref-gene=D_plexippus_gene-LOC116770794;aa=2345;raa=2342;score=10799;prediction=0;bestScore=10799;ce=37;rce=37;pAA=0.9215;iAA=0.8938;lpm=141;maxScore=11954;maxGap=2;nps=0;start=M;stop=*;evidence=1;Parent=gene_5204;sumWeight=1.0;
ntLink_0	GeMoMa	CDS	4719338	4719473	.	+	0	Parent=D_plexippus_rna-XM_061520891.1_R0
ntLink_0	GeMoMa	CDS	4720461	4720612	.	+	2	Parent=D_plexippus_rna-XM_061520891.1_R0
ntLink_0	GeMoMa	CDS	4720694	4720867	.	+	0	Parent=D_plexippus_rna-XM_061520891.1_R0
ntLink_0	GeMoMa	CDS	4720953	4721241	.	+	0	Parent=D_plexippus_rna-XM_061520891.1_R0
ntLink_0	GeMoMa	CDS	4721387	4721558	.	+	2	Parent=D_plexippus_rna-XM_061520891.1_R0
ntLink_0	GeMoMa	CDS	4721867	4721995	.	+	1	Parent=D_plexippus_rna-XM_061520891.1_R0
ntLink_0	GeMoMa	CDS	4722184	4722396	.	+	1	Parent=D_plexippus_rna-XM_061520891.1_R0
ntLink_0	GeMoMa	CDS	4722613	4722810	.	+	1	Parent=D_plexippus_rna-XM_061520891.1_R0
ntLink_0	GeMoMa	CDS	4722924	4723053	.	+	1	Parent=D_plexippus_rna-XM_061520891.1_R0
ntLink_0	GeMoMa	CDS	4723305	4723454	.	+	0	Parent=D_plexippus_rna-XM_061520891.1_R0
ntLink_0	GeMoMa	CDS	4724878	4725017	.	+	0	Parent=D_plexippus_rna-XM_061520891.1_R0
ntLink_0	GeMoMa	CDS	4725342	4725466	.	+	1	Parent=D_plexippus_rna-XM_061520891.1_R0
ntLink_0	GeMoMa	CDS	4726285	4726415	.	+	2	Parent=D_plexippus_rna-XM_061520891.1_R0
ntLink_0	GeMoMa	CDS	4726920	4727065	.	+	0	Parent=D_plexippus_rna-XM_061520891.1_R0
ntLink_0	GeMoMa	CDS	4727827	4727950	.	+	1	Parent=D_plexippus_rna-XM_061520891.1_R0
ntLink_0	GeMoMa	CDS	4728482	4728732	.	+	0	Parent=D_plexippus_rna-XM_061520891.1_R0
ntLink_0	GeMoMa	CDS	4728904	4729063	.	+	1	Parent=D_plexippus_rna-XM_061520891.1_R0
ntLink_0	GeMoMa	CDS	4729175	4729313	.	+	0	Parent=D_plexippus_rna-XM_061520891.1_R0
ntLink_0	GeMoMa	CDS	4729607	4729788	.	+	2	Parent=D_plexippus_rna-XM_061520891.1_R0
ntLink_0	GeMoMa	CDS	4729948	4730062	.	+	0	Parent=D_plexippus_rna-XM_061520891.1_R0
ntLink_0	GeMoMa	CDS	4730143	4730267	.	+	2	Parent=D_plexippus_rna-XM_061520891.1_R0
ntLink_0	GeMoMa	CDS	4730360	4730550	.	+	0	Parent=D_plexippus_rna-XM_061520891.1_R0
ntLink_0	GeMoMa	CDS	4730643	4731805	.	+	1	Parent=D_plexippus_rna-XM_061520891.1_R0
ntLink_0	GeMoMa	CDS	4731918	4732179	.	+	2	Parent=D_plexippus_rna-XM_061520891.1_R0
ntLink_0	GeMoMa	CDS	4732262	4732466	.	+	1	Parent=D_plexippus_rna-XM_061520891.1_R0
ntLink_0	GeMoMa	CDS	4732568	4732762	.	+	0	Parent=D_plexippus_rna-XM_061520891.1_R0
ntLink_0	GeMoMa	CDS	4732855	4733034	.	+	0	Parent=D_plexippus_rna-XM_061520891.1_R0
ntLink_0	GeMoMa	CDS	4733422	4733666	.	+	0	Parent=D_plexippus_rna-XM_061520891.1_R0
ntLink_0	GeMoMa	CDS	4733749	4733972	.	+	1	Parent=D_plexippus_rna-XM_061520891.1_R0
ntLink_0	GeMoMa	CDS	4734165	4734361	.	+	2	Parent=D_plexippus_rna-XM_061520891.1_R0
ntLink_0	GeMoMa	CDS	4734525	4734660	.	+	0	Parent=D_plexippus_rna-XM_061520891.1_R0
ntLink_0	GeMoMa	CDS	4735685	4735747	.	+	2	Parent=D_plexippus_rna-XM_061520891.1_R0
ntLink_0	GeMoMa	CDS	4737495	4737638	.	+	2	Parent=D_plexippus_rna-XM_061520891.1_R0
ntLink_0	GeMoMa	CDS	4737938	4738031	.	+	2	Parent=D_plexippus_rna-XM_061520891.1_R0
ntLink_0	GeMoMa	CDS	4738487	4738666	.	+	1	Parent=D_plexippus_rna-XM_061520891.1_R0
ntLink_0	GeMoMa	CDS	4739006	4739176	.	+	1	Parent=D_plexippus_rna-XM_061520891.1_R0
ntLink_0	GeMoMa	CDS	4739378	4739381	.	+	1	Parent=D_plexippus_rna-XM_061520891.1_R0
ntLink_0	GAF	gene	4741407	4755560	.	+	.	ID=gene_5205;transcripts=1;complete=1
ntLink_0	GeMoMa	mRNA	4741407	4755560	.	+	.	ID=D_plexippus_rna-XM_032662416.2_R0;ref-gene=D_plexippus_gene-LOC116770797;aa=586;raa=566;score=1527;prediction=0;bestScore=1527;ce=12;rce=12;pAA=0.6927;iAA=0.528;lpm=21;maxScore=2943;maxGap=7;nps=0;start=M;stop=*;evidence=1;Parent=gene_5205;sumWeight=1.0;
ntLink_0	GeMoMa	CDS	4741407	4741550	.	+	0	Parent=D_plexippus_rna-XM_032662416.2_R0
ntLink_0	GeMoMa	CDS	4742122	4742253	.	+	0	Parent=D_plexippus_rna-XM_032662416.2_R0
ntLink_0	GeMoMa	CDS	4743186	4743339	.	+	0	Parent=D_plexippus_rna-XM_032662416.2_R0
ntLink_0	GeMoMa	CDS	4744739	4744837	.	+	2	Parent=D_plexippus_rna-XM_032662416.2_R0
ntLink_0	GeMoMa	CDS	4745360	4745496	.	+	2	Parent=D_plexippus_rna-XM_032662416.2_R0
ntLink_0	GeMoMa	CDS	4746266	4746322	.	+	0	Parent=D_plexippus_rna-XM_032662416.2_R0
ntLink_0	GeMoMa	CDS	4746732	4746847	.	+	0	Parent=D_plexippus_rna-XM_032662416.2_R0
ntLink_0	GeMoMa	CDS	4747522	4747759	.	+	1	Parent=D_plexippus_rna-XM_032662416.2_R0
ntLink_0	GeMoMa	CDS	4753298	4753577	.	+	0	Parent=D_plexippus_rna-XM_032662416.2_R0
ntLink_0	GeMoMa	CDS	4754293	4754391	.	+	2	Parent=D_plexippus_rna-XM_032662416.2_R0
ntLink_0	GeMoMa	CDS	4754912	4755105	.	+	2	Parent=D_plexippus_rna-XM_032662416.2_R0
ntLink_0	GeMoMa	CDS	4755453	4755560	.	+	0	Parent=D_plexippus_rna-XM_032662416.2_R0
ntLink_0	GAF	gene	4760384	4778122	.	-	.	ID=gene_4870;transcripts=1;complete=1
ntLink_0	GeMoMa	mRNA	4760384	4778122	.	-	.	ID=D_plexippus_rna-XM_032662073.2_R0;ref-gene=D_plexippus_gene-LOC116770548;aa=399;raa=396;score=1401;prediction=0;bestScore=1401;ce=7;rce=7;pAA=0.8005;iAA=0.6908;lpm=24;maxScore=2058;maxGap=2;nps=0;start=M;stop=*;evidence=1;Parent=gene_4870;sumWeight=1.0;
ntLink_0	GeMoMa	CDS	4777701	4778122	.	-	0	Parent=D_plexippus_rna-XM_032662073.2_R0
ntLink_0	GeMoMa	CDS	4763882	4763990	.	-	1	Parent=D_plexippus_rna-XM_032662073.2_R0
ntLink_0	GeMoMa	CDS	4763589	4763723	.	-	0	Parent=D_plexippus_rna-XM_032662073.2_R0
ntLink_0	GeMoMa	CDS	4763219	4763339	.	-	0	Parent=D_plexippus_rna-XM_032662073.2_R0
ntLink_0	GeMoMa	CDS	4761926	4762176	.	-	2	Parent=D_plexippus_rna-XM_032662073.2_R0
ntLink_0	GeMoMa	CDS	4761002	4761077	.	-	0	Parent=D_plexippus_rna-XM_032662073.2_R0
ntLink_0	GeMoMa	CDS	4760384	4760466	.	-	2	Parent=D_plexippus_rna-XM_032662073.2_R0
ntLink_0	GAF	gene	4786990	4791544	.	-	.	ID=gene_4871;transcripts=1;complete=1
ntLink_0	GeMoMa	mRNA	4786990	4791544	.	-	.	ID=D_plexippus_rna-XM_032662212.2_R0;ref-gene=D_plexippus_gene-LOC116770651;aa=224;raa=222;score=573;prediction=0;bestScore=573;ce=5;rce=4;pAA=0.6593;iAA=0.5044;lpm=15;maxScore=1161;maxGap=3;nps=0;start=M;stop=*;evidence=1;Parent=gene_4871;sumWeight=1.0;
ntLink_0	GeMoMa	CDS	4791474	4791544	.	-	0	Parent=D_plexippus_rna-XM_032662212.2_R0
ntLink_0	GeMoMa	CDS	4790225	4790315	.	-	1	Parent=D_plexippus_rna-XM_032662212.2_R0
ntLink_0	GeMoMa	CDS	4788623	4788715	.	-	0	Parent=D_plexippus_rna-XM_032662212.2_R0
ntLink_0	GeMoMa	CDS	4787553	4787764	.	-	0	Parent=D_plexippus_rna-XM_032662212.2_R0
ntLink_0	GeMoMa	CDS	4786990	4787194	.	-	1	Parent=D_plexippus_rna-XM_032662212.2_R0
ntLink_0	GAF	gene	4794205	4803448	.	-	.	ID=gene_4872;transcripts=1;complete=1
ntLink_0	GeMoMa	mRNA	4794205	4803448	.	-	.	ID=D_plexippus_rna-XM_032662211.2_R0;ref-gene=D_plexippus_gene-LOC116770650;aa=264;raa=261;score=745;prediction=0;bestScore=745;ce=5;rce=5;pAA=0.7283;iAA=0.566;lpm=19;maxScore=1354;maxGap=2;nps=0;start=M;stop=*;evidence=1;Parent=gene_4872;sumWeight=1.0;
ntLink_0	GeMoMa	CDS	4803365	4803448	.	-	0	Parent=D_plexippus_rna-XM_032662211.2_R0
ntLink_0	GeMoMa	CDS	4798232	4798362	.	-	0	Parent=D_plexippus_rna-XM_032662211.2_R0
ntLink_0	GeMoMa	CDS	4797145	4797325	.	-	1	Parent=D_plexippus_rna-XM_032662211.2_R0
ntLink_0	GeMoMa	CDS	4795903	4796111	.	-	0	Parent=D_plexippus_rna-XM_032662211.2_R0
ntLink_0	GeMoMa	CDS	4794205	4794391	.	-	1	Parent=D_plexippus_rna-XM_032662211.2_R0
ntLink_0	GAF	gene	4807665	4808945	.	+	.	ID=gene_5206;transcripts=1;complete=1
ntLink_0	GeMoMa	mRNA	4807665	4808945	.	+	.	ID=D_plexippus_rna-XM_032666086.2_R2;ref-gene=D_plexippus_gene-LOC116773604;aa=427;raa=500;score=769;prediction=2;bestScore=1753;ce=1;rce=1;pAA=0.5458;iAA=0.3665;lpm=20;maxScore=2568;maxGap=62;nps=0;start=M;stop=*;evidence=1;Parent=gene_5206;sumWeight=1.0;
ntLink_0	GeMoMa	CDS	4807665	4808945	.	+	0	Parent=D_plexippus_rna-XM_032666086.2_R2
ntLink_0	GAF	gene	4816108	4827635	.	-	.	ID=gene_4873;transcripts=1;complete=1
ntLink_0	GeMoMa	mRNA	4816108	4827635	.	-	.	ID=D_plexippus_rna-XM_032662130.2_R0;ref-gene=D_plexippus_gene-LOC116770591;aa=864;raa=882;score=1531;prediction=0;bestScore=1531;ce=12;rce=12;pAA=0.5989;iAA=0.4128;lpm=37;maxScore=4620;maxGap=23;nps=0;start=M;stop=*;evidence=1;Parent=gene_4873;sumWeight=1.0;
ntLink_0	GeMoMa	CDS	4827594	4827635	.	-	0	Parent=D_plexippus_rna-XM_032662130.2_R0
ntLink_0	GeMoMa	CDS	4825721	4825763	.	-	0	Parent=D_plexippus_rna-XM_032662130.2_R0
ntLink_0	GeMoMa	CDS	4824973	4825155	.	-	2	Parent=D_plexippus_rna-XM_032662130.2_R0
ntLink_0	GeMoMa	CDS	4824233	4824870	.	-	2	Parent=D_plexippus_rna-XM_032662130.2_R0
ntLink_0	GeMoMa	CDS	4823929	4824155	.	-	0	Parent=D_plexippus_rna-XM_032662130.2_R0
ntLink_0	GeMoMa	CDS	4823705	4823842	.	-	1	Parent=D_plexippus_rna-XM_032662130.2_R0
ntLink_0	GeMoMa	CDS	4823442	4823586	.	-	1	Parent=D_plexippus_rna-XM_032662130.2_R0
ntLink_0	GeMoMa	CDS	4822750	4822883	.	-	0	Parent=D_plexippus_rna-XM_032662130.2_R0
ntLink_0	GeMoMa	CDS	4819241	4819360	.	-	1	Parent=D_plexippus_rna-XM_032662130.2_R0
ntLink_0	GeMoMa	CDS	4818358	4818866	.	-	1	Parent=D_plexippus_rna-XM_032662130.2_R0
ntLink_0	GeMoMa	CDS	4817842	4818033	.	-	2	Parent=D_plexippus_rna-XM_032662130.2_R0
ntLink_0	GeMoMa	CDS	4816108	4816328	.	-	2	Parent=D_plexippus_rna-XM_032662130.2_R0
ntLink_0	GAF	gene	4844171	4852986	.	-	.	ID=gene_4874;transcripts=1;complete=1
ntLink_0	GeMoMa	mRNA	4844171	4852986	.	-	.	ID=D_plexippus_rna-XM_032662094.2_R0;ref-gene=D_plexippus_gene-LOC116770562;aa=422;raa=411;score=1477;prediction=0;bestScore=1477;ce=8;rce=8;pAA=0.8256;iAA=0.7186;lpm=61;maxScore=2125;maxGap=10;nps=0;start=M;stop=*;evidence=1;Parent=gene_4874;sumWeight=1.0;
ntLink_0	GeMoMa	CDS	4852943	4852986	.	-	0	Parent=D_plexippus_rna-XM_032662094.2_R0
ntLink_0	GeMoMa	CDS	4852242	4852382	.	-	1	Parent=D_plexippus_rna-XM_032662094.2_R0
ntLink_0	GeMoMa	CDS	4850578	4850748	.	-	1	Parent=D_plexippus_rna-XM_032662094.2_R0
ntLink_0	GeMoMa	CDS	4849404	4849531	.	-	1	Parent=D_plexippus_rna-XM_032662094.2_R0
ntLink_0	GeMoMa	CDS	4847739	4847892	.	-	2	Parent=D_plexippus_rna-XM_032662094.2_R0
ntLink_0	GeMoMa	CDS	4846607	4846830	.	-	1	Parent=D_plexippus_rna-XM_032662094.2_R0
ntLink_0	GeMoMa	CDS	4845694	4845837	.	-	2	Parent=D_plexippus_rna-XM_032662094.2_R0
ntLink_0	GeMoMa	CDS	4844171	4844430	.	-	2	Parent=D_plexippus_rna-XM_032662094.2_R0
ntLink_0	GAF	gene	4894495	4897040	.	+	.	ID=gene_5207;transcripts=1;complete=1
ntLink_0	GeMoMa	mRNA	4894495	4897040	.	+	.	ID=D_plexippus_rna-XM_032662361.2_R0;ref-gene=D_plexippus_gene-LOC116770760;aa=444;raa=439;score=1649;prediction=0;bestScore=1649;ce=3;rce=3;pAA=0.8263;iAA=0.7261;lpm=42;maxScore=2301;maxGap=7;nps=0;start=M;stop=*;evidence=1;Parent=gene_5207;sumWeight=1.0;alternative="D_plexippus_gene-LOC116770874";
ntLink_0	GeMoMa	CDS	4894495	4894746	.	+	0	Parent=D_plexippus_rna-XM_032662361.2_R0
ntLink_0	GeMoMa	CDS	4895870	4896108	.	+	0	Parent=D_plexippus_rna-XM_032662361.2_R0
ntLink_0	GeMoMa	CDS	4896200	4897040	.	+	1	Parent=D_plexippus_rna-XM_032662361.2_R0
ntLink_0	GAF	gene	4899728	4902416	.	-	.	ID=gene_4875;transcripts=1;complete=1
ntLink_0	GeMoMa	mRNA	4899728	4902416	.	-	.	ID=D_plexippus_rna-XM_032662388.2_R0;ref-gene=D_plexippus_gene-LOC116770782;aa=409;raa=426;score=1442;prediction=0;bestScore=1442;ce=5;rce=5;pAA=0.7233;iAA=0.6233;lpm=28;maxScore=2328;maxGap=10;nps=0;start=M;stop=*;evidence=1;Parent=gene_4875;sumWeight=1.0;
ntLink_0	GeMoMa	CDS	4902010	4902416	.	-	0	Parent=D_plexippus_rna-XM_032662388.2_R0
ntLink_0	GeMoMa	CDS	4901385	4901573	.	-	1	Parent=D_plexippus_rna-XM_032662388.2_R0
ntLink_0	GeMoMa	CDS	4900801	4900964	.	-	1	Parent=D_plexippus_rna-XM_032662388.2_R0
ntLink_0	GeMoMa	CDS	4900344	4900612	.	-	2	Parent=D_plexippus_rna-XM_032662388.2_R0
ntLink_0	GeMoMa	CDS	4899728	4899925	.	-	0	Parent=D_plexippus_rna-XM_032662388.2_R0
ntLink_0	GAF	gene	4907446	4914260	.	+	.	ID=gene_5208;transcripts=1;complete=1
ntLink_0	GeMoMa	mRNA	4907446	4914260	.	+	.	ID=D_plexippus_rna-XM_061520858.1_R0;ref-gene=D_plexippus_gene-LOC116770535;aa=859;raa=824;score=3087;prediction=0;bestScore=3087;ce=15;rce=15;pAA=0.7933;iAA=0.712;lpm=25;maxScore=4302;maxGap=9;nps=0;start=M;stop=*;evidence=1;Parent=gene_5208;sumWeight=1.0;
ntLink_0	GeMoMa	CDS	4907446	4907754	.	+	0	Parent=D_plexippus_rna-XM_061520858.1_R0
ntLink_0	GeMoMa	CDS	4907867	4908024	.	+	0	Parent=D_plexippus_rna-XM_061520858.1_R0
ntLink_0	GeMoMa	CDS	4908478	4908664	.	+	1	Parent=D_plexippus_rna-XM_061520858.1_R0
ntLink_0	GeMoMa	CDS	4909763	4909976	.	+	0	Parent=D_plexippus_rna-XM_061520858.1_R0
ntLink_0	GeMoMa	CDS	4910428	4910618	.	+	2	Parent=D_plexippus_rna-XM_061520858.1_R0
ntLink_0	GeMoMa	CDS	4910886	4911135	.	+	0	Parent=D_plexippus_rna-XM_061520858.1_R0
ntLink_0	GeMoMa	CDS	4911343	4911552	.	+	2	Parent=D_plexippus_rna-XM_061520858.1_R0
ntLink_0	GeMoMa	CDS	4911701	4911865	.	+	2	Parent=D_plexippus_rna-XM_061520858.1_R0
ntLink_0	GeMoMa	CDS	4912183	4912332	.	+	2	Parent=D_plexippus_rna-XM_061520858.1_R0
ntLink_0	GeMoMa	CDS	4912497	4912635	.	+	2	Parent=D_plexippus_rna-XM_061520858.1_R0
ntLink_0	GeMoMa	CDS	4912815	4912937	.	+	1	Parent=D_plexippus_rna-XM_061520858.1_R0
ntLink_0	GeMoMa	CDS	4913106	4913198	.	+	1	Parent=D_plexippus_rna-XM_061520858.1_R0
ntLink_0	GeMoMa	CDS	4913457	4913601	.	+	1	Parent=D_plexippus_rna-XM_061520858.1_R0
ntLink_0	GeMoMa	CDS	4913780	4913905	.	+	0	Parent=D_plexippus_rna-XM_061520858.1_R0
ntLink_0	GeMoMa	CDS	4914144	4914260	.	+	0	Parent=D_plexippus_rna-XM_061520858.1_R0
ntLink_0	GAF	gene	4919796	4922434	.	-	.	ID=gene_4876;transcripts=1;complete=1
ntLink_0	GeMoMa	mRNA	4919796	4922434	.	-	.	ID=D_plexippus_rna-XM_032662347.2_R0;ref-gene=D_plexippus_gene-LOC116770750;aa=179;raa=177;score=813;prediction=0;bestScore=813;ce=3;rce=3;pAA=0.9162;iAA=0.8715;lpm=66;maxScore=935;maxGap=2;nps=0;start=M;stop=*;evidence=1;Parent=gene_4876;sumWeight=1.0;
ntLink_0	GeMoMa	CDS	4922427	4922434	.	-	0	Parent=D_plexippus_rna-XM_032662347.2_R0
ntLink_0	GeMoMa	CDS	4921484	4921807	.	-	1	Parent=D_plexippus_rna-XM_032662347.2_R0
ntLink_0	GeMoMa	CDS	4919796	4920000	.	-	1	Parent=D_plexippus_rna-XM_032662347.2_R0
ntLink_0	GAF	gene	4921866	4932158	.	+	.	ID=gene_5209;transcripts=1;complete=1
ntLink_0	GeMoMa	mRNA	4921866	4932158	.	+	.	ID=D_plexippus_rna-XM_032671444.2_R0;ref-gene=D_plexippus_gene-LOC116777745;aa=657;raa=641;score=2207;prediction=0;bestScore=2207;ce=12;rce=12;pAA=0.7178;iAA=0.6055;lpm=19;maxScore=3377;maxGap=14;nps=0;start=M;stop=*;evidence=1;Parent=gene_5209;sumWeight=1.0;
ntLink_0	GeMoMa	CDS	4921866	4921940	.	+	0	Parent=D_plexippus_rna-XM_032671444.2_R0
ntLink_0	GeMoMa	CDS	4923249	4923487	.	+	0	Parent=D_plexippus_rna-XM_032671444.2_R0
ntLink_0	GeMoMa	CDS	4923574	4923781	.	+	1	Parent=D_plexippus_rna-XM_032671444.2_R0
ntLink_0	GeMoMa	CDS	4923872	4924000	.	+	0	Parent=D_plexippus_rna-XM_032671444.2_R0
ntLink_0	GeMoMa	CDS	4925515	4925615	.	+	0	Parent=D_plexippus_rna-XM_032671444.2_R0
ntLink_0	GeMoMa	CDS	4925888	4926036	.	+	1	Parent=D_plexippus_rna-XM_032671444.2_R0
ntLink_0	GeMoMa	CDS	4927379	4927509	.	+	2	Parent=D_plexippus_rna-XM_032671444.2_R0
ntLink_0	GeMoMa	CDS	4928241	4928402	.	+	0	Parent=D_plexippus_rna-XM_032671444.2_R0
ntLink_0	GeMoMa	CDS	4928883	4929024	.	+	0	Parent=D_plexippus_rna-XM_032671444.2_R0
ntLink_0	GeMoMa	CDS	4930067	4930269	.	+	2	Parent=D_plexippus_rna-XM_032671444.2_R0
ntLink_0	GeMoMa	CDS	4931017	4931188	.	+	0	Parent=D_plexippus_rna-XM_032671444.2_R0
ntLink_0	GeMoMa	CDS	4931899	4932158	.	+	2	Parent=D_plexippus_rna-XM_032671444.2_R0
ntLink_0	GAF	gene	4937133	4940267	.	+	.	ID=gene_5210;transcripts=1;complete=1
ntLink_0	GeMoMa	mRNA	4937133	4940267	.	+	.	ID=D_plexippus_rna-XM_032671224.2_R0;ref-gene=D_plexippus_gene-LOC116777591;aa=426;raa=425;score=1084;prediction=0;bestScore=1084;ce=3;rce=3;pAA=0.7106;iAA=0.5421;lpm=14;maxScore=2477;maxGap=18;nps=0;start=M;stop=*;evidence=1;Parent=gene_5210;sumWeight=1.0;
ntLink_0	GeMoMa	CDS	4937133	4937150	.	+	0	Parent=D_plexippus_rna-XM_032671224.2_R0
ntLink_0	GeMoMa	CDS	4938616	4938674	.	+	0	Parent=D_plexippus_rna-XM_032671224.2_R0
ntLink_0	GeMoMa	CDS	4939067	4940267	.	+	1	Parent=D_plexippus_rna-XM_032671224.2_R0
ntLink_0	GAF	gene	4955485	4958039	.	+	.	ID=gene_5211;transcripts=1;complete=1
ntLink_0	GeMoMa	mRNA	4955485	4958039	.	+	.	ID=D_plexippus_rna-XM_032671285.2_R0;ref-gene=D_plexippus_gene-LOC116777626;aa=138;raa=120;score=325;prediction=0;bestScore=325;ce=3;rce=3;pAA=0.6458;iAA=0.5347;lpm=23;maxScore=664;maxGap=18;nps=0;start=M;stop=*;evidence=1;Parent=gene_5211;sumWeight=1.0;
ntLink_0	GeMoMa	CDS	4955485	4955496	.	+	0	Parent=D_plexippus_rna-XM_032671285.2_R0
ntLink_0	GeMoMa	CDS	4956986	4957205	.	+	0	Parent=D_plexippus_rna-XM_032671285.2_R0
ntLink_0	GeMoMa	CDS	4957858	4958039	.	+	2	Parent=D_plexippus_rna-XM_032671285.2_R0
ntLink_0	GAF	gene	4963086	4964935	.	-	.	ID=gene_4877;transcripts=1;complete=1
ntLink_0	GeMoMa	mRNA	4963086	4964935	.	-	.	ID=D_plexippus_rna-XM_032671460.2_R0;ref-gene=D_plexippus_gene-LOC116777753;aa=385;raa=360;score=647;prediction=0;bestScore=647;ce=2;rce=2;pAA=0.5951;iAA=0.3802;lpm=22;maxScore=2025;maxGap=10;nps=0;start=M;stop=*;evidence=1;Parent=gene_4877;sumWeight=1.0;
ntLink_0	GeMoMa	CDS	4964856	4964935	.	-	0	Parent=D_plexippus_rna-XM_032671460.2_R0
ntLink_0	GeMoMa	CDS	4963086	4964160	.	-	1	Parent=D_plexippus_rna-XM_032671460.2_R0
ntLink_0	GAF	gene	4967443	4969878	.	-	.	ID=gene_4878;transcripts=1;complete=1
ntLink_0	GeMoMa	mRNA	4967443	4969878	.	-	.	ID=D_plexippus_rna-XM_061526000.1_R0;ref-gene=D_plexippus_gene-LOC116777977;aa=157;raa=125;score=326;prediction=0;bestScore=326;ce=3;rce=3;pAA=0.6329;iAA=0.4873;lpm=16;maxScore=694;maxGap=11;nps=0;start=M;stop=*;evidence=1;Parent=gene_4878;sumWeight=1.0;
ntLink_0	GeMoMa	CDS	4969864	4969878	.	-	0	Parent=D_plexippus_rna-XM_061526000.1_R0
ntLink_0	GeMoMa	CDS	4968538	4968644	.	-	0	Parent=D_plexippus_rna-XM_061526000.1_R0
ntLink_0	GeMoMa	CDS	4967443	4967791	.	-	1	Parent=D_plexippus_rna-XM_061526000.1_R0
ntLink_0	GAF	gene	4976580	4976864	.	-	.	ID=gene_4879;transcripts=1;complete=1
ntLink_0	GeMoMa	mRNA	4976580	4976864	.	-	.	ID=D_plexippus_rna-XM_032671255.2_R0;ref-gene=D_plexippus_gene-LOC116777608;aa=95;raa=95;score=375;prediction=0;bestScore=375;ce=1;rce=1;pAA=0.8247;iAA=0.7423;lpm=45;maxScore=510;maxGap=2;nps=0;start=M;stop=*;evidence=1;Parent=gene_4879;sumWeight=1.0;
ntLink_0	GeMoMa	CDS	4976580	4976864	.	-	0	Parent=D_plexippus_rna-XM_032671255.2_R0
ntLink_0	GAF	gene	4980551	4983023	.	-	.	ID=gene_4880;transcripts=1;complete=1
ntLink_0	GeMoMa	mRNA	4980551	4983023	.	-	.	ID=D_plexippus_rna-XM_032671114.2_R0;ref-gene=D_plexippus_gene-LOC116777514;aa=311;raa=309;score=1465;prediction=0;bestScore=1465;ce=5;rce=5;pAA=0.9196;iAA=0.8714;lpm=85;maxScore=1664;maxGap=2;nps=0;start=M;stop=*;evidence=1;Parent=gene_4880;sumWeight=1.0;
ntLink_0	GeMoMa	CDS	4982877	4983023	.	-	0	Parent=D_plexippus_rna-XM_032671114.2_R0
ntLink_0	GeMoMa	CDS	4982369	4982560	.	-	0	Parent=D_plexippus_rna-XM_032671114.2_R0
ntLink_0	GeMoMa	CDS	4981668	4981889	.	-	0	Parent=D_plexippus_rna-XM_032671114.2_R0
ntLink_0	GeMoMa	CDS	4981075	4981287	.	-	0	Parent=D_plexippus_rna-XM_032671114.2_R0
ntLink_0	GeMoMa	CDS	4980551	4980709	.	-	0	Parent=D_plexippus_rna-XM_032671114.2_R0
ntLink_0	GAF	gene	4988651	4993090	.	+	.	ID=gene_5212;transcripts=1;complete=1
ntLink_0	GeMoMa	mRNA	4988651	4993090	.	+	.	ID=D_plexippus_rna-XM_032671115.2_R0;ref-gene=D_plexippus_gene-LOC116777515;aa=174;raa=175;score=589;prediction=0;bestScore=589;ce=4;rce=4;pAA=0.7784;iAA=0.6591;lpm=16;maxScore=913;maxGap=1;nps=0;start=M;stop=*;evidence=1;Parent=gene_5212;sumWeight=1.0;
ntLink_0	GeMoMa	CDS	4988651	4988656	.	+	0	Parent=D_plexippus_rna-XM_032671115.2_R0
ntLink_0	GeMoMa	CDS	4990139	4990294	.	+	0	Parent=D_plexippus_rna-XM_032671115.2_R0
ntLink_0	GeMoMa	CDS	4990655	4990791	.	+	0	Parent=D_plexippus_rna-XM_032671115.2_R0
ntLink_0	GeMoMa	CDS	4992868	4993090	.	+	1	Parent=D_plexippus_rna-XM_032671115.2_R0
ntLink_0	GAF	gene	5004733	5007279	.	+	.	ID=gene_5213;transcripts=1;complete=1
ntLink_0	GeMoMa	mRNA	5004733	5007279	.	+	.	ID=D_plexippus_rna-XM_032671853.2_R0;ref-gene=D_plexippus_gene-LOC116778012;aa=333;raa=336;score=1177;prediction=0;bestScore=1177;ce=6;rce=6;pAA=0.7708;iAA=0.6548;lpm=16;maxScore=1750;maxGap=2;nps=0;start=M;stop=*;evidence=1;Parent=gene_5213;sumWeight=1.0;
ntLink_0	GeMoMa	CDS	5004733	5004937	.	+	0	Parent=D_plexippus_rna-XM_032671853.2_R0
ntLink_0	GeMoMa	CDS	5005164	5005323	.	+	2	Parent=D_plexippus_rna-XM_032671853.2_R0
ntLink_0	GeMoMa	CDS	5005523	5005584	.	+	1	Parent=D_plexippus_rna-XM_032671853.2_R0
ntLink_0	GeMoMa	CDS	5005942	5006135	.	+	2	Parent=D_plexippus_rna-XM_032671853.2_R0
ntLink_0	GeMoMa	CDS	5006630	5006746	.	+	0	Parent=D_plexippus_rna-XM_032671853.2_R0
ntLink_0	GeMoMa	CDS	5007019	5007279	.	+	0	Parent=D_plexippus_rna-XM_032671853.2_R0
ntLink_0	GAF	gene	5008956	5012371	.	-	.	ID=gene_4881;transcripts=1;complete=1
ntLink_0	GeMoMa	mRNA	5008956	5012371	.	-	.	ID=D_plexippus_rna-XM_032671303.2_R0;ref-gene=D_plexippus_gene-LOC116777639;aa=254;raa=246;score=318;prediction=0;bestScore=318;ce=5;rce=5;pAA=0.5585;iAA=0.3245;lpm=7;maxScore=1268;maxGap=10;nps=0;start=M;stop=*;evidence=1;Parent=gene_4881;sumWeight=1.0;
ntLink_0	GeMoMa	CDS	5012347	5012371	.	-	0	Parent=D_plexippus_rna-XM_032671303.2_R0
ntLink_0	GeMoMa	CDS	5010793	5010996	.	-	2	Parent=D_plexippus_rna-XM_032671303.2_R0
ntLink_0	GeMoMa	CDS	5010354	5010553	.	-	2	Parent=D_plexippus_rna-XM_032671303.2_R0
ntLink_0	GeMoMa	CDS	5009616	5009754	.	-	0	Parent=D_plexippus_rna-XM_032671303.2_R0
ntLink_0	GeMoMa	CDS	5008956	5009149	.	-	2	Parent=D_plexippus_rna-XM_032671303.2_R0
ntLink_0	GAF	gene	5055842	5063717	.	-	.	ID=gene_4882;transcripts=1;complete=1
ntLink_0	GeMoMa	mRNA	5055842	5063717	.	-	.	ID=D_plexippus_rna-XM_032662202.2_R0;ref-gene=D_plexippus_gene-LOC116770645;aa=806;raa=772;score=2581;prediction=0;bestScore=2581;ce=11;rce=11;pAA=0.7585;iAA=0.661;lpm=58;maxScore=4056;maxGap=13;nps=0;start=M;stop=*;evidence=1;Parent=gene_4882;sumWeight=1.0;
ntLink_0	GeMoMa	CDS	5063519	5063717	.	-	0	Parent=D_plexippus_rna-XM_032662202.2_R0
ntLink_0	GeMoMa	CDS	5063033	5063245	.	-	2	Parent=D_plexippus_rna-XM_032662202.2_R0
ntLink_0	GeMoMa	CDS	5062392	5062486	.	-	2	Parent=D_plexippus_rna-XM_032662202.2_R0
ntLink_0	GeMoMa	CDS	5061702	5061924	.	-	0	Parent=D_plexippus_rna-XM_032662202.2_R0
ntLink_0	GeMoMa	CDS	5060897	5061051	.	-	2	Parent=D_plexippus_rna-XM_032662202.2_R0
ntLink_0	GeMoMa	CDS	5059869	5060000	.	-	0	Parent=D_plexippus_rna-XM_032662202.2_R0
ntLink_0	GeMoMa	CDS	5059086	5059250	.	-	0	Parent=D_plexippus_rna-XM_032662202.2_R0
ntLink_0	GeMoMa	CDS	5058447	5058624	.	-	0	Parent=D_plexippus_rna-XM_032662202.2_R0
ntLink_0	GeMoMa	CDS	5057523	5058228	.	-	2	Parent=D_plexippus_rna-XM_032662202.2_R0
ntLink_0	GeMoMa	CDS	5056636	5056829	.	-	1	Parent=D_plexippus_rna-XM_032662202.2_R0
ntLink_0	GeMoMa	CDS	5055842	5055999	.	-	2	Parent=D_plexippus_rna-XM_032662202.2_R0
ntLink_0	GAF	gene	5066147	5068202	.	+	.	ID=gene_5214;transcripts=1;complete=1
ntLink_0	GeMoMa	mRNA	5066147	5068202	.	+	.	ID=D_plexippus_rna-XM_032670687.2_R0;ref-gene=D_plexippus_gene-LOC116777252;aa=303;raa=298;score=693;prediction=0;bestScore=693;ce=5;rce=5;pAA=0.6513;iAA=0.4638;lpm=13;maxScore=1544;maxGap=3;nps=0;start=M;stop=*;evidence=1;Parent=gene_5214;sumWeight=1.0;
ntLink_0	GeMoMa	CDS	5066147	5066225	.	+	0	Parent=D_plexippus_rna-XM_032670687.2_R0
ntLink_0	GeMoMa	CDS	5066591	5066671	.	+	2	Parent=D_plexippus_rna-XM_032670687.2_R0
ntLink_0	GeMoMa	CDS	5067235	5067342	.	+	2	Parent=D_plexippus_rna-XM_032670687.2_R0
ntLink_0	GeMoMa	CDS	5067447	5067733	.	+	2	Parent=D_plexippus_rna-XM_032670687.2_R0
ntLink_0	GeMoMa	CDS	5067849	5068202	.	+	0	Parent=D_plexippus_rna-XM_032670687.2_R0
ntLink_0	GAF	gene	5070516	5072118	.	+	.	ID=gene_5215;transcripts=1;complete=1
ntLink_0	GeMoMa	mRNA	5070516	5072118	.	+	.	ID=D_plexippus_rna-XM_032662069.2_R0;ref-gene=D_plexippus_gene-LOC116770546;aa=148;raa=147;score=504;prediction=0;bestScore=504;ce=2;rce=2;pAA=0.8146;iAA=0.6954;lpm=38;maxScore=759;maxGap=4;nps=0;start=M;stop=*;evidence=1;Parent=gene_5215;sumWeight=1.0;
ntLink_0	GeMoMa	CDS	5070516	5070762	.	+	0	Parent=D_plexippus_rna-XM_032662069.2_R0
ntLink_0	GeMoMa	CDS	5071922	5072118	.	+	2	Parent=D_plexippus_rna-XM_032662069.2_R0
ntLink_0	GAF	gene	5073817	5092265	.	-	.	ID=gene_4883;transcripts=1;complete=1
ntLink_0	GeMoMa	mRNA	5073817	5092265	.	-	.	ID=D_plexippus_rna-XM_032662068.2_R0;ref-gene=D_plexippus_gene-LOC116770545;aa=925;raa=925;score=4669;prediction=0;bestScore=4669;ce=20;rce=19;pAA=0.9805;iAA=0.9697;lpm=345;maxScore=4842;maxGap=0;nps=0;start=M;stop=*;evidence=1;Parent=gene_4883;sumWeight=1.0;
ntLink_0	GeMoMa	CDS	5092143	5092265	.	-	0	Parent=D_plexippus_rna-XM_032662068.2_R0
ntLink_0	GeMoMa	CDS	5082169	5082373	.	-	0	Parent=D_plexippus_rna-XM_032662068.2_R0
ntLink_0	GeMoMa	CDS	5081355	5081485	.	-	2	Parent=D_plexippus_rna-XM_032662068.2_R0
ntLink_0	GeMoMa	CDS	5080891	5081125	.	-	0	Parent=D_plexippus_rna-XM_032662068.2_R0
ntLink_0	GeMoMa	CDS	5080708	5080793	.	-	2	Parent=D_plexippus_rna-XM_032662068.2_R0
ntLink_0	GeMoMa	CDS	5080204	5080281	.	-	0	Parent=D_plexippus_rna-XM_032662068.2_R0
ntLink_0	GeMoMa	CDS	5079655	5079747	.	-	0	Parent=D_plexippus_rna-XM_032662068.2_R0
ntLink_0	GeMoMa	CDS	5079254	5079357	.	-	0	Parent=D_plexippus_rna-XM_032662068.2_R0
ntLink_0	GeMoMa	CDS	5078574	5078700	.	-	1	Parent=D_plexippus_rna-XM_032662068.2_R0
ntLink_0	GeMoMa	CDS	5078313	5078460	.	-	0	Parent=D_plexippus_rna-XM_032662068.2_R0
ntLink_0	GeMoMa	CDS	5077504	5077654	.	-	2	Parent=D_plexippus_rna-XM_032662068.2_R0
ntLink_0	GeMoMa	CDS	5076798	5076983	.	-	1	Parent=D_plexippus_rna-XM_032662068.2_R0
ntLink_0	GeMoMa	CDS	5076431	5076557	.	-	1	Parent=D_plexippus_rna-XM_032662068.2_R0
ntLink_0	GeMoMa	CDS	5076243	5076338	.	-	0	Parent=D_plexippus_rna-XM_032662068.2_R0
ntLink_0	GeMoMa	CDS	5075495	5075683	.	-	0	Parent=D_plexippus_rna-XM_032662068.2_R0
ntLink_0	GeMoMa	CDS	5075090	5075217	.	-	0	Parent=D_plexippus_rna-XM_032662068.2_R0
ntLink_0	GeMoMa	CDS	5074508	5074686	.	-	1	Parent=D_plexippus_rna-XM_032662068.2_R0
ntLink_0	GeMoMa	CDS	5074295	5074417	.	-	2	Parent=D_plexippus_rna-XM_032662068.2_R0
ntLink_0	GeMoMa	CDS	5074092	5074198	.	-	2	Parent=D_plexippus_rna-XM_032662068.2_R0
ntLink_0	GeMoMa	CDS	5073817	5073975	.	-	0	Parent=D_plexippus_rna-XM_032662068.2_R0
ntLink_0	GAF	gene	5096152	5112742	.	-	.	ID=gene_4884;transcripts=1;complete=1
ntLink_0	GeMoMa	mRNA	5096152	5112742	.	-	.	ID=D_plexippus_rna-XM_032662064.2_R0;ref-gene=D_plexippus_gene-LOC116770544;aa=1501;raa=1504;score=5715;prediction=0;bestScore=5715;ce=17;rce=17;pAA=0.8208;iAA=0.739;lpm=53;maxScore=7870;maxGap=7;nps=0;start=M;stop=*;evidence=1;Parent=gene_4884;sumWeight=1.0;
ntLink_0	GeMoMa	CDS	5112538	5112742	.	-	0	Parent=D_plexippus_rna-XM_032662064.2_R0
ntLink_0	GeMoMa	CDS	5111057	5112451	.	-	2	Parent=D_plexippus_rna-XM_032662064.2_R0
ntLink_0	GeMoMa	CDS	5107908	5107996	.	-	2	Parent=D_plexippus_rna-XM_032662064.2_R0
ntLink_0	GeMoMa	CDS	5105921	5106107	.	-	0	Parent=D_plexippus_rna-XM_032662064.2_R0
ntLink_0	GeMoMa	CDS	5104407	5104544	.	-	2	Parent=D_plexippus_rna-XM_032662064.2_R0
ntLink_0	GeMoMa	CDS	5103495	5103762	.	-	2	Parent=D_plexippus_rna-XM_032662064.2_R0
ntLink_0	GeMoMa	CDS	5101463	5101643	.	-	1	Parent=D_plexippus_rna-XM_032662064.2_R0
ntLink_0	GeMoMa	CDS	5101036	5101180	.	-	0	Parent=D_plexippus_rna-XM_032662064.2_R0
ntLink_0	GeMoMa	CDS	5100609	5100866	.	-	2	Parent=D_plexippus_rna-XM_032662064.2_R0
ntLink_0	GeMoMa	CDS	5100120	5100249	.	-	2	Parent=D_plexippus_rna-XM_032662064.2_R0
ntLink_0	GeMoMa	CDS	5098989	5099152	.	-	1	Parent=D_plexippus_rna-XM_032662064.2_R0
ntLink_0	GeMoMa	CDS	5097768	5097999	.	-	2	Parent=D_plexippus_rna-XM_032662064.2_R0
ntLink_0	GeMoMa	CDS	5097525	5097683	.	-	1	Parent=D_plexippus_rna-XM_032662064.2_R0
ntLink_0	GeMoMa	CDS	5097276	5097427	.	-	1	Parent=D_plexippus_rna-XM_032662064.2_R0
ntLink_0	GeMoMa	CDS	5097081	5097193	.	-	2	Parent=D_plexippus_rna-XM_032662064.2_R0
ntLink_0	GeMoMa	CDS	5096824	5097006	.	-	0	Parent=D_plexippus_rna-XM_032662064.2_R0
ntLink_0	GeMoMa	CDS	5096152	5096655	.	-	0	Parent=D_plexippus_rna-XM_032662064.2_R0
ntLink_0	GAF	gene	5158434	5165389	.	+	.	ID=gene_5216;transcripts=1;complete=1
ntLink_0	GeMoMa	mRNA	5158434	5165389	.	+	.	ID=D_plexippus_rna-XM_032662228.2_R0;ref-gene=D_plexippus_gene-LOC116770659;aa=288;raa=308;score=943;prediction=0;bestScore=943;ce=5;rce=5;pAA=0.7166;iAA=0.6146;lpm=26;maxScore=1620;maxGap=22;nps=0;start=M;stop=*;evidence=1;Parent=gene_5216;sumWeight=1.0;
ntLink_0	GeMoMa	CDS	5158434	5158636	.	+	0	Parent=D_plexippus_rna-XM_032662228.2_R0
ntLink_0	GeMoMa	CDS	5159283	5159436	.	+	1	Parent=D_plexippus_rna-XM_032662228.2_R0
ntLink_0	GeMoMa	CDS	5164401	5164532	.	+	0	Parent=D_plexippus_rna-XM_032662228.2_R0
ntLink_0	GeMoMa	CDS	5164873	5165094	.	+	0	Parent=D_plexippus_rna-XM_032662228.2_R0
ntLink_0	GeMoMa	CDS	5165237	5165389	.	+	0	Parent=D_plexippus_rna-XM_032662228.2_R0
ntLink_0	GAF	gene	5176888	5180233	.	-	.	ID=gene_4885;transcripts=1;complete=1
ntLink_0	GeMoMa	mRNA	5176888	5180233	.	-	.	ID=D_plexippus_rna-XM_032662228.2_R1;ref-gene=D_plexippus_gene-LOC116770659;aa=297;raa=308;score=923;prediction=1;bestScore=943;ce=5;rce=5;pAA=0.7484;iAA=0.6178;lpm=30;maxScore=1620;maxGap=9;nps=0;start=M;stop=*;evidence=1;Parent=gene_4885;sumWeight=1.0;
ntLink_0	GeMoMa	CDS	5180001	5180233	.	-	0	Parent=D_plexippus_rna-XM_032662228.2_R1
ntLink_0	GeMoMa	CDS	5178970	5179123	.	-	1	Parent=D_plexippus_rna-XM_032662228.2_R1
ntLink_0	GeMoMa	CDS	5177697	5177825	.	-	0	Parent=D_plexippus_rna-XM_032662228.2_R1
ntLink_0	GeMoMa	CDS	5177182	5177403	.	-	0	Parent=D_plexippus_rna-XM_032662228.2_R1
ntLink_0	GeMoMa	CDS	5176888	5177040	.	-	0	Parent=D_plexippus_rna-XM_032662228.2_R1
ntLink_0	GAF	gene	5188889	5196226	.	-	.	ID=gene_4886;transcripts=1;complete=1
ntLink_0	GeMoMa	mRNA	5188889	5196226	.	-	.	ID=D_plexippus_rna-XM_061520863.1_R0;ref-gene=D_plexippus_gene-LOC116770563;aa=785;raa=779;score=1557;prediction=0;bestScore=1557;ce=16;rce=16;pAA=0.6258;iAA=0.4102;lpm=18;maxScore=4124;maxGap=11;nps=0;start=M;stop=*;evidence=1;Parent=gene_4886;sumWeight=1.0;
ntLink_0	GeMoMa	CDS	5196208	5196226	.	-	0	Parent=D_plexippus_rna-XM_061520863.1_R0
ntLink_0	GeMoMa	CDS	5195894	5196047	.	-	2	Parent=D_plexippus_rna-XM_061520863.1_R0
ntLink_0	GeMoMa	CDS	5195659	5195813	.	-	1	Parent=D_plexippus_rna-XM_061520863.1_R0
ntLink_0	GeMoMa	CDS	5195114	5195247	.	-	2	Parent=D_plexippus_rna-XM_061520863.1_R0
ntLink_0	GeMoMa	CDS	5194724	5194864	.	-	0	Parent=D_plexippus_rna-XM_061520863.1_R0
ntLink_0	GeMoMa	CDS	5194472	5194630	.	-	0	Parent=D_plexippus_rna-XM_061520863.1_R0
ntLink_0	GeMoMa	CDS	5194261	5194398	.	-	0	Parent=D_plexippus_rna-XM_061520863.1_R0
ntLink_0	GeMoMa	CDS	5193948	5194090	.	-	0	Parent=D_plexippus_rna-XM_061520863.1_R0
ntLink_0	GeMoMa	CDS	5193538	5193656	.	-	1	Parent=D_plexippus_rna-XM_061520863.1_R0
ntLink_0	GeMoMa	CDS	5192778	5192925	.	-	2	Parent=D_plexippus_rna-XM_061520863.1_R0
ntLink_0	GeMoMa	CDS	5192505	5192685	.	-	1	Parent=D_plexippus_rna-XM_061520863.1_R0
ntLink_0	GeMoMa	CDS	5191929	5192206	.	-	0	Parent=D_plexippus_rna-XM_061520863.1_R0
ntLink_0	GeMoMa	CDS	5191520	5191658	.	-	1	Parent=D_plexippus_rna-XM_061520863.1_R0
ntLink_0	GeMoMa	CDS	5191069	5191243	.	-	0	Parent=D_plexippus_rna-XM_061520863.1_R0
ntLink_0	GeMoMa	CDS	5190535	5190706	.	-	2	Parent=D_plexippus_rna-XM_061520863.1_R0
ntLink_0	GeMoMa	CDS	5188889	5188988	.	-	1	Parent=D_plexippus_rna-XM_061520863.1_R0
ntLink_0	GAF	gene	5208652	5209818	.	-	.	ID=gene_4887;transcripts=1;complete=1
ntLink_0	GeMoMa	mRNA	5208652	5209818	.	-	.	ID=D_plexippus_rna-XM_061529150.1_R0;ref-gene=D_plexippus_gene-LOC133320551;aa=389;raa=383;score=1253;prediction=0;bestScore=1253;ce=1;rce=1;pAA=0.7763;iAA=0.6504;lpm=32;maxScore=1941;maxGap=5;nps=0;start=M;stop=*;evidence=1;Parent=gene_4887;sumWeight=1.0;
ntLink_0	GeMoMa	CDS	5208652	5209818	.	-	0	Parent=D_plexippus_rna-XM_061529150.1_R0
ntLink_0	GAF	gene	5225069	5241705	.	-	.	ID=gene_4888;transcripts=1;complete=1
ntLink_0	GeMoMa	mRNA	5225069	5241705	.	-	.	ID=D_plexippus_rna-XM_032662646.2_R0;ref-gene=D_plexippus_gene-LOC116770984;aa=879;raa=870;score=3188;prediction=0;bestScore=3188;ce=16;rce=16;pAA=0.8195;iAA=0.6935;lpm=24;maxScore=4566;maxGap=9;nps=0;start=M;stop=*;evidence=1;Parent=gene_4888;sumWeight=1.0;
ntLink_0	GeMoMa	CDS	5241629	5241705	.	-	0	Parent=D_plexippus_rna-XM_032662646.2_R0
ntLink_0	GeMoMa	CDS	5240045	5240227	.	-	1	Parent=D_plexippus_rna-XM_032662646.2_R0
ntLink_0	GeMoMa	CDS	5239599	5239759	.	-	1	Parent=D_plexippus_rna-XM_032662646.2_R0
ntLink_0	GeMoMa	CDS	5239387	5239511	.	-	2	Parent=D_plexippus_rna-XM_032662646.2_R0
ntLink_0	GeMoMa	CDS	5239158	5239298	.	-	0	Parent=D_plexippus_rna-XM_032662646.2_R0
ntLink_0	GeMoMa	CDS	5238853	5238987	.	-	0	Parent=D_plexippus_rna-XM_032662646.2_R0
ntLink_0	GeMoMa	CDS	5238453	5238760	.	-	0	Parent=D_plexippus_rna-XM_032662646.2_R0
ntLink_0	GeMoMa	CDS	5238238	5238359	.	-	1	Parent=D_plexippus_rna-XM_032662646.2_R0
ntLink_0	GeMoMa	CDS	5238008	5238158	.	-	2	Parent=D_plexippus_rna-XM_032662646.2_R0
ntLink_0	GeMoMa	CDS	5237744	5237936	.	-	1	Parent=D_plexippus_rna-XM_032662646.2_R0
ntLink_0	GeMoMa	CDS	5237374	5237648	.	-	0	Parent=D_plexippus_rna-XM_032662646.2_R0
ntLink_0	GeMoMa	CDS	5237148	5237295	.	-	1	Parent=D_plexippus_rna-XM_032662646.2_R0
ntLink_0	GeMoMa	CDS	5236883	5237069	.	-	0	Parent=D_plexippus_rna-XM_032662646.2_R0
ntLink_0	GeMoMa	CDS	5228352	5228547	.	-	2	Parent=D_plexippus_rna-XM_032662646.2_R0
ntLink_0	GeMoMa	CDS	5228064	5228168	.	-	1	Parent=D_plexippus_rna-XM_032662646.2_R0
ntLink_0	GeMoMa	CDS	5225069	5225198	.	-	1	Parent=D_plexippus_rna-XM_032662646.2_R0
ntLink_0	GAF	gene	5291276	5318355	.	-	.	ID=gene_4889;transcripts=1;complete=1
ntLink_0	GeMoMa	mRNA	5291276	5318355	.	-	.	ID=D_plexippus_rna-XM_061521062.1_R0;ref-gene=D_plexippus_gene-LOC116770876;aa=2160;raa=2162;score=7101;prediction=0;bestScore=7101;ce=27;rce=27;pAA=0.7286;iAA=0.5964;lpm=39;maxScore=11819;maxGap=18;nps=0;start=M;stop=*;evidence=1;Parent=gene_4889;sumWeight=1.0;
ntLink_0	GeMoMa	CDS	5318125	5318355	.	-	0	Parent=D_plexippus_rna-XM_061521062.1_R0
ntLink_0	GeMoMa	CDS	5317589	5317843	.	-	0	Parent=D_plexippus_rna-XM_061521062.1_R0
ntLink_0	GeMoMa	CDS	5317065	5317226	.	-	0	Parent=D_plexippus_rna-XM_061521062.1_R0
ntLink_0	GeMoMa	CDS	5316737	5316985	.	-	0	Parent=D_plexippus_rna-XM_061521062.1_R0
ntLink_0	GeMoMa	CDS	5310096	5310352	.	-	0	Parent=D_plexippus_rna-XM_061521062.1_R0
ntLink_0	GeMoMa	CDS	5309644	5309831	.	-	1	Parent=D_plexippus_rna-XM_061521062.1_R0
ntLink_0	GeMoMa	CDS	5309460	5309541	.	-	2	Parent=D_plexippus_rna-XM_061521062.1_R0
ntLink_0	GeMoMa	CDS	5307186	5307449	.	-	1	Parent=D_plexippus_rna-XM_061521062.1_R0
ntLink_0	GeMoMa	CDS	5305571	5307095	.	-	1	Parent=D_plexippus_rna-XM_061521062.1_R0
ntLink_0	GeMoMa	CDS	5301240	5301444	.	-	0	Parent=D_plexippus_rna-XM_061521062.1_R0
ntLink_0	GeMoMa	CDS	5299794	5299918	.	-	2	Parent=D_plexippus_rna-XM_061521062.1_R0
ntLink_0	GeMoMa	CDS	5299458	5299673	.	-	0	Parent=D_plexippus_rna-XM_061521062.1_R0
ntLink_0	GeMoMa	CDS	5298879	5299194	.	-	0	Parent=D_plexippus_rna-XM_061521062.1_R0
ntLink_0	GeMoMa	CDS	5298494	5298708	.	-	2	Parent=D_plexippus_rna-XM_061521062.1_R0
ntLink_0	GeMoMa	CDS	5298053	5298209	.	-	0	Parent=D_plexippus_rna-XM_061521062.1_R0
ntLink_0	GeMoMa	CDS	5297127	5297343	.	-	2	Parent=D_plexippus_rna-XM_061521062.1_R0
ntLink_0	GeMoMa	CDS	5296665	5296780	.	-	1	Parent=D_plexippus_rna-XM_061521062.1_R0
ntLink_0	GeMoMa	CDS	5296212	5296420	.	-	2	Parent=D_plexippus_rna-XM_061521062.1_R0
ntLink_0	GeMoMa	CDS	5295879	5296116	.	-	0	Parent=D_plexippus_rna-XM_061521062.1_R0
ntLink_0	GeMoMa	CDS	5295276	5295549	.	-	2	Parent=D_plexippus_rna-XM_061521062.1_R0
ntLink_0	GeMoMa	CDS	5294971	5295099	.	-	1	Parent=D_plexippus_rna-XM_061521062.1_R0
ntLink_0	GeMoMa	CDS	5294581	5294686	.	-	1	Parent=D_plexippus_rna-XM_061521062.1_R0
ntLink_0	GeMoMa	CDS	5294375	5294500	.	-	0	Parent=D_plexippus_rna-XM_061521062.1_R0
ntLink_0	GeMoMa	CDS	5293683	5293828	.	-	0	Parent=D_plexippus_rna-XM_061521062.1_R0
ntLink_0	GeMoMa	CDS	5293243	5293454	.	-	1	Parent=D_plexippus_rna-XM_061521062.1_R0
ntLink_0	GeMoMa	CDS	5292686	5292883	.	-	2	Parent=D_plexippus_rna-XM_061521062.1_R0
ntLink_0	GeMoMa	CDS	5291276	5291337	.	-	2	Parent=D_plexippus_rna-XM_061521062.1_R0
ntLink_0	GAF	gene	5324981	5375383	.	+	.	ID=gene_5217;transcripts=1;complete=1
ntLink_0	GeMoMa	mRNA	5324981	5375383	.	+	.	ID=D_plexippus_rna-XM_032670686.2_R0;ref-gene=D_plexippus_gene-LOC116777251;aa=4058;raa=4081;score=17231;prediction=0;bestScore=17231;ce=69;rce=68;pAA=0.868;iAA=0.8018;lpm=150;maxScore=21234;maxGap=12;nps=0;start=M;stop=*;evidence=1;Parent=gene_5217;sumWeight=1.0;
ntLink_0	GeMoMa	CDS	5324981	5325078	.	+	0	Parent=D_plexippus_rna-XM_032670686.2_R0
ntLink_0	GeMoMa	CDS	5325761	5325845	.	+	1	Parent=D_plexippus_rna-XM_032670686.2_R0
ntLink_0	GeMoMa	CDS	5327101	5327182	.	+	0	Parent=D_plexippus_rna-XM_032670686.2_R0
ntLink_0	GeMoMa	CDS	5328138	5328351	.	+	2	Parent=D_plexippus_rna-XM_032670686.2_R0
ntLink_0	GeMoMa	CDS	5329064	5329205	.	+	1	Parent=D_plexippus_rna-XM_032670686.2_R0
ntLink_0	GeMoMa	CDS	5329310	5329549	.	+	0	Parent=D_plexippus_rna-XM_032670686.2_R0
ntLink_0	GeMoMa	CDS	5329853	5330070	.	+	0	Parent=D_plexippus_rna-XM_032670686.2_R0
ntLink_0	GeMoMa	CDS	5330583	5330766	.	+	1	Parent=D_plexippus_rna-XM_032670686.2_R0
ntLink_0	GeMoMa	CDS	5331034	5331605	.	+	0	Parent=D_plexippus_rna-XM_032670686.2_R0
ntLink_0	GeMoMa	CDS	5331695	5331927	.	+	1	Parent=D_plexippus_rna-XM_032670686.2_R0
ntLink_0	GeMoMa	CDS	5332650	5332798	.	+	2	Parent=D_plexippus_rna-XM_032670686.2_R0
ntLink_0	GeMoMa	CDS	5335287	5335415	.	+	0	Parent=D_plexippus_rna-XM_032670686.2_R0
ntLink_0	GeMoMa	CDS	5336025	5336131	.	+	0	Parent=D_plexippus_rna-XM_032670686.2_R0
ntLink_0	GeMoMa	CDS	5336556	5336706	.	+	1	Parent=D_plexippus_rna-XM_032670686.2_R0
ntLink_0	GeMoMa	CDS	5337385	5337594	.	+	0	Parent=D_plexippus_rna-XM_032670686.2_R0
[truncated: 100,293 more rows]
