# Supplementary material for: The genome sequence and genomic diversity of soybean tentiform leafminer (Macrosaccus morrisella)
Source: G3 (Bethesda). 2025 Feb 4;15(4):jkaf021. doi: 10.1093/g3journal/jkaf021 (PMC12005143; doi:10.1093/g3journal/jkaf021)
Supplement: jkaf021_Supplementary_Data [file jkaf021_supplementary_data.zip › File_S2_G3-2024-405554]

##fileformat=VCFv4.2
##FILTER=<ID=PASS,Description="All filters passed">
##source=Clair3
##clair3_version=1.0.10
##cmdline=/home/minknow/miniforge3/envs/clair3/bin/run_clair3.sh --bam_fn=SQK-NBD114-96_barcode01.bam.mapped.bam --ref_fn=../STL-final.fa --threads=32 --platform=ont --model_path=rerio/clair3_models/r1041_e82_400bps_sup_v430 --output=clair3-out/clair3-SQK-NBD114-96_barcode01.bam.mapped.bam --sample_name=SQK-NBD114-96_barcode01.bam.mapped.bam --enable_phasing --include_all_ctgs --fast_mode
##reference=/home/minknow/Desktop/stl_processing/mapped_STL-final/../STL-final.fa
##FILTER=<ID=LowQual,Description="Low quality variant">
##FILTER=<ID=RefCall,Description="Reference call">
##INFO=<ID=P,Number=0,Type=Flag,Description="Result from pileup calling">
##INFO=<ID=F,Number=0,Type=Flag,Description="Result from full-alignment calling">
##FORMAT=<ID=GT,Number=1,Type=String,Description="Genotype">
##FORMAT=<ID=GQ,Number=1,Type=Integer,Description="Genotype Quality">
##FORMAT=<ID=DP,Number=1,Type=Integer,Description="Approximate read depth (reads 1. with MQ below 5 or an user-specified threshold, or 2. selected by 'samtools view -F 2316', are filtered)">
##FORMAT=<ID=AD,Number=R,Type=Integer,Description="Allelic depths for the ref and alt alleles in the order listed">
##FORMAT=<ID=PL,Number=G,Type=Integer,Description="Normalized, Phred-scaled likelihoods for genotypes as defined in the VCF specification">
##FORMAT=<ID=AF,Number=A,Type=Float,Description="Observed allele frequency in reads, for each ALT allele, in the same order as listed, or the REF allele for a RefCall">
##contig=<ID=ntLink_21,length=8028920>
##contig=<ID=ntLink_22,length=14324979>
##contig=<ID=ntLink_23,length=51981>
##contig=<ID=ntLink_18,length=16269542>
##contig=<ID=ntLink_19,length=6904848>
##contig=<ID=ntLink_20,length=9273462>
##contig=<ID=ntLink_0,length=16440956>
##contig=<ID=ntLink_1,length=2021587>
##contig=<ID=ntLink_2,length=4062525>
##contig=<ID=ntLink_4,length=4444186>
##contig=<ID=ntLink_5,length=9486818>
##contig=<ID=ntLink_6,length=5999383>
##contig=<ID=ntLink_7,length=5926>
##contig=<ID=ntLink_9,length=38337>
##contig=<ID=ntLink_11,length=9547227>
##contig=<ID=ntLink_12,length=15537>
##contig=<ID=ntLink_17,length=8369792>
##contig=<ID=ptg000022l_1_1_1,length=8489356>
##contig=<ID=ptg000036l_1_1_1,length=9896440>
##contig=<ID=ptg000080l_1_1_1~36..4791334,length=4791299>
##contig=<ID=ptg000089l_1_1_1,length=7644456>
##contig=<ID=ptg000098l_1_1_1,length=9552752>
##contig=<ID=ptg000102l_1_1_1,length=1624831>
##contig=<ID=ptg000131l_1_1_1,length=5868793>
##contig=<ID=ptg000147l_1_1_1,length=31518>
##contig=<ID=ptg000191l_1_1_1,length=22362>
##contig=<ID=ptg000199l_1_1_1~536..16108,length=15573>
##contig=<ID=ptg000199l_1_1_1~32..506,length=475>
##contig=<ID=ptg000207l_1_1_1~1..45338,length=45338>
##contig=<ID=ptg000209l_1_1_1~36..7598061,length=7598026>
##contig=<ID=ptg000224l_1_1_1,length=4676136>
##contig=<ID=ptg000226l_1_1_1,length=10015612>
##contig=<ID=ptg000236l_1_1_1,length=4911824>
##contig=<ID=ptg000239l_1_1_1,length=5701399>
##contig=<ID=ptg000243l_1_1_1~33..15038,length=15006>
##contig=<ID=ptg000268l_1_1_1,length=9036253>
##contig=<ID=ptg000281l_1_1_1,length=9280685>
##contig=<ID=ptg000291l_1_1_1~1..9096,length=9096>
##contig=<ID=ptg000305l_1_1_1~38..2305047,length=2305010>
##contig=<ID=ptg000320l_1_1_1,length=27271>
##contig=<ID=ptg000343l_1_1_1~33..8334336,length=8334304>
##contig=<ID=ptg000349c_1_1_1,length=5282597>
##contig=<ID=ptg000355l_1_1_1,length=6732926>
##contig=<ID=ptg000393l_1_1_1~35..7282693,length=7282659>
##contig=<ID=ptg000514l_1_1_1~1..17114,length=17114>
##contig=<ID=ptg000554l_1_1_1,length=397552>
##contig=<ID=ptg000563l_1_1_1~34..58087,length=58054>
##contig=<ID=ptg000569l_1_1_1~33..18977,length=18945>
##contig=<ID=ptg000578l_1_1_1~32..11862,length=11831>
##contig=<ID=ptg000617l_1_1_1~1..15874,length=15874>
##contig=<ID=ptg000627l_1_1_1~1..11725,length=11725>
##contig=<ID=ptg000634l_1_1_1~35..10685,length=10651>
##contig=<ID=ptg000647l_1_1_1~29..10711,length=10683>
##contig=<ID=ptg000650c_1_1_1,length=41690>
##contig=<ID=ptg000708l_1_1_1~36..16405,length=16370>
##contig=<ID=ptg000709l_1_1_1~36..11800,length=11765>
##contig=<ID=ptg000743l_1_1_1,length=53098>
##contig=<ID=ptg000745c_1_1_1,length=257818>
##contig=<ID=ptg000766l_1_1_1,length=17030>
##contig=<ID=ptg000789c_1_1_1,length=164109>
##contig=<ID=ptg000951l_1_1_1,length=7071>
##contig=<ID=ptg000970l_1_1_1,length=5921>
##contig=<ID=ptg001001l_1_1_1~33..41006,length=40974>
##contig=<ID=ptg001004l_1_1_1,length=8000>
##contig=<ID=ptg001097l_1_1_1,length=12218>
##contig=<ID=ptg001197l_1_1_1,length=9256>
##contig=<ID=ptg001219l_1_1_1,length=10877>
##contig=<ID=ptg001264l_1_1_1,length=8613>
##bcftools_mergeVersion=1.13+htslib-1.13+ds
##bcftools_mergeCommand=merge --threads 32 --apply-filters PASS -o stl.total2.vcf.gz clair3-SQK-NBD114-96_barcode01.bam.mapped.bam/merge_output.vcf.gz clair3-SQK-NBD114-96_barcode02.bam.mapped.bam/merge_output.vcf.gz clair3-SQK-NBD114-96_barcode03.bam.mapped.bam/merge_output.vcf.gz clair3-SQK-NBD114-96_barcode04.bam.mapped.bam/merge_output.vcf.gz clair3-SQK-NBD114-96_barcode05.bam.mapped.bam/merge_output.vcf.gz clair3-SQK-NBD114-96_barcode06.bam.mapped.bam/merge_output.vcf.gz clair3-SQK-NBD114-96_barcode07.bam.mapped.bam/merge_output.vcf.gz clair3-SQK-NBD114-96_barcode08.bam.mapped.bam/merge_output.vcf.gz clair3-SQK-NBD114-96_barcode09.bam.mapped.bam/merge_output.vcf.gz clair3-SQK-NBD114-96_barcode10.bam.mapped.bam/merge_output.vcf.gz clair3-SQK-NBD114-96_barcode11.bam.mapped.bam/merge_output.vcf.gz clair3-SQK-NBD114-96_barcode12.bam.mapped.bam/merge_output.vcf.gz clair3-SQK-NBD114-96_barcode13.bam.mapped.bam/merge_output.vcf.gz clair3-SQK-NBD114-96_barcode14.bam.mapped.bam/merge_output.vcf.gz clair3-SQK-NBD114-96_barcode15.bam.mapped.bam/merge_output.vcf.gz clair3-SQK-NBD114-96_barcode16.bam.mapped.bam/merge_output.vcf.gz clair3-SQK-NBD114-96_barcode17.bam.mapped.bam/merge_output.vcf.gz clair3-SQK-NBD114-96_barcode18.bam.mapped.bam/merge_output.vcf.gz; Date=Sat Oct 12 11:22:15 2024
##bcftools_mergeCommand=merge -o stl.total2.iso.vcf.gz stl.total2.vcf.gz clair3-isoline/merge_output.vcf.gz; Date=Sat Oct 12 11:29:02 2024
#CHROM	POS	ID	REF	ALT	QUAL	FILTER	INFO	FORMAT	SQK-NBD114-96_barcode01.bam.mapped.bam	SQK-NBD114-96_barcode02.bam.mapped.bam	SQK-NBD114-96_barcode03.bam.mapped.bam	SQK-NBD114-96_barcode04.bam.mapped.bam	SQK-NBD114-96_barcode05.bam.mapped.bam	SQK-NBD114-96_barcode06.bam.mapped.bam	SQK-NBD114-96_barcode07.bam.mapped.bam	SQK-NBD114-96_barcode08.bam.mapped.bam	SQK-NBD114-96_barcode09.bam.mapped.bam	SQK-NBD114-96_barcode10.bam.mapped.bam	SQK-NBD114-96_barcode11.bam.mapped.bam	SQK-NBD114-96_barcode12.bam.mapped.bam	SQK-NBD114-96_barcode13.bam.mapped.bam	SQK-NBD114-96_barcode14.bam.mapped.bam	SQK-NBD114-96_barcode15.bam.mapped.bam	SQK-NBD114-96_barcode16.bam.mapped.bam	SQK-NBD114-96_barcode17.bam.mapped.bam	SQK-NBD114-96_barcode18.bam.mapped.bam	Isoline_F2
ptg000617l_1_1_1~1..15874	8525	.	A	G	27.57	PASS	.	GT:GQ:DP:AD:AF	0/1:10:5:2,3:0.6	1/1:20:14:0,14:1	./.:.:.:.:.	1/1:20:30:3,26:0.8667	1/1:15:18:3,15:0.8333	1/1:24:19:0,18:0.9474	1/1:4:20:11,9:0.45	1/1:27:33:1,32:0.9697	1/1:17:21:3,18:0.8571	1/1:20:22:0,20:0.9091	1/1:9:36:10,23:0.6389	1/1:8:4:1,3:0.75	0/1:17:5:2,3:0.6	1/1:17:9:0,9:1	1/1:5:11:2,8:0.7273	0/1:5:8:1,7:0.875	1/1:12:32:4,26:0.8125	1/1:6:25:10,15:0.6	0/1:12:17:12,5:0.2941
ptg000617l_1_1_1~1..15874	13292	.	A	G	37.39	PASS	.	GT:GQ:DP:AD:AF	1/1:25:25:1,24:0.96	1/1:18:13:1,10:0.7692	0/1:21:30:12,17:0.5667	1/1:21:22:2,20:0.9091	1/1:3:16:7,8:0.5	0/1:23:58:26,31:0.5345	0/1:24:12:3,9:0.75	0/1:21:35:10,25:0.7143	0/1:19:18:5,13:0.7222	1/1:34:50:1,47:0.94	1/1:37:134:1,123:0.9179	1/1:5:6:1,4:0.6667	1/1:15:13:1,12:0.9231	1/1:24:14:0,13:0.9286	1/1:16:10:0,10:1	1/1:25:14:0,14:1	1/1:24:75:7,65:0.8667	1/1:24:14:0,14:1	1/1:33:103:6,97:0.9417
ptg001004l_1_1_1	550	.	T	C	37.7	PASS	.	GT:GQ:DP:AD:AF	./.:.:.:.:.	1/1:18:23:2,18:0.7826	1/1:26:6:0,6:1	1/1:19:19:0,19:1	1/1:20:12:0,12:1	1/1:31:22:0,22:1	0/1:19:13:7,6:0.4615	0/1:22:24:12,11:0.4583	1/1:18:15:0,15:1	1/1:37:60:0,60:1	1/1:31:41:0,41:1	0/1:17:12:6,6:0.5	1/1:16:4:0,3:0.75	1/1:8:3:0,2:0.6667	1/1:14:7:0,7:1	1/1:16:11:0,11:1	1/1:26:23:0,23:1	0/1:4:4:0,4:1	0/1:17:75:29,46:0.6133
ptg001004l_1_1_1	1958	.	T	C	31.65	PASS	.	GT:GQ:DP:AD:AF	./.:.:.:.:.	1/1:30:24:0,24:1	1/1:18:9:0,9:1	1/1:31:20:1,19:0.95	1/1:20:11:0,11:1	1/1:22:24:2,22:0.9167	1/1:20:12:0,12:1	1/1:29:22:0,22:1	1/1:18:9:0,8:0.8889	1/1:25:45:0,43:0.9556	1/1:23:32:2,30:0.9375	0/1:6:10:3,7:0.7	0/1:16:5:3,2:0.4	1/1:23:3:0,3:1	1/1:15:7:0,7:1	1/1:7:4:1,3:0.75	1/1:19:20:3,17:0.85	0/1:17:14:9,5:0.3571	0/1:20:86:33,53:0.6163
ptg001004l_1_1_1	2654	.	C	A,T	23.48	PASS	.	GT:GQ:DP:AD:AF	1/1:14:4:0,2,.:0.5,.	0/2:14:35:18,.,17:.,0.4857	0/1:9:9:5,2,.:0.2222,.	0/1:17:15:5,9,.:0.6,.	0/1:19:16:9,6,.:0.375,.	1/1:23:28:0,27,.:0.9643,.	1/1:13:13:1,11,.:0.8462,.	2/2:20:27:1,.,25:.,0.9259	2/2:17:10:0,.,9:.,0.9	1/2:13:28:0,14,14:0.5,0.5	0/2:22:33:13,.,18:.,0.5455	0/1:13:8:2,4,.:0.5,.	0/2:5:6:1,.,3:.,0.5	0/2:17:5:3,.,2:.,0.4	0/1:10:5:1,2,.:0.4,.	2/1:6:4:0,1,2:0.25,0.5	0/1:9:12:2,9,.:0.75,.	1/2:23:19:0,12,7:0.6316,0.3684	./.:.:.:.:.
ptg001004l_1_1_1	3654	.	C	T	25.76	PASS	.	GT:GQ:DP:AD:AF	1/1:17:5:0,5:1	1/1:23:32:2,30:0.9375	1/1:16:7:0,6:0.8571	1/1:13:13:1,9:0.6923	1/1:21:15:0,14:0.9333	1/1:25:23:0,21:0.913	1/1:18:13:0,13:1	1/1:25:25:0,22:0.88	0/1:6:16:0,10:0.625	1/1:23:35:0,34:0.9714	1/1:23:38:2,32:0.8421	1/1:14:8:1,7:0.875	0/1:8:8:2,6:0.75	1/1:2:4:0,3:0.75	./.:.:.:.:.	1/1:14:5:1,4:0.8	1/1:7:15:3,12:0.8	0/1:25:22:8,12:0.5455	0/1:18:91:33,58:0.6374
ptg001004l_1_1_1	3769	.	A	G	34.32	PASS	.	GT:GQ:DP:AD:AF	1/1:5:5:0,4:0.8	1/1:21:32:0,32:1	1/1:19:9:0,9:1	1/1:24:15:0,13:0.8667	1/1:20:14:1,13:0.9286	1/1:34:23:0,22:0.9565	1/1:18:13:1,11:0.8462	1/1:25:23:1,22:0.9565	1/1:7:15:0,9:0.6	1/1:30:35:2,31:0.8857	1/1:23:38:4,30:0.7895	1/1:22:8:1,7:0.875	0/1:16:11:3,8:0.7273	./.:.:.:.:.	1/1:13:2:0,2:1	1/1:18:10:0,10:1	1/1:33:23:0,23:1	0/1:20:12:5,7:0.5833	0/1:20:91:44,47:0.5165
ptg001004l_1_1_1	3868	.	A	C	36.22	PASS	.	GT:GQ:DP:AD:AF	1/1:7:4:0,3:0.75	1/1:31:30:0,30:1	1/1:21:9:1,8:0.8889	1/1:19:15:1,12:0.8	1/1:23:12:0,12:1	0/1:9:21:10,11:0.5238	1/1:23:15:0,15:1	1/1:30:25:1,23:0.92	0/1:15:17:9,8:0.4706	1/1:36:36:0,36:1	1/1:30:39:0,37:0.9487	1/1:17:9:0,9:1	1/1:17:11:0,11:1	./.:.:.:.:.	1/1:12:2:0,2:1	1/1:27:14:0,14:1	1/1:22:17:0,15:0.8824	1/1:25:16:0,14:0.875	0/1:18:90:43,47:0.5222
ptg001004l_1_1_1	4749	.	T	C	33.32	PASS	.	GT:GQ:DP:AD:AF	1/1:18:4:0,3:0.75	1/1:8:20:3,17:0.85	0/1:18:11:4,7:0.6364	1/1:20:19:1,17:0.8947	1/1:18:5:1,4:0.8	1/1:13:22:2,20:0.9091	0/1:12:13:4,9:0.6923	0/1:22:22:10,12:0.5455	1/1:20:21:1,19:0.9048	1/1:33:43:2,41:0.9535	1/1:28:22:0,22:1	0/1:20:10:4,6:0.6	1/1:19:11:0,11:1	./.:.:.:.:.	1/1:13:6:0,6:1	1/1:19:10:0,10:1	1/1:29:25:0,25:1	1/1:30:17:0,17:1	0/1:18:88:32,56:0.6364
ptg000268l_1_1_1	5009	.	T	C	27.27	PASS	.	GT:GQ:DP:AD:AF	1/1:24:4:0,4:1	1/1:24:19:2,17:0.8947	1/1:16:7:0,7:1	0/1:21:12:2,10:0.8333	0/1:18:18:9,9:0.5	1/1:27:22:0,21:0.9545	0/1:20:7:3,4:0.5714	1/1:21:24:1,23:0.9583	1/1:24:16:1,15:0.9375	1/1:24:32:0,32:1	0/1:17:13:8,5:0.3846	1/1:24:6:0,6:1	./.:.:.:.:.	1/1:20:4:0,3:0.75	1/1:19:3:0,3:1	0/1:16:7:4,3:0.4286	1/1:24:19:0,19:1	0/1:14:8:6,2:0.25	0/1:19:35:25,10:0.2857
ptg000268l_1_1_1	5134	.	C	T,A	29.17	PASS	.	GT:GQ:DP:AD:AF	1/1:18:4:1,3,.:0.75,.	1/2:9:18:0,11,6:0.6111,0.3333	1/1:23:6:0,6,.:1,.	1/1:18:12:0,10,.:0.8333,.	1/2:8:15:0,8,7:0.5333,0.4667	1/1:23:22:0,20,.:0.9091,.	1/1:4:7:0,4,.:0.5714,.	1/2:12:25:0,13,12:0.52,0.48	1/1:29:17:0,17,.:1,.	0/1:7:25:0,16,.:0.64,.	1/1:4:11:0,8,.:0.7273,.	1/1:4:6:0,4,.:0.6667,.	./.:.:.:.:.	1/1:15:4:0,3,.:0.75,.	2/2:9:3:0,.,1:.,0.3333	2/2:7:3:0,.,2:.,0.6667	0/2:3:10:0,.,5:.,0.5	2/2:5:8:0,.,4:.,0.5	0/1:17:35:25,6,.:0.1714,.
ptg000268l_1_1_1	5696	.	T	A	31.86	PASS	.	GT:GQ:DP:AD:AF	1/1:20:5:0,4:0.8	1/1:31:15:0,15:1	1/1:22:5:0,5:1	1/1:17:10:0,10:1	1/1:19:20:0,20:1	1/1:22:14:1,13:0.9286	1/1:24:9:0,9:1	1/1:24:20:0,19:0.95	1/1:30:9:0,9:1	0/1:24:22:11,11:0.5	1/1:6:12:1,11:0.9167	0/1:7:5:1,3:0.6	./.:.:.:.:.	1/1:24:4:0,4:1	0/1:19:4:2,2:0.5	1/1:13:2:0,2:1	1/1:23:18:0,18:1	1/1:18:10:0,10:1	0/1:21:38:28,10:0.2632
ptg000268l_1_1_1	7874	.	A	T	33.16	PASS	.	GT:GQ:DP:AD:AF	0/1:16:4:1,2:0.5	0/1:13:10:6,3:0.3	0/1:17:6:2,4:0.6667	0/1:23:16:8,8:0.5	0/1:10:12:6,5:0.4167	0/1:20:11:3,8:0.7273	1/1:10:6:1,5:0.8333	1/1:21:20:0,19:0.95	1/1:27:8:0,8:1	0/1:17:23:13,10:0.4348	1/1:33:20:0,20:1	1/1:23:9:0,8:0.8889	./.:.:.:.:.	1/1:20:5:0,5:1	1/1:18:3:0,2:0.6667	1/1:20:4:0,4:1	0/1:17:15:7,8:0.5333	1/1:23:14:0,14:1	0/1:19:63:30,33:0.5238
ptg000268l_1_1_1	8250	.	G	C	25.01	PASS	.	GT:GQ:DP:AD:AF	0/1:20:5:3,2:0.4	0/1:18:11:3,8:0.7273	1/1:25:9:2,7:0.7778	1/1:17:15:1,14:0.9333	1/1:18:14:1,13:0.9286	0/1:20:14:6,8:0.5714	0/1:17:4:3,1:0.25	0/1:21:22:9,13:0.5909	1/1:20:8:1,7:0.875	0/1:21:23:7,15:0.6522	0/1:20:40:17,23:0.575	0/1:19:11:7,4:0.3636	0/1:16:4:2,2:0.5	0/1:14:6:1,5:0.8333	0/1:17:4:2,2:0.5	0/1:14:7:4,3:0.4286	0/1:20:25:12,13:0.52	1/1:11:11:2,8:0.7273	0/1:4:65:40,25:0.3846
ptg000268l_1_1_1	8368	.	T	C	34.03	PASS	.	GT:GQ:DP:AD:AF	0/1:20:5:2,3:0.6	0/1:23:11:8,3:0.2727	0/1:9:9:7,2:0.2222	0/1:12:15:8,7:0.4667	1/1:22:12:1,11:0.9167	0/1:18:13:4,8:0.6154	0/1:17:4:1,3:0.75	0/1:20:22:14,8:0.3636	0/1:21:8:2,6:0.75	0/1:13:23:13,8:0.3478	1/1:34:42:0,42:1	1/1:17:11:0,11:1	1/1:6:2:0,2:1	0/1:13:6:4,2:0.3333	1/1:6:3:0,2:0.6667	1/1:25:5:0,5:1	1/1:6:17:1,9:0.5294	1/1:22:10:1,9:0.9	./.:.:.:.:.
ptg000268l_1_1_1	13830	.	A	G	39.59	PASS	.	GT:GQ:DP:AD:AF	1/1:24:4:0,4:1	1/1:33:20:0,20:1	1/1:22:11:2,9:0.8182	1/1:21:11:2,9:0.8182	1/1:21:16:1,15:0.9375	./.:.:.:.:.	1/1:21:14:0,14:1	1/1:36:28:0,28:1	1/1:30:19:0,19:1	1/1:39:34:0,34:1	0/1:23:40:19,21:0.525	0/1:22:9:3,6:0.6667	1/1:18:4:0,4:1	0/1:20:5:3,2:0.4	0/1:15:5:1,4:0.8	0/1:21:7:2,5:0.7143	1/1:36:33:0,33:1	1/1:18:13:2,11:0.8462	0/1:24:59:25,34:0.5763
ptg000268l_1_1_1	14032	.	C	A	34.92	PASS	.	GT:GQ:DP:AD:AF	./.:.:.:.:.	1/1:26:18:0,17:0.9444	1/1:21:10:0,10:1	1/1:17:8:0,8:1	1/1:24:11:0,10:0.9091	1/1:34:27:0,27:1	1/1:27:14:0,14:1	1/1:22:12:0,12:1	1/1:32:18:0,18:1	1/1:27:28:2,26:0.9286	1/1:33:28:0,28:1	1/1:15:5:0,5:1	1/1:16:8:0,8:1	0/1:19:5:3,2:0.4	0/1:16:4:1,3:0.75	1/1:10:2:0,2:1	1/1:31:30:0,30:1	1/1:12:9:1,8:0.8889	0/1:27:62:29,33:0.5323
ptg000268l_1_1_1	14625	.	C	T	33.42	PASS	.	GT:GQ:DP:AD:AF	0/1:19:5:2,3:0.6	1/1:25:23:0,23:1	1/1:16:8:0,8:1	1/1:22:14:0,14:1	1/1:28:15:0,15:1	1/1:25:24:0,24:1	1/1:28:18:0,18:1	1/1:24:13:0,13:1	1/1:19:14:1,13:0.9286	1/1:33:35:0,33:0.9429	1/1:30:31:0,31:1	0/1:15:6:4,2:0.3333	1/1:16:8:0,8:1	0/1:20:8:4,4:0.5	0/1:14:5:1,4:0.8	./.:.:.:.:.	1/1:15:26:3,23:0.8846	0/1:20:9:5,4:0.4444	0/1:22:70:32,38:0.5429
ptg000268l_1_1_1	14806	.	C	T	34.52	PASS	.	GT:GQ:DP:AD:AF	1/1:18:4:0,4:1	1/1:34:24:0,24:1	1/1:16:7:0,7:1	1/1:18:13:2,10:0.7692	1/1:20:12:0,11:0.9167	1/1:27:23:0,23:1	1/1:23:16:0,16:1	1/1:25:16:0,16:1	1/1:22:15:0,15:1	1/1:26:35:0,35:1	1/1:21:42:0,42:1	1/1:21:6:0,6:1	1/1:15:7:0,7:1	0/1:17:9:3,6:0.6667	0/1:13:5:1,4:0.8	./.:.:.:.:.	1/1:28:34:2,31:0.9118	1/1:21:14:0,14:1	0/1:23:70:31,39:0.5571
ptg000268l_1_1_1	14975	.	A	T	31.63	PASS	.	GT:GQ:DP:AD:AF	1/1:21:5:0,5:1	1/1:18:24:1,23:0.9583	1/1:18:7:0,7:1	1/1:14:12:1,10:0.8333	1/1:22:15:0,15:1	1/1:31:22:0,22:1	0/1:20:11:5,6:0.5455	1/1:29:17:0,17:1	1/1:17:18:2,16:0.8889	1/1:26:38:0,38:1	1/1:27:41:0,39:0.9512	./.:.:.:.:.	1/1:19:10:0,10:1	0/1:21:8:4,4:0.5	0/1:10:4:1,3:0.75	1/1:13:5:1,4:0.8	1/1:11:21:3,18:0.8571	0/1:20:13:5,8:0.6154	0/1:21:71:31,40:0.5634
ptg000268l_1_1_1	15236	.	A	G	33.96	PASS	.	GT:GQ:DP:AD:AF	1/1:22:4:0,4:1	1/1:21:24:2,22:0.9167	1/1:16:8:0,8:1	1/1:20:12:1,11:0.9167	0/1:19:14:7,7:0.5	0/1:14:19:9,10:0.5263	1/1:22:11:0,11:1	0/1:18:12:6,5:0.4167	1/1:19:14:1,12:0.8571	0/1:24:28:15,12:0.4286	1/1:33:31:1,30:0.9677	1/1:20:5:0,5:1	0/1:15:8:2,6:0.75	0/1:14:5:3,2:0.4	./.:.:.:.:.	1/1:16:7:0,7:1	0/1:21:20:12,8:0.4	1/1:23:12:0,12:1	0/1:21:73:32,41:0.5616
ptg000268l_1_1_1	15873	.	G	C	29.9	PASS	.	GT:GQ:DP:AD:AF	./.:.:.:.:.	1/1:27:26:0,26:1	0/1:23:12:5,7:0.5833	0/1:23:18:8,10:0.5556	1/1:25:18:0,18:1	1/1:24:17:0,17:1	1/1:20:13:0,13:1	1/1:19:14:0,13:0.9286	1/1:27:8:0,8:1	1/1:29:37:2,35:0.9459	0/1:23:28:14,14:0.5	0/1:15:5:1,4:0.8	0/1:21:6:2,4:0.6667	1/1:20:3:0,3:1	1/1:15:7:0,7:1	0/1:22:11:6,5:0.4545	1/1:29:28:0,28:1	1/1:24:19:1,18:0.9474	0/1:22:73:31,42:0.5753
ptg000268l_1_1_1	20185	.	A	G,C	39.7	PASS	.	GT:GQ:DP:AD:AF	./.:.:.:.:.	1/1:31:22:0,20,.:0.9091,.	1/1:23:8:0,7,.:0.875,.	1/1:25:14:0,14,.:1,.	1/1:30:15:0,15,.:1,.	0/2:5:15:2,.,7:.,0.4667	0/1:13:4:1,3,.:0.75,.	1/1:24:20:1,18,.:0.9,.	1/1:20:12:0,12,.:1,.	1/1:39:41:0,39,.:0.9512,.	1/1:27:40:0,39,.:0.975,.	2/2:12:5:0,.,3:.,0.6	1/1:8:3:0,3,.:1,.	1/1:15:6:0,6,.:1,.	1/1:13:5:0,5,.:1,.	1/1:17:11:0,11,.:1,.	2/1:4:18:0,7,11:0.3889,0.6111	1/1:34:24:0,24,.:1,.	0/1:24:59:27,32,.:0.5424,.
ptg000268l_1_1_1	20724	.	T	A,G	30.41	PASS	.	GT:GQ:DP:AD:AF	1/1:4:5:0,3,.:0.6,.	1/1:24:24:0,24,.:1,.	1/2:5:8:0,4,4:0.5,0.5	1/1:19:16:0,14,.:0.875,.	1/1:18:19:0,19,.:1,.	1/1:18:14:0,14,.:1,.	1/1:23:8:0,8,.:1,.	1/1:30:21:0,21,.:1,.	1/2:4:12:0,6,6:0.5,0.5	1/1:30:25:0,25,.:1,.	1/1:24:22:0,21,.:0.9545,.	1/1:20:8:0,8,.:1,.	./.:.:.:.:.	0/2:13:5:1,.,3:.,0.6	1/1:11:4:0,3,.:0.75,.	2/2:7:5:0,.,3:.,0.6	0/1:12:16:5,10,.:0.625,.	0/1:17:11:2,9,.:0.8182,.	0/1:17:59:26,33,.:0.5593,.
ptg000268l_1_1_1	20816	.	G	C	29.44	PASS	.	GT:GQ:DP:AD:AF	1/1:22:4:0,4:1	1/1:28:24:0,23:0.9583	1/1:25:8:0,8:1	1/1:15:17:3,14:0.8235	0/1:21:21:10,11:0.5238	1/1:21:17:2,15:0.8824	1/1:27:9:0,9:1	1/1:23:21:1,20:0.9524	0/1:18:10:4,6:0.6	1/1:29:35:1,34:0.9714	0/1:21:30:15,9:0.3	0/1:16:9:2,7:0.7778	1/1:18:3:0,3:1	0/1:15:5:2,2:0.4	0/1:17:6:2,4:0.6667	1/1:19:4:0,4:1	1/1:22:23:1,22:0.9565	0/1:5:9:7,2:0.2222	0/1:19:58:25,32:0.5517
ptg000268l_1_1_1	21731	.	T	A	30.37	PASS	.	GT:GQ:DP:AD:AF	0/1:20:5:2,3:0.6	1/1:22:14:0,14:1	0/1:15:7:1,6:0.8571	1/1:24:18:3,15:0.8333	1/1:30:18:1,17:0.9444	0/1:21:21:10,11:0.5238	1/1:24:15:1,14:0.9333	1/1:26:23:0,23:1	1/1:25:15:0,14:0.9333	0/1:25:32:18,14:0.4375	1/1:30:48:0,48:1	1/1:16:10:0,10:1	1/1:14:6:0,6:1	0/1:18:5:3,2:0.4	./.:.:.:.:.	1/1:16:9:0,9:1	1/1:20:31:2,28:0.9032	1/1:24:19:0,19:1	0/1:20:54:24,30:0.5556
ptg000268l_1_1_1	26544	.	T	C	48.84	PASS	.	GT:GQ:DP:AD:AF	0/1:17:8:3,5:0.625	0/1:19:15:7,8:0.5333	0/1:17:8:5,3:0.375	1/1:20:20:1,19:0.95	1/1:27:19:0,19:1	1/1:48:16:0,16:1	1/1:22:19:0,19:1	0/1:7:8:5,3:0.375	1/1:17:14:1,12:0.8571	1/1:28:33:0,33:1	1/1:21:31:1,30:0.9677	1/1:18:10:0,10:1	1/1:15:8:0,8:1	1/1:13:4:1,3:0.75	./.:.:.:.:.	1/1:17:8:0,8:1	1/1:31:32:0,32:1	1/1:19:15:0,15:1	0/1:13:65:20,45:0.6923
ptg000268l_1_1_1	26776	.	A	G	30.87	PASS	.	GT:GQ:DP:AD:AF	0/1:18:8:2,6:0.75	0/1:20:13:6,7:0.5385	0/1:18:6:3,3:0.5	0/1:17:18:5,13:0.7222	1/1:25:18:0,17:0.9444	1/1:23:14:0,13:0.9286	1/1:23:23:1,20:0.8696	0/1:4:5:2,2:0.4	1/1:22:12:0,12:1	1/1:27:32:0,32:1	1/1:30:33:0,33:1	1/1:17:11:0,11:1	1/1:15:8:0,8:1	1/1:21:3:0,3:1	1/1:19:3:0,3:1	1/1:16:7:0,7:1	1/1:27:20:0,19:0.95	1/1:20:12:0,12:1	./.:.:.:.:.
ptg000268l_1_1_1	27412	.	T	C	36.45	PASS	.	GT:GQ:DP:AD:AF	1/1:22:7:1,6:0.8571	1/1:24:10:1,9:0.9	1/1:20:11:0,11:1	1/1:21:14:0,13:0.9286	0/1:20:11:5,6:0.5455	1/1:28:16:0,16:1	1/1:23:19:1,17:0.8947	0/1:24:20:4,16:0.8	1/1:24:9:0,9:1	1/1:36:37:0,37:1	1/1:35:32:0,32:1	0/1:18:11:6,5:0.4545	0/1:15:8:2,6:0.75	1/1:18:3:0,3:1	1/1:24:4:0,4:1	1/1:16:9:0,9:1	1/1:29:24:0,22:0.9167	1/1:22:17:2,15:0.8824	0/1:11:60:36,24:0.4
ptg000268l_1_1_1	28853	.	A	T	33.88	PASS	.	GT:GQ:DP:AD:AF	./.:.:.:.:.	0/1:4:19:0,12:0.6316	1/1:24:7:0,7:1	1/1:29:18:0,18:1	1/1:24:7:0,6:0.8571	1/1:24:8:0,8:1	1/1:20:14:0,13:0.9286	0/1:6:20:0,13:0.65	1/1:21:8:1,7:0.875	1/1:33:31:0,29:0.9355	1/1:25:40:0,32:0.8	1/1:15:9:0,9:1	1/1:19:3:0,3:1	1/1:18:4:0,3:0.75	1/1:13:7:0,7:1	1/1:19:11:0,10:0.9091	1/1:25:16:0,16:1	1/1:12:5:0,4:0.8	0/1:20:69:42,27:0.3913
ptg000268l_1_1_1	33663	.	T	G	32.44	PASS	.	GT:GQ:DP:AD:AF	1/1:13:6:0,6:1	1/1:28:22:0,22:1	1/1:19:11:0,11:1	1/1:21:19:1,18:0.9474	1/1:30:16:1,15:0.9375	0/1:23:25:9,14:0.56	1/1:17:11:1,10:0.9091	1/1:32:21:1,20:0.9524	1/1:28:10:1,9:0.9	1/1:28:36:1,32:0.8889	0/1:14:34:22,12:0.3529	1/1:20:4:0,4:1	1/1:9:6:1,5:0.8333	1/1:15:7:0,7:1	1/1:13:3:0,3:1	1/1:17:5:1,4:0.8	0/1:15:14:4,9:0.6429	1/1:22:4:0,4:1	./.:.:.:.:.
ptg000268l_1_1_1	33713	.	T	C	31.49	PASS	.	GT:GQ:DP:AD:AF	1/1:23:6:0,5:0.8333	0/1:7:22:0,12:0.5455	0/1:6:11:0,4:0.3636	1/1:20:20:0,20:1	1/1:26:16:0,16:1	1/1:22:24:0,23:0.9583	1/1:18:11:0,11:1	1/1:31:22:0,21:0.9545	1/1:26:9:0,8:0.8889	1/1:27:34:0,32:0.9412	0/1:21:33:20,12:0.3636	1/1:26:4:0,4:1	1/1:15:8:0,8:1	1/1:14:7:0,7:1	1/1:21:3:0,3:1	1/1:26:5:0,5:1	1/1:20:18:0,18:1	1/1:22:5:0,5:1	0/1:4:75:46,29:0.3867
ptg000268l_1_1_1	33785	.	T	A	28.17	PASS	.	GT:GQ:DP:AD:AF	0/1:15:6:2,4:0.6667	1/1:28:24:0,24:1	1/1:17:12:1,11:0.9167	1/1:17:21:1,20:0.9524	1/1:19:17:3,12:0.7059	1/1:24:22:0,21:0.9545	1/1:17:10:0,10:1	1/1:19:23:0,20:0.8696	1/1:27:10:1,9:0.9	1/1:20:23:1,20:0.8696	0/1:17:34:14,20:0.5882	1/1:16:4:0,3:0.75	0/1:16:10:4,5:0.5	1/1:18:6:1,5:0.8333	1/1:15:3:0,2:0.6667	1/1:24:5:0,5:1	0/1:12:13:4,9:0.6923	1/1:19:5:0,5:1	./.:.:.:.:.
ptg000268l_1_1_1	34021	.	T	C	39.06	PASS	.	GT:GQ:DP:AD:AF	./.:.:.:.:.	1/1:36:27:0,27:1	1/1:18:11:0,11:1	1/1:27:21:0,20:0.9524	1/1:22:13:0,13:1	1/1:24:19:0,18:0.9474	1/1:22:12:0,11:0.9167	1/1:31:21:0,21:1	1/1:24:13:0,13:1	1/1:32:30:0,29:0.9667	1/1:39:44:0,44:1	1/1:24:4:0,4:1	1/1:20:11:0,11:1	0/1:15:7:3,3:0.4286	1/1:15:3:0,2:0.6667	0/1:19:6:2,4:0.6667	1/1:25:13:0,13:1	1/1:22:8:1,7:0.875	0/1:4:79:49,30:0.3797
ptg000268l_1_1_1	36280	.	G	C	26.7	PASS	.	GT:GQ:DP:AD:AF	0/1:3:6:1,2:0.3333	0/1:20:33:15,16:0.4848	0/1:22:12:4,6:0.5	1/1:8:19:3,14:0.7368	0/1:18:16:7,7:0.4375	1/1:15:26:2,22:0.8462	./.:.:.:.:.	0/1:22:43:19,22:0.5116	0/1:18:11:4,4:0.3636	1/1:26:39:0,36:0.9231	0/1:20:22:14,5:0.2273	1/1:11:4:0,3:0.75	0/1:14:8:2,4:0.5	1/1:24:4:0,4:1	1/1:13:7:0,7:1	1/1:14:6:1,5:0.8333	1/1:21:31:2,26:0.8387	0/1:20:17:7,8:0.4706	0/1:21:87:27,60:0.6897
ptg000268l_1_1_1	36283	.	C	T,G	30.9	PASS	.	GT:GQ:DP:AD:AF	0/1:16:6:4,2,.:0.3333,.	1/1:17:33:4,28,.:0.8485,.	0/1:18:12:4,6,.:0.5,.	2/2:7:19:4,.,7:.,0.3684	0/1:20:16:8,7,.:0.4375,.	1/1:17:26:3,21,.:0.8077,.	./.:.:.:.:.	0/1:20:43:22,20,.:0.4651,.	0/1:17:11:7,4,.:0.3636,.	1/1:30:39:4,34,.:0.8718,.	0/1:21:22:17,5,.:0.2273,.	1/1:17:4:0,4,.:1,.	0/2:14:8:4,.,4:.,0.5	1/1:23:4:0,4,.:1,.	1/1:14:4:0,3,.:0.75,.	1/1:15:6:0,5,.:0.8333,.	1/1:22:31:5,24,.:0.7742,.	0/2:18:12:6,.,4:.,0.3333	0/1:21:87:43,44,.:0.5057,.
ptg000268l_1_1_1	36489	.	A	G	24.76	PASS	.	GT:GQ:DP:AD:AF	0/1:22:6:2,4:0.6667	0/1:19:33:16,17:0.5152	0/1:19:12:5,7:0.5833	1/1:17:19:0,19:1	1/1:23:19:1,18:0.9474	1/1:24:24:0,23:0.9583	1/1:18:7:0,7:1	1/1:20:38:0,38:1	1/1:18:12:0,12:1	1/1:16:35:0,34:0.9714	./.:.:.:.:.	1/1:18:6:0,6:1	1/1:14:8:0,8:1	1/1:8:4:0,4:1	1/1:18:3:0,3:1	1/1:13:5:0,5:1	1/1:14:16:2,13:0.8125	1/1:22:14:1,13:0.9286	0/1:9:84:25,59:0.7024
ptg000268l_1_1_1	36781	.	T	C	32.12	PASS	.	GT:GQ:DP:AD:AF	0/1:15:8:4,4:0.5	1/1:19:34:4,30:0.8824	1/1:16:12:0,10:0.8333	1/1:24:21:2,19:0.9048	1/1:23:16:0,16:1	1/1:17:22:2,20:0.9091	0/1:15:10:2,3:0.3	./.:.:.:.:.	0/1:12:13:8,4:0.3077	1/1:32:46:0,46:1	1/1:26:27:0,27:1	1/1:16:7:0,7:1	1/1:17:10:0,10:1	1/1:18:9:0,9:1	0/1:4:3:0,2:0.6667	1/1:21:5:0,5:1	1/1:27:27:0,27:1	1/1:2:14:1,10:0.7143	0/1:12:81:23,58:0.716
ptg000268l_1_1_1	36838	.	C	T	32.16	PASS	.	GT:GQ:DP:AD:AF	1/1:14:6:1,5:0.8333	0/1:18:33:16,16:0.4848	0/1:18:11:4,7:0.6364	0/1:22:20:8,12:0.6	1/1:27:14:0,14:1	1/1:21:18:1,16:0.8889	1/1:19:11:0,11:1	1/1:31:38:1,37:0.9737	1/1:21:14:0,14:1	1/1:25:33:0,33:1	1/1:32:26:0,26:1	1/1:20:5:0,5:1	1/1:15:8:0,8:1	1/1:14:8:0,8:1	1/1:13:5:0,5:1	0/1:4:5:1,4:0.8	1/1:21:27:0,27:1	1/1:21:22:0,20:0.9091	./.:.:.:.:.
ptg000268l_1_1_1	36987	.	C	T	26.33	PASS	.	GT:GQ:DP:AD:AF	1/1:21:7:0,7:1	1/1:26:35:2,32:0.9143	1/1:21:13:0,12:0.9231	./.:.:.:.:.	1/1:18:9:0,9:1	1/1:18:14:1,12:0.8571	1/1:20:14:0,13:0.9286	1/1:11:42:5,37:0.881	0/1:10:16:7,9:0.5625	0/1:13:32:20,12:0.375	0/1:8:23:6,17:0.7391	0/1:8:4:1,3:0.75	0/1:14:8:4,4:0.5	0/1:5:4:1,3:0.75	1/1:13:5:0,5:1	1/1:10:6:1,5:0.8333	0/1:13:17:6,11:0.6471	0/1:14:18:9,8:0.4444	0/1:5:83:48,35:0.4217
ptg000268l_1_1_1	37015	.	C	T	24.05	PASS	.	GT:GQ:DP:AD:AF	1/1:13:7:2,5:0.7143	0/1:9:34:16,18:0.5294	0/1:9:14:6,8:0.5714	1/1:21:21:0,21:1	1/1:23:13:0,13:1	1/1:20:15:0,15:1	0/1:15:15:8,6:0.4	1/1:19:41:0,41:1	1/1:24:15:0,15:1	1/1:24:48:2,46:0.9583	0/1:21:23:16,7:0.3043	1/1:18:4:0,4:1	0/1:22:5:2,3:0.6	1/1:13:4:1,3:0.75	0/1:17:5:2,3:0.6	1/1:20:6:0,6:1	0/1:18:17:10,7:0.4118	0/1:20:27:10,17:0.6296	0/1:18:86:34,52:0.6047
ptg000268l_1_1_1	37339	.	T	C	32.3	PASS	.	GT:GQ:DP:AD:AF	0/1:15:8:2,5:0.625	1/1:13:32:5,22:0.6875	1/1:17:13:0,11:0.8462	0/1:9:21:10,10:0.4762	1/1:25:7:0,7:1	1/1:13:15:2,11:0.7333	1/1:20:16:0,15:0.9375	1/1:28:38:2,33:0.8684	0/1:18:13:7,6:0.4615	1/1:32:46:0,44:0.9565	1/1:29:32:1,26:0.8125	1/1:18:9:0,9:1	1/1:24:4:0,4:1	0/1:11:4:1,3:0.75	0/1:7:4:1,3:0.75	0/1:16:6:2,3:0.5	0/1:17:13:5,7:0.5385	1/1:28:27:2,22:0.8148	./.:.:.:.:.
ptg000268l_1_1_1	37424	.	T	C	36.97	PASS	.	GT:GQ:DP:AD:AF	1/1:20:8:1,7:0.875	0/1:20:31:14,17:0.5484	0/1:14:14:5,9:0.6429	0/1:6:22:10,12:0.5455	1/1:26:9:0,9:1	1/1:22:18:1,17:0.9444	1/1:19:19:1,18:0.9474	1/1:30:36:2,34:0.9444	0/1:17:13:4,9:0.6923	1/1:36:44:0,42:0.9545	1/1:36:32:0,32:1	1/1:15:7:0,7:1	1/1:23:4:0,4:1	1/1:21:4:0,4:1	1/1:16:7:0,7:1	1/1:20:6:0,6:1	1/1:36:24:0,24:1	1/1:36:30:0,30:1	0/1:7:87:24,63:0.7241
ptg000268l_1_1_1	37465	.	T	C	32.61	PASS	.	GT:GQ:DP:AD:AF	1/1:17:8:0,8:1	1/1:32:31:0,31:1	1/1:20:14:0,14:1	1/1:26:22:0,22:1	1/1:18:9:1,8:0.8889	1/1:16:18:0,14:0.7778	1/1:28:20:0,20:1	1/1:30:36:1,35:0.9722	0/1:16:12:5,7:0.5833	1/1:32:47:0,46:0.9787	1/1:27:34:2,32:0.9412	1/1:19:4:0,3:0.75	1/1:15:6:0,6:1	0/1:17:4:1,3:0.75	1/1:15:7:0,7:1	./.:.:.:.:.	1/1:28:24:0,22:0.9167	1/1:32:28:0,28:1	0/1:12:88:24,64:0.7273
ptg000268l_1_1_1	37475	.	A	T	33.46	PASS	.	GT:GQ:DP:AD:AF	1/1:18:8:1,7:0.875	1/1:27:31:1,29:0.9355	1/1:18:14:0,14:1	1/1:20:22:0,22:1	1/1:18:9:1,8:0.8889	1/1:12:18:1,13:0.7222	1/1:25:20:0,20:1	1/1:25:34:1,32:0.9412	0/1:19:12:5,7:0.5833	1/1:33:45:1,44:0.9778	1/1:22:35:1,34:0.9714	1/1:17:7:0,7:1	1/1:17:6:0,6:1	./.:.:.:.:.	1/1:14:4:0,3:0.75	0/1:9:6:2,2:0.3333	1/1:30:24:0,24:1	1/1:29:28:0,28:1	0/1:14:89:47,42:0.4719
ptg000268l_1_1_1	38081	.	A	T	32.92	PASS	.	GT:GQ:DP:AD:AF	0/1:22:6:2,4:0.6667	0/1:25:30:13,17:0.5667	0/1:24:11:4,7:0.6364	1/1:26:27:1,25:0.9259	1/1:16:9:1,8:0.8889	1/1:20:20:1,18:0.9	0/1:22:10:4,6:0.6	1/1:29:36:0,35:0.9722	0/1:20:16:8,8:0.5	1/1:28:48:3,45:0.9375	0/1:20:23:14,8:0.3478	1/1:20:3:0,3:1	1/1:20:4:0,4:1	0/1:17:6:3,3:0.5	0/1:7:3:1,2:0.6667	1/1:23:6:0,6:1	1/1:32:31:0,31:1	0/1:14:25:9,16:0.64	./.:.:.:.:.
ptg000268l_1_1_1	38144	.	A	C	34.44	PASS	.	GT:GQ:DP:AD:AF	1/1:16:7:1,6:0.8571	0/1:19:29:12,17:0.5862	0/1:17:10:4,6:0.6	1/1:3:26:1,17:0.6538	1/1:23:6:0,6:1	0/1:18:19:12,5:0.2632	1/1:20:11:1,10:0.9091	1/1:33:36:1,33:0.9167	./.:.:.:.:.	1/1:34:51:0,50:0.9804	1/1:31:29:0,29:1	1/1:21:3:0,3:1	0/1:19:6:2,4:0.6667	1/1:16:4:0,4:1	1/1:7:3:0,3:1	1/1:20:6:0,6:1	1/1:21:30:3,25:0.8333	1/1:21:36:1,30:0.8333	0/1:21:86:25,61:0.7093
ptg000268l_1_1_1	38334	.	T	G	33.17	PASS	.	GT:GQ:DP:AD:AF	1/1:16:8:0,8:1	0/1:16:28:13,15:0.5357	1/1:14:9:2,6:0.6667	0/1:17:26:13,13:0.5	1/1:25:8:0,8:1	1/1:26:19:0,18:0.9474	0/1:19:13:5,8:0.6154	1/1:29:34:0,33:0.9706	1/1:22:14:0,14:1	1/1:33:55:0,54:0.9818	0/1:21:30:17,13:0.4333	1/1:15:7:0,7:1	1/1:23:4:0,4:1	1/1:21:4:0,4:1	1/1:13:4:0,4:1	1/1:15:6:0,6:1	1/1:32:25:0,25:1	1/1:30:25:0,23:0.92	./.:.:.:.:.
ptg000268l_1_1_1	40231	.	A	G	27.87	PASS	.	GT:GQ:DP:AD:AF	1/1:14:8:0,8:1	1/1:27:27:1,25:0.9259	1/1:27:7:0,7:1	1/1:17:24:2,22:0.9167	1/1:25:7:0,7:1	0/1:20:22:9,13:0.5909	1/1:20:14:0,13:0.9286	1/1:26:19:0,19:1	0/1:19:16:6,10:0.625	0/1:21:51:17,32:0.6275	1/1:7:27:0,15:0.5556	0/1:18:11:2,9:0.8182	0/1:15:6:1,5:0.8333	0/1:22:9:4,5:0.5556	0/1:11:3:2,1:0.3333	1/1:6:9:2,7:0.7778	./.:.:.:.:.	1/1:27:34:2,32:0.9412	0/1:16:70:27,43:0.6143
ptg000268l_1_1_1	40315	.	T	G	25.78	PASS	.	GT:GQ:DP:AD:AF	1/1:23:7:0,7:1	1/1:23:28:1,27:0.9643	1/1:23:7:0,7:1	0/1:6:23:1,13:0.5652	0/1:8:8:5,3:0.375	1/1:21:25:1,24:0.96	1/1:21:14:1,13:0.9286	1/1:24:17:0,17:1	1/1:21:15:0,15:1	1/1:22:52:3,49:0.9423	0/1:9:25:10,15:0.6	1/1:15:11:0,11:1	1/1:14:5:2,3:0.6	1/1:15:9:0,9:1	0/1:4:2:1,1:0.5	1/1:20:13:0,13:1	1/1:22:18:0,16:0.8889	1/1:25:35:1,34:0.9714	0/1:14:67:41,26:0.3881
ptg000268l_1_1_1	40411	.	T	A	28.74	PASS	.	GT:GQ:DP:AD:AF	1/1:15:8:1,7:0.875	0/1:15:27:15,12:0.4444	0/1:19:8:3,3:0.375	1/1:10:23:0,13:0.5652	1/1:14:7:0,7:1	1/1:26:27:1,26:0.963	1/1:18:14:1,12:0.8571	1/1:20:18:1,17:0.9444	1/1:18:14:0,14:1	0/1:15:37:24,13:0.3514	1/1:28:36:0,36:1	0/1:22:11:4,7:0.6364	1/1:3:5:0,3:0.6	1/1:18:7:1,6:0.8571	1/1:12:2:0,2:1	1/1:15:13:1,12:0.9231	1/1:20:21:2,18:0.8571	1/1:24:31:0,30:0.9677	./.:.:.:.:.
ptg000268l_1_1_1	41086	.	G	A	36.26	PASS	.	GT:GQ:DP:AD:AF	0/1:23:12:4,8:0.6667	0/1:23:26:10,15:0.5769	1/1:15:8:0,8:1	1/1:24:22:1,21:0.9545	0/1:22:15:8,7:0.4667	0/1:21:27:15,12:0.4444	1/1:11:15:3,12:0.8	1/1:27:19:0,19:1	0/1:18:12:8,4:0.3333	1/1:34:48:2,46:0.9583	1/1:35:41:2,39:0.9512	1/1:18:8:1,6:0.75	1/1:23:5:0,5:1	1/1:19:10:0,10:1	1/1:20:3:0,3:1	1/1:23:14:0,14:1	1/1:36:32:0,32:1	1/1:33:29:1,28:0.9655	0/1:20:73:30,43:0.589
ptg000268l_1_1_1	41482	.	T	C	31.12	PASS	.	GT:GQ:DP:AD:AF	./.:.:.:.:.	0/1:17:25:15,8:0.32	0/1:21:8:3,5:0.625	1/1:23:21:1,19:0.9048	1/1:26:9:0,9:1	1/1:19:28:2,23:0.8214	1/1:27:13:1,12:0.9231	1/1:23:21:1,20:0.9524	1/1:23:6:1,5:0.8333	1/1:24:47:0,44:0.9362	1/1:26:36:0,34:0.9444	1/1:16:12:0,9:0.75	1/1:9:6:1,5:0.8333	1/1:19:10:0,10:1	1/1:21:3:0,3:1	1/1:25:17:0,17:1	0/1:21:25:14,11:0.44	1/1:31:21:0,21:1	0/1:21:68:30,31:0.4559
ptg000268l_1_1_1	43129	.	G	A	31.24	PASS	.	GT:GQ:DP:AD:AF	1/1:14:7:1,6:0.8571	0/1:14:17:4,12:0.7059	1/1:25:14:0,14:1	1/1:17:18:1,17:0.9444	0/1:17:9:6,3:0.3333	1/1:21:21:1,20:0.9524	1/1:19:10:0,10:1	1/1:23:18:0,18:1	1/1:21:14:0,13:0.9286	1/1:29:41:0,41:1	1/1:31:16:0,16:1	1/1:21:6:0,6:1	0/1:20:7:2,4:0.5714	1/1:6:7:0,5:0.7143	./.:.:.:.:.	1/1:8:13:2,10:0.7692	1/1:25:9:0,9:1	1/1:24:20:0,20:1	0/1:25:76:32,44:0.5789
ptg000268l_1_1_1	43369	.	A	G	33.37	PASS	.	GT:GQ:DP:AD:AF	1/1:15:7:0,6:0.8571	1/1:24:16:1,15:0.9375	0/1:20:13:7,6:0.4615	0/1:18:15:8,7:0.4667	1/1:18:10:0,9:0.9	0/1:18:19:2,11:0.5789	1/1:18:10:0,10:1	0/1:13:11:1,9:0.8182	1/1:21:12:0,9:0.75	1/1:33:57:3,53:0.9298	0/1:24:15:8,6:0.4	0/1:17:7:2,5:0.7143	1/1:15:6:0,6:1	1/1:19:11:0,11:1	1/1:13:5:0,5:1	1/1:25:14:0,14:1	1/1:22:7:0,7:1	1/1:31:19:0,19:1	0/1:18:75:45,29:0.3867
ptg000268l_1_1_1	43707	.	A	G	24.88	PASS	.	GT:GQ:DP:AD:AF	1/1:15:7:0,7:1	1/1:22:15:3,12:0.8	0/1:18:10:4,6:0.6	1/1:21:14:1,13:0.9286	0/1:17:14:9,5:0.3571	1/1:24:18:0,18:1	1/1:23:10:1,9:0.9	0/1:19:14:5,8:0.5714	1/1:24:14:3,11:0.7857	0/1:23:51:22,29:0.5686	0/1:21:25:11,12:0.48	0/1:16:9:3,6:0.6667	1/1:16:6:1,5:0.8333	1/1:17:8:1,7:0.875	1/1:21:3:0,3:1	0/1:12:10:6,4:0.4	1/1:5:10:1,5:0.5	0/1:17:14:8,6:0.4286	./.:.:.:.:.
ptg000268l_1_1_1	44134	.	G	C	23.75	PASS	.	GT:GQ:DP:AD:AF	1/1:14:7:0,7:1	1/1:14:15:0,12:0.8	1/1:13:6:0,5:0.8333	1/1:19:12:0,10:0.8333	1/1:23:10:0,10:1	1/1:7:20:0,13:0.65	1/1:17:13:0,13:1	0/1:4:10:0,2:0.2	1/1:17:17:1,15:0.8824	0/1:8:35:0,14:0.4	1/1:23:25:2,22:0.88	1/1:17:7:0,6:0.8571	1/1:19:3:0,3:1	1/1:19:13:0,12:0.9231	0/1:5:3:0,1:0.3333	1/1:16:12:0,12:1	0/1:18:10:7,2:0.2	1/1:3:10:0,2:0.2	./.:.:.:.:.
ptg000268l_1_1_1	44247	.	A	T	30.26	PASS	.	GT:GQ:DP:AD:AF	1/1:15:6:1,5:0.8333	0/1:12:13:7,5:0.3846	0/1:8:8:3,4:0.5	1/1:24:13:0,13:1	0/1:20:14:10,4:0.2857	1/1:30:19:0,19:1	1/1:25:13:1,12:0.9231	0/1:11:16:13,3:0.1875	0/1:24:13:6,7:0.5385	0/1:25:50:21,29:0.58	1/1:27:35:0,35:1	1/1:12:6:1,5:0.8333	1/1:21:3:0,3:1	1/1:20:11:0,11:1	0/1:19:6:2,4:0.6667	1/1:5:7:1,6:0.8571	1/1:29:26:1,24:0.9231	1/1:18:21:2,19:0.9048	0/1:18:76:45,31:0.4079
ptg000268l_1_1_1	44356	.	T	C	32.02	PASS	.	GT:GQ:DP:AD:AF	1/1:25:6:0,6:1	1/1:20:14:0,13:0.9286	1/1:15:8:0,8:1	1/1:21:15:0,15:1	1/1:11:17:2,15:0.8824	0/1:24:18:8,10:0.5556	1/1:20:13:0,13:1	1/1:23:18:0,18:1	1/1:26:15:1,14:0.9333	0/1:22:38:22,16:0.4211	1/1:32:42:0,42:1	1/1:6:6:1,5:0.8333	0/1:17:5:1,4:0.8	1/1:20:8:1,7:0.875	0/1:20:6:2,4:0.6667	1/1:16:9:0,9:1	1/1:19:22:1,21:0.9545	1/1:27:18:0,18:1	0/1:22:74:31,43:0.5811
ptg000268l_1_1_1	45112	.	A	C	26.96	PASS	.	GT:GQ:DP:AD:AF	./.:.:.:.:.	1/1:22:13:0,13:1	1/1:17:12:1,11:0.9167	1/1:20:23:1,22:0.9565	0/1:7:24:3,21:0.875	0/1:19:14:8,6:0.4286	1/1:18:9:1,8:0.8889	1/1:7:12:1,11:0.9167	1/1:20:16:5,11:0.6875	1/1:21:25:0,24:0.96	1/1:24:27:0,27:1	1/1:21:5:0,5:1	1/1:17:8:0,8:1	1/1:19:12:0,12:1	0/1:13:6:2,4:0.6667	1/1:17:9:0,9:1	1/1:26:29:1,28:0.9655	1/1:18:12:0,12:1	0/1:21:67:33,34:0.5075
ptg000268l_1_1_1	45129	.	G	A	29.78	PASS	.	GT:GQ:DP:AD:AF	0/1:3:6:0,2:0.3333	1/1:21:13:0,13:1	1/1:15:12:0,10:0.8333	1/1:26:23:0,22:0.9565	1/1:14:25:2,21:0.84	0/1:21:14:7,7:0.5	1/1:27:10:0,10:1	1/1:23:13:0,13:1	0/1:4:16:0,11:0.6875	1/1:22:26:0,26:1	1/1:29:27:0,25:0.9259	1/1:23:5:0,5:1	1/1:15:8:0,8:1	1/1:19:12:0,12:1	0/1:12:6:2,4:0.6667	1/1:14:9:0,9:1	1/1:24:29:2,27:0.931	1/1:23:21:0,21:1	0/1:17:67:33,34:0.5075
ptg000268l_1_1_1	47054	.	A	T	30.89	PASS	.	GT:GQ:DP:AD:AF	1/1:15:9:1,8:0.8889	1/1:14:12:2,9:0.75	0/1:8:4:1,3:0.75	1/1:21:20:0,20:1	1/1:25:19:0,19:1	0/1:20:19:10,8:0.4211	1/1:27:12:0,12:1	1/1:28:18:1,17:0.9444	0/1:17:13:8,5:0.3846	1/1:26:22:1,21:0.9545	1/1:30:18:0,18:1	0/1:4:4:0,4:1	./.:.:.:.:.	1/1:22:4:0,4:1	1/1:18:4:0,4:1	1/1:14:3:0,3:1	1/1:24:25:1,22:0.88	1/1:17:13:0,13:1	0/1:25:55:27,28:0.5091
ptg000268l_1_1_1	48498	.	G	C	26.17	PASS	.	GT:GQ:DP:AD:AF	0/1:18:7:2,5:0.7143	1/1:15:13:2,11:0.8462	1/1:26:4:0,4:1	0/1:22:18:10,8:0.4444	./.:.:.:.:.	1/1:14:10:1,8:0.8	1/1:23:4:0,4:1	0/1:22:17:7,9:0.5294	1/1:20:13:1,12:0.9231	1/1:25:21:0,20:0.9524	1/1:22:26:0,26:1	0/1:6:5:0,5:1	0/1:13:3:1,2:0.6667	1/1:26:4:0,4:1	1/1:15:9:0,9:1	0/1:8:4:3,1:0.25	0/1:18:14:8,6:0.4286	0/1:11:8:2,6:0.75	0/1:14:57:37,20:0.3509
ptg000268l_1_1_1	49682	.	T	A,G	26.36	PASS	.	GT:GQ:DP:AD:AF	0/1:8:7:5,2,.:0.2857,.	2/2:26:16:0,.,15:.,0.9375	2/2:4:5:1,.,4:.,0.8	2/2:22:19:0,.,18:.,0.9474	0/1:6:8:0,5,.:0.625,.	0/2:15:17:6,.,9:.,0.5294	0/2:17:9:4,.,4:.,0.4444	2/2:5:22:1,.,14:.,0.6364	0/1:14:15:7,7,.:0.4667,.	1/1:21:30:0,24,.:0.8,.	2/1:3:26:0,9,16:0.3462,0.6154	1/1:6:5:0,3,.:0.6,.	0/1:8:6:1,3,.:0.5,.	./.:.:.:.:.	1/1:7:5:0,3,.:0.6,.	0/1:10:5:2,2,.:0.4,.	1/1:13:22:0,18,.:0.8182,.	0/1:3:10:0,3,.:0.3,.	0/2:4:69:41,.,12:.,0.1739
ptg000268l_1_1_1	50575	.	C	A,T	22.96	PASS	.	GT:GQ:DP:AD:AF	0/1:22:7:2,5,.:0.7143,.	2/1:9:12:0,4,8:0.3333,0.6667	0/1:16:5:1,4,.:0.8,.	0/2:22:19:9,.,10:.,0.5263	1/1:20:11:0,11,.:1,.	0/2:12:18:6,.,9:.,0.5	2/2:3:14:1,.,6:.,0.4286	1/1:20:19:0,16,.:0.8421,.	0/1:21:16:9,6,.:0.375,.	2/1:9:22:1,7,14:0.3182,0.6364	0/1:22:47:20,27,.:0.5745,.	0/1:20:5:3,2,.:0.4,.	0/1:18:10:4,6,.:0.6,.	./.:.:.:.:.	0/1:10:4:1,2,.:0.5,.	0/1:16:6:4,2,.:0.3333,.	0/1:16:24:8,16,.:0.6667,.	0/1:16:14:6,8,.:0.5714,.	0/1:4:68:38,30,.:0.4412,.
ptg000268l_1_1_1	50794	.	T	G	31.79	PASS	.	GT:GQ:DP:AD:AF	0/1:18:7:4,3:0.4286	0/1:20:14:9,5:0.3571	1/1:18:8:0,8:1	0/1:20:15:5,10:0.6667	1/1:30:15:1,14:0.9333	1/1:30:18:0,18:1	0/1:21:13:5,8:0.6154	0/1:22:17:7,10:0.5882	1/1:31:20:2,18:0.9	1/1:27:31:1,30:0.9677	0/1:23:49:17,31:0.6327	0/1:18:5:2,3:0.6	0/1:14:10:2,8:0.8	1/1:6:4:1,3:0.75	0/1:13:5:1,4:0.8	0/1:6:4:3,1:0.25	1/1:18:25:4,21:0.84	0/1:15:14:6,8:0.5714	./.:.:.:.:.
ptg000268l_1_1_1	52216	.	A	T	31.12	PASS	.	GT:GQ:DP:AD:AF	1/1:27:7:0,7:1	1/1:24:8:0,8:1	0/1:18:10:7,3:0.3	1/1:17:11:0,11:1	1/1:29:11:0,11:1	1/1:31:9:0,9:1	1/1:19:13:0,13:1	1/1:8:21:4,15:0.7143	1/1:23:17:0,17:1	1/1:25:31:0,31:1	0/1:20:34:25,8:0.2353	1/1:27:6:0,6:1	0/1:21:9:5,4:0.4444	./.:.:.:.:.	0/1:20:6:2,4:0.6667	1/1:20:3:0,3:1	0/1:21:19:10,9:0.4737	1/1:16:11:1,10:0.9091	0/1:23:70:26,44:0.6286
ptg000268l_1_1_1	61584	.	C	G	29.61	PASS	.	GT:GQ:DP:AD:AF	0/1:7:5:1,4:0.8	1/1:10:17:3,14:0.8235	1/1:13:5:0,5:1	1/1:22:16:0,16:1	1/1:17:8:0,7:0.875	1/1:27:18:0,17:0.9444	1/1:20:11:0,11:1	1/1:27:25:0,24:0.96	1/1:20:14:0,14:1	1/1:22:13:1,12:0.9231	1/1:29:22:0,22:1	1/1:12:7:1,6:0.8571	1/1:24:8:0,8:1	./.:.:.:.:.	1/1:13:4:0,4:1	1/1:15:5:1,4:0.8	1/1:14:11:3,8:0.7273	0/1:12:7:1,6:0.8571	0/1:17:96:34,43:0.4479
ptg000268l_1_1_1	64513	.	T	G	26.85	PASS	.	GT:GQ:DP:AD:AF	1/1:14:7:1,5:0.7143	1/1:19:23:1,22:0.9565	1/1:17:15:0,15:1	1/1:16:22:2,20:0.9091	0/1:6:16:6,10:0.625	1/1:9:9:2,6:0.6667	0/1:7:12:4,8:0.6667	1/1:13:31:2,28:0.9032	1/1:21:18:0,18:1	1/1:26:21:0,21:1	0/1:24:39:14,25:0.641	1/1:19:13:0,13:1	1/1:14:9:2,7:0.7778	./.:.:.:.:.	0/1:3:2:0,2:1	0/1:4:4:1,3:0.75	0/1:19:13:5,8:0.6154	0/1:14:9:3,6:0.6667	0/1:22:112:39,73:0.6518
ptg000268l_1_1_1	64860	.	A	G	34.84	PASS	.	GT:GQ:DP:AD:AF	0/1:20:6:3,2:0.3333	1/1:27:22:1,20:0.9091	1/1:24:14:0,13:0.9286	1/1:5:21:10,11:0.5238	0/1:18:7:2,5:0.7143	1/1:17:8:2,6:0.75	1/1:22:13:0,12:0.9231	1/1:34:28:0,27:0.9643	1/1:24:15:1,14:0.9333	1/1:23:22:2,20:0.9091	1/1:10:15:3,12:0.8	1/1:21:13:1,12:0.9231	1/1:23:11:0,11:1	./.:.:.:.:.	1/1:6:2:0,2:1	1/1:16:2:0,2:1	1/1:22:13:0,13:1	1/1:23:14:0,14:1	0/1:22:110:39,71:0.6455
ptg000268l_1_1_1	66597	.	A	C	29.02	PASS	.	GT:GQ:DP:AD:AF	0/1:4:11:0,5:0.4545	0/1:11:21:0,9:0.4286	0/1:7:15:0,7:0.4667	1/1:23:19:0,19:1	1/1:24:17:0,17:1	1/1:24:15:0,15:1	1/1:20:10:0,10:1	1/1:24:27:0,26:0.963	1/1:19:10:0,10:1	1/1:23:17:0,16:0.9412	1/1:29:39:0,36:0.9231	1/1:21:9:0,9:1	1/1:17:9:0,7:0.7778	1/1:4:2:0,2:1	./.:.:.:.:.	1/1:22:11:0,11:1	1/1:15:10:0,9:0.9	1/1:24:21:0,21:1	0/1:17:108:39,69:0.6389
ptg000268l_1_1_1	66926	.	T	A	33.31	PASS	.	GT:GQ:DP:AD:AF	0/1:20:11:6,5:0.4545	1/1:22:19:1,17:0.8947	1/1:28:13:1,12:0.9231	1/1:25:17:0,17:1	1/1:21:15:0,15:1	1/1:25:14:1,13:0.9286	1/1:17:9:0,9:1	1/1:25:24:0,24:1	1/1:27:9:0,9:1	1/1:18:10:0,8:0.8	1/1:33:32:0,32:1	0/1:5:6:0,6:1	1/1:23:6:0,6:1	1/1:14:2:0,2:1	./.:.:.:.:.	0/1:6:3:0,3:1	1/1:24:15:0,15:1	1/1:20:18:0,17:0.9444	0/1:21:100:38,62:0.62
ptg000268l_1_1_1	66989	.	C	G	33.62	PASS	.	GT:GQ:DP:AD:AF	0/1:14:11:6,5:0.4545	1/1:20:19:1,17:0.8947	1/1:27:13:0,13:1	1/1:27:18:0,18:1	1/1:26:15:0,15:1	1/1:21:15:1,14:0.9333	1/1:19:10:0,9:0.9	1/1:33:25:0,24:0.96	1/1:19:9:0,9:1	0/1:21:10:7,3:0.3	1/1:29:36:0,34:0.9444	1/1:16:7:0,7:1	0/1:18:9:3,4:0.4444	1/1:16:2:0,2:1	./.:.:.:.:.	1/1:15:6:0,6:1	1/1:23:9:0,8:0.8889	1/1:28:18:0,18:1	0/1:25:101:37,64:0.6337
ptg000268l_1_1_1	68432	.	A	G	35.69	PASS	.	GT:GQ:DP:AD:AF	1/1:23:4:0,4:1	1/1:34:27:0,27:1	1/1:17:11:1,10:0.9091	1/1:24:21:0,21:1	0/1:5:17:7,9:0.5294	1/1:23:16:1,15:0.9375	1/1:18:10:0,10:1	1/1:22:29:2,27:0.931	1/1:24:15:0,15:1	0/1:18:16:8,8:0.5	0/1:22:16:8,8:0.5	1/1:16:8:0,8:1	0/1:6:9:3,5:0.5556	0/1:14:6:4,2:0.3333	0/1:10:3:1,2:0.6667	1/1:13:12:3,9:0.75	1/1:35:21:0,21:1	0/1:18:11:7,4:0.3636	./.:.:.:.:.
ptg000268l_1_1_1	73066	.	A	C,T	33.85	PASS	.	GT:GQ:DP:AD:AF	./.:.:.:.:.	1/1:23:19:1,15,.:0.7895,.	1/1:17:8:0,7,.:0.875,.	1/2:10:25:0,18,7:0.72,0.28	1/1:21:17:0,16,.:0.9412,.	1/1:4:18:0,12,.:0.6667,.	1/1:20:15:0,14,.:0.9333,.	1/1:21:18:0,18,.:1,.	2/1:4:11:0,4,7:0.3636,0.6364	2/1:11:28:0,10,18:0.3571,0.6429	1/1:24:32:1,29,.:0.9062,.	0/1:16:5:3,2,.:0.4,.	0/1:7:11:1,8,.:0.7273,.	1/1:16:9:0,9,.:1,.	0/1:17:4:2,2,.:0.5,.	1/1:18:11:0,10,.:0.9091,.	1/1:25:44:0,41,.:0.9318,.	1/1:33:31:0,31,.:1,.	0/1:25:76:28,48,.:0.6316,.
ptg000268l_1_1_1	77563	.	G	C	32.15	PASS	.	GT:GQ:DP:AD:AF	0/1:23:7:4,3:0.4286	1/1:18:14:1,12:0.8571	0/1:16:6:4,2:0.3333	1/1:19:15:2,13:0.8667	1/1:18:16:0,16:1	1/1:24:21:1,20:0.9524	1/1:18:16:2,13:0.8125	1/1:12:26:0,23:0.8846	./.:.:.:.:.	0/1:17:28:12,14:0.5	1/1:8:21:2,13:0.619	1/1:12:7:1,5:0.7143	1/1:9:5:1,4:0.8	0/1:16:4:1,3:0.75	1/1:20:6:1,5:0.8333	0/1:20:9:4,5:0.5556	1/1:32:38:0,38:1	1/1:17:21:0,21:1	0/1:27:63:29,34:0.5397
ptg000268l_1_1_1	77690	.	A	G	29.52	PASS	.	GT:GQ:DP:AD:AF	1/1:15:7:0,7:1	1/1:17:14:0,13:0.9286	0/1:13:6:2,2:0.3333	1/1:17:14:1,10:0.7143	1/1:27:14:1,13:0.9286	1/1:29:20:0,19:0.95	1/1:24:14:1,12:0.8571	1/1:20:28:2,22:0.7857	1/1:6:11:0,8:0.7273	0/1:20:28:15,12:0.4286	1/1:9:20:1,13:0.65	1/1:5:7:1,3:0.4286	1/1:18:5:0,4:0.8	0/1:19:4:3,1:0.25	1/1:11:4:0,2:0.5	1/1:15:7:0,7:1	1/1:22:26:0,23:0.8846	1/1:21:10:1,8:0.8	./.:.:.:.:.
ptg000268l_1_1_1	79180	.	A	T	34.54	PASS	.	GT:GQ:DP:AD:AF	1/1:15:8:0,8:1	1/1:23:13:1,12:0.9231	1/1:21:4:0,4:1	1/1:31:19:0,19:1	0/1:22:17:10,7:0.4118	0/1:24:16:5,11:0.6875	1/1:19:18:1,17:0.9444	0/1:24:29:10,19:0.6552	1/1:22:21:1,20:0.9524	0/1:19:27:14,12:0.4444	1/1:34:37:1,36:0.973	0/1:23:10:2,8:0.8	0/1:23:9:2,7:0.7778	0/1:17:10:2,8:0.8	0/1:19:10:3,5:0.5	0/1:20:10:7,3:0.3	0/1:24:36:11,23:0.6389	1/1:12:8:1,7:0.875	./.:.:.:.:.
ptg000268l_1_1_1	79342	.	A	G	30.89	PASS	.	GT:GQ:DP:AD:AF	1/1:20:6:0,6:1	1/1:26:14:0,14:1	1/1:20:5:0,5:1	1/1:17:18:1,17:0.9444	1/1:24:16:0,16:1	1/1:27:14:1,13:0.9286	0/1:20:16:5,11:0.6875	1/1:30:31:0,30:0.9677	1/1:25:19:0,18:0.9474	0/1:20:26:14,12:0.4615	1/1:24:32:1,31:0.9688	1/1:19:8:1,7:0.875	0/1:15:9:2,6:0.6667	1/1:17:8:0,8:1	0/1:9:7:2,4:0.5714	0/1:23:7:4,3:0.4286	1/1:29:41:0,41:1	1/1:23:15:0,15:1	./.:.:.:.:.
ptg000268l_1_1_1	80676	.	A	G	27.97	PASS	.	GT:GQ:DP:AD:AF	0/1:17:8:3,5:0.625	1/1:21:10:1,9:0.9	0/1:14:9:5,4:0.4444	1/1:25:18:0,17:0.9444	1/1:23:15:0,15:1	0/1:20:20:10,10:0.5	1/1:25:11:1,10:0.9091	1/1:27:33:2,31:0.9394	1/1:21:14:0,13:0.9286	0/1:14:16:8,8:0.5	1/1:21:35:1,34:0.9714	0/1:18:8:2,5:0.625	./.:.:.:.:.	1/1:21:4:0,4:1	0/1:9:6:3,3:0.5	1/1:16:7:0,7:1	0/1:11:27:9,18:0.6667	0/1:18:5:1,4:0.8	0/1:23:72:31,41:0.5694
ptg000268l_1_1_1	82511	.	T	A	28.02	PASS	.	GT:GQ:DP:AD:AF	0/1:14:10:2,8:0.8	0/1:22:8:2,6:0.75	0/1:19:8:3,4:0.5	0/1:18:20:5,14:0.7	1/1:18:19:1,18:0.9474	1/1:24:32:1,30:0.9375	0/1:22:12:7,5:0.4167	0/1:19:27:10,16:0.5926	0/1:19:11:5,5:0.4545	1/1:28:21:1,20:0.9524	1/1:23:40:3,37:0.925	0/1:22:9:4,5:0.5556	1/1:22:3:0,3:1	1/1:14:8:0,8:1	1/1:13:7:0,5:0.7143	1/1:16:9:0,9:1	1/1:20:36:0,36:1	0/1:8:14:2,12:0.8571	0/1:20:73:31,42:0.5753
ptg000268l_1_1_1	82561	.	G	C	35.8	PASS	.	GT:GQ:DP:AD:AF	0/1:20:11:3,8:0.7273	1/1:19:8:1,7:0.875	1/1:15:8:0,8:1	1/1:22:19:2,16:0.8421	0/1:20:19:7,12:0.6316	1/1:31:33:1,32:0.9697	1/1:19:13:1,12:0.9231	0/1:20:26:15,11:0.4231	1/1:20:11:0,11:1	1/1:32:31:0,31:1	1/1:35:41:0,41:1	0/1:22:9:4,5:0.5556	1/1:23:4:0,4:1	1/1:15:8:0,8:1	1/1:18:5:0,4:0.8	1/1:17:10:0,10:1	1/1:35:36:0,36:1	1/1:26:21:0,19:0.9048	0/1:21:74:31,43:0.5811
ptg000268l_1_1_1	93665	.	T	A	31.46	PASS	.	GT:GQ:DP:AD:AF	0/1:16:4:1,3:0.75	1/1:17:11:0,11:1	1/1:25:5:0,5:1	1/1:25:8:0,8:1	1/1:18:15:0,15:1	1/1:18:17:1,16:0.9412	0/1:21:14:8,6:0.4286	1/1:20:23:0,23:1	1/1:25:11:0,10:0.9091	1/1:31:20:0,20:1	1/1:22:14:1,12:0.8571	1/1:19:4:0,4:1	./.:.:.:.:.	1/1:12:8:1,7:0.875	1/1:24:4:0,4:1	1/1:21:4:0,4:1	0/1:20:25:8,17:0.68	1/1:19:13:0,13:1	0/1:21:57:37,20:0.3509
ptg000268l_1_1_1	94477	.	T	G	26.8	PASS	.	GT:GQ:DP:AD:AF	0/1:12:5:1,4:0.8	1/1:14:15:4,10:0.6667	0/1:18:8:3,5:0.625	0/1:19:14:4,10:0.7143	0/1:17:11:3,8:0.7273	1/1:21:16:0,16:1	0/1:23:20:7,12:0.6	1/1:26:25:0,25:1	0/1:22:12:4,7:0.5833	1/1:21:35:2,31:0.8857	0/1:14:23:9,14:0.6087	0/1:5:3:0,3:1	1/1:13:2:0,2:1	0/1:15:5:2,3:0.6	0/1:9:5:3,2:0.4	./.:.:.:.:.	0/1:21:31:15,16:0.5161	0/1:9:5:4,1:0.2	0/1:18:62:39,23:0.371
ptg000268l_1_1_1	94554	.	T	C	25.25	PASS	.	GT:GQ:DP:AD:AF	1/1:21:5:0,5:1	1/1:19:16:1,14:0.875	1/1:17:8:0,7:0.875	1/1:25:14:0,14:1	1/1:18:12:1,11:0.9167	1/1:19:15:0,14:0.9333	1/1:24:16:0,15:0.9375	0/1:22:24:12,12:0.5	1/1:23:15:1,13:0.8667	0/1:22:21:6,14:0.6667	0/1:10:21:1,8:0.381	1/1:22:4:0,4:1	1/1:16:2:0,2:1	1/1:17:3:0,3:1	1/1:10:5:1,4:0.8	0/1:18:2:1,1:0.5	1/1:20:26:2,24:0.9231	1/1:25:6:0,6:1	0/1:19:61:36,25:0.4098
ptg000268l_1_1_1	95482	.	A	C	33.84	PASS	.	GT:GQ:DP:AD:AF	1/1:17:5:0,4:0.8	1/1:25:16:0,15:0.9375	1/1:16:7:0,6:0.8571	0/1:6:17:1,12:0.7059	1/1:20:12:0,11:0.9167	1/1:29:19:0,18:0.9474	1/1:19:10:0,10:1	1/1:29:25:0,24:0.96	1/1:24:15:0,15:1	1/1:32:30:0,30:1	1/1:32:34:0,34:1	1/1:19:9:0,9:1	./.:.:.:.:.	1/1:13:7:0,5:0.7143	0/1:20:10:4,6:0.6	1/1:13:2:0,2:1	1/1:33:22:0,22:1	0/1:22:17:7,10:0.5882	0/1:18:56:32,15:0.2679
ptg000268l_1_1_1	95731	.	G	A	27.95	PASS	.	GT:GQ:DP:AD:AF	1/1:4:4:0,4:1	1/1:19:15:0,15:1	1/1:21:7:0,7:1	1/1:20:15:0,14:0.9333	1/1:21:13:0,13:1	1/1:19:13:0,13:1	1/1:17:11:0,11:1	1/1:20:28:0,27:0.9643	1/1:17:9:0,9:1	0/1:16:21:12,9:0.4286	1/1:22:23:0,22:0.9565	0/1:18:6:4,2:0.3333	./.:.:.:.:.	0/1:11:4:1,3:0.75	1/1:14:9:1,8:0.8889	1/1:15:6:0,6:1	1/1:27:27:0,25:0.9259	1/1:21:15:0,15:1	0/1:18:54:30,24:0.4444
ptg000268l_1_1_1	95845	.	A	G	27.48	PASS	.	GT:GQ:DP:AD:AF	1/1:6:4:0,4:1	1/1:21:14:0,14:1	1/1:27:7:0,7:1	1/1:18:16:0,16:1	1/1:23:16:0,16:1	1/1:20:13:0,13:1	1/1:20:11:0,11:1	1/1:20:28:0,27:0.9643	1/1:19:11:0,11:1	0/1:23:21:12,8:0.381	1/1:23:33:0,33:1	1/1:17:7:1,6:0.8571	./.:.:.:.:.	0/1:14:7:2,5:0.7143	0/1:14:8:2,6:0.75	0/1:16:6:2,4:0.6667	0/1:14:17:9,8:0.4706	1/1:20:13:0,13:1	0/1:20:54:30,24:0.4444
ptg000268l_1_1_1	95857	.	C	T	31.9	PASS	.	GT:GQ:DP:AD:AF	0/1:5:4:0,4:1	0/1:20:14:5,8:0.5714	0/1:18:8:3,5:0.625	0/1:17:16:3,13:0.8125	1/1:22:16:1,15:0.9375	1/1:18:13:0,13:1	1/1:18:11:0,11:1	0/1:22:28:14,13:0.4643	1/1:19:11:0,10:0.9091	0/1:19:21:13,8:0.381	1/1:31:35:0,35:1	1/1:9:7:1,6:0.8571	./.:.:.:.:.	0/1:6:4:1,2:0.5	0/1:19:8:4,4:0.5	0/1:16:6:2,4:0.6667	0/1:14:17:10,7:0.4118	1/1:20:13:0,13:1	0/1:23:54:30,24:0.4444
ptg000268l_1_1_1	96743	.	A	G	37.59	PASS	.	GT:GQ:DP:AD:AF	1/1:10:4:0,4:1	0/1:15:10:4,6:0.6	./.:.:.:.:.	1/1:26:5:0,5:1	1/1:19:14:0,14:1	1/1:23:10:1,9:0.9	1/1:21:12:0,12:1	1/1:33:17:0,17:1	1/1:26:8:0,8:1	1/1:37:33:0,33:1	1/1:31:34:2,30:0.8824	1/1:22:3:0,3:1	1/1:21:3:0,3:1	1/1:5:3:1,2:0.6667	1/1:17:12:0,12:1	1/1:20:3:0,3:1	1/1:36:40:0,40:1	0/1:5:4:1,3:0.75	0/1:24:44:25,19:0.4318
ptg000268l_1_1_1	111647	.	G	C	28.12	PASS	.	GT:GQ:DP:AD:AF	1/1:22:5:0,5:1	0/1:22:12:7,5:0.4167	0/1:20:9:7,2:0.2222	1/1:18:15:0,15:1	1/1:19:14:0,14:1	1/1:28:13:0,13:1	1/1:24:6:0,6:1	1/1:24:20:0,19:0.95	1/1:11:8:1,7:0.875	0/1:22:12:1,11:0.9167	0/1:22:19:8,11:0.5789	1/1:26:7:0,7:1	1/1:21:3:0,3:1	0/1:13:3:1,2:0.6667	0/1:14:4:2,2:0.5	0/1:19:9:3,6:0.6667	./.:.:.:.:.	0/1:23:15:9,6:0.4	0/1:8:57:39,18:0.3158
ptg000268l_1_1_1	112208	.	T	C	25.38	PASS	.	GT:GQ:DP:AD:AF	./.:.:.:.:.	1/1:9:12:2,10:0.8333	1/1:19:10:0,10:1	0/1:18:16:9,7:0.4375	1/1:16:5:0,5:1	0/1:16:15:7,8:0.5333	1/1:17:9:0,9:1	1/1:21:16:0,16:1	1/1:17:8:0,8:1	1/1:25:18:0,18:1	1/1:21:6:0,6:1	1/1:17:9:0,9:1	1/1:23:3:0,3:1	1/1:15:7:0,7:1	1/1:16:8:0,8:1	1/1:18:9:0,9:1	1/1:20:29:1,28:0.9655	0/1:20:18:6,12:0.6667	0/1:22:50:23,27:0.54
ptg000268l_1_1_1	112961	.	T	C	32.85	PASS	.	GT:GQ:DP:AD:AF	1/1:19:9:0,9:1	1/1:19:15:2,13:0.8667	1/1:19:9:0,9:1	1/1:18:16:2,12:0.75	1/1:24:13:0,13:1	0/1:21:13:7,6:0.4615	1/1:16:7:1,6:0.8571	0/1:21:19:8,11:0.5789	1/1:18:8:0,8:1	1/1:29:21:1,20:0.9524	1/1:25:15:1,14:0.9333	1/1:24:12:0,12:1	0/1:15:9:3,5:0.5556	1/1:14:9:1,8:0.8889	1/1:18:8:0,8:1	1/1:24:4:0,4:1	1/1:32:31:0,30:0.9677	1/1:27:18:0,18:1	0/1:23:67:25,42:0.6269
ptg000268l_1_1_1	113493	.	A	G	27.38	PASS	.	GT:GQ:DP:AD:AF	0/1:15:9:2,6:0.6667	1/1:17:15:2,12:0.8	0/1:18:9:4,5:0.5556	1/1:20:16:1,15:0.9375	1/1:21:13:1,12:0.9231	0/1:11:19:11,8:0.4211	1/1:15:6:1,5:0.8333	1/1:24:17:0,17:1	0/1:20:9:3,5:0.5556	0/1:12:19:14,4:0.2105	1/1:17:19:3,16:0.8421	0/1:23:12:6,6:0.5	0/1:16:8:3,5:0.625	0/1:19:10:5,5:0.5	1/1:14:6:1,5:0.8333	0/1:20:8:4,4:0.5	0/1:15:23:10,13:0.5652	1/1:27:13:1,12:0.9231	0/1:21:70:39,31:0.4429
ptg000268l_1_1_1	113961	.	A	G	31.18	PASS	.	GT:GQ:DP:AD:AF	1/1:19:10:0,10:1	1/1:21:15:0,15:1	1/1:21:10:0,10:1	1/1:31:23:1,22:0.9565	0/1:20:15:5,10:0.6667	1/1:27:16:0,15:0.9375	1/1:19:11:0,11:1	1/1:30:25:0,25:1	1/1:19:9:1,8:0.8889	1/1:21:19:1,18:0.9474	1/1:20:20:0,20:1	1/1:16:12:0,12:1	1/1:23:4:0,4:1	1/1:19:9:0,9:1	1/1:21:6:1,5:0.8333	1/1:19:5:0,5:1	0/1:23:32:21,11:0.3438	0/1:23:27:12,15:0.5556	./.:.:.:.:.
ptg000268l_1_1_1	114191	.	T	A	29.27	PASS	.	GT:GQ:DP:AD:AF	1/1:16:8:0,8:1	1/1:18:15:0,15:1	0/1:8:10:0,5:0.5	1/1:5:22:1,14:0.6364	1/1:18:11:0,11:1	0/1:6:18:2,9:0.5	1/1:19:12:1,11:0.9167	0/1:21:22:10,12:0.5455	1/1:25:6:0,6:1	1/1:29:21:0,21:1	1/1:17:15:1,14:0.9333	0/1:21:12:8,4:0.3333	1/1:13:7:0,7:1	0/1:6:7:2,5:0.7143	1/1:15:6:1,5:0.8333	1/1:20:4:0,4:1	0/1:21:43:22,21:0.4884	1/1:27:22:0,22:1	0/1:22:72:26,46:0.6389
ptg000268l_1_1_1	114389	.	A	G	33.23	PASS	.	GT:GQ:DP:AD:AF	1/1:17:8:0,8:1	1/1:22:13:0,13:1	1/1:24:12:1,11:0.9167	0/1:10:22:13,8:0.3636	0/1:10:12:9,3:0.25	1/1:22:16:1,15:0.9375	1/1:23:11:0,11:1	1/1:27:22:1,20:0.9091	1/1:23:7:1,6:0.8571	./.:.:.:.:.	0/1:22:27:9,18:0.6667	1/1:8:8:2,6:0.75	1/1:9:5:1,4:0.8	0/1:17:9:4,5:0.5556	0/1:16:7:3,4:0.5714	0/1:17:6:2,4:0.6667	1/1:33:44:1,41:0.9318	0/1:18:24:10,14:0.5833	0/1:21:72:26,46:0.6389
ptg000268l_1_1_1	114441	.	A	G	31.15	PASS	.	GT:GQ:DP:AD:AF	1/1:9:8:0,4:0.5	1/1:20:13:0,12:0.9231	1/1:17:12:0,12:1	1/1:17:19:2,13:0.6842	0/1:19:11:8,3:0.2727	1/1:20:16:2,12:0.75	1/1:10:9:1,5:0.5556	0/1:20:23:11,12:0.5217	1/1:20:8:1,7:0.875	./.:.:.:.:.	0/1:14:19:7,11:0.5789	1/1:16:8:2,6:0.75	1/1:20:5:1,4:0.8	0/1:21:7:2,5:0.7143	0/1:11:7:3,4:0.5714	0/1:12:4:1,3:0.75	1/1:31:30:1,29:0.9667	0/1:18:26:12,11:0.4231	0/1:23:72:26,46:0.6389
ptg000268l_1_1_1	114899	.	T	C	30.4	PASS	.	GT:GQ:DP:AD:AF	1/1:8:7:0,2:0.2857	1/1:21:12:0,9:0.75	1/1:21:11:0,10:0.9091	1/1:24:16:0,15:0.9375	1/1:16:8:0,5:0.625	1/1:3:12:0,7:0.5833	1/1:21:7:0,7:1	1/1:4:18:0,8:0.4444	0/1:3:7:0,4:0.5714	1/1:7:11:0,3:0.2727	./.:.:.:.:.	1/1:23:8:0,7:0.875	0/1:3:5:0,2:0.4	0/1:4:5:0,3:0.6	1/1:9:6:0,2:0.3333	0/1:4:4:0,3:0.75	1/1:30:41:0,41:1	0/1:2:12:0,7:0.5833	0/1:21:75:30,32:0.4267
ptg000268l_1_1_1	116210	.	A	G	33.84	PASS	.	GT:GQ:DP:AD:AF	0/1:16:6:3,2:0.3333	1/1:17:10:0,10:1	1/1:23:4:0,4:1	0/1:23:14:5,8:0.5714	1/1:23:9:0,9:1	1/1:25:15:0,15:1	1/1:31:9:0,9:1	1/1:23:19:1,18:0.9474	1/1:27:8:0,8:1	1/1:33:31:0,31:1	1/1:33:29:0,29:1	1/1:27:7:0,7:1	1/1:16:8:0,8:1	./.:.:.:.:.	1/1:14:7:0,7:1	1/1:16:8:0,8:1	1/1:23:22:0,22:1	1/1:23:15:0,15:1	0/1:23:80:36,44:0.55
ptg000268l_1_1_1	116337	.	T	C	31.21	PASS	.	GT:GQ:DP:AD:AF	1/1:22:6:0,6:1	0/1:2:9:0,3:0.3333	1/1:18:5:0,5:1	0/1:13:15:6,9:0.6	1/1:21:10:0,10:1	1/1:4:14:0,6:0.4286	1/1:20:9:0,8:0.8889	1/1:20:21:0,21:1	1/1:8:12:0,8:0.6667	1/1:20:31:0,31:1	1/1:31:34:0,34:1	1/1:17:8:0,8:1	1/1:12:4:0,3:0.75	./.:.:.:.:.	1/1:18:9:0,9:1	1/1:7:6:0,2:0.3333	1/1:7:15:0,8:0.5333	1/1:6:11:0,5:0.4545	0/1:15:80:36,23:0.2875
ptg000268l_1_1_1	116508	.	C	G	28.28	PASS	.	GT:GQ:DP:AD:AF	1/1:26:6:0,6:1	1/1:18:9:0,9:1	1/1:20:5:0,5:1	0/1:24:13:5,8:0.6154	1/1:24:7:0,7:1	1/1:21:14:0,14:1	1/1:17:8:0,8:1	1/1:28:23:1,22:0.9565	1/1:18:13:1,12:0.9231	1/1:25:19:2,17:0.8947	0/1:20:24:11,12:0.5	1/1:13:7:1,6:0.8571	0/1:6:5:1,3:0.6	./.:.:.:.:.	1/1:12:7:1,6:0.8571	1/1:13:6:1,5:0.8333	1/1:22:17:3,14:0.8235	1/1:25:16:0,16:1	0/1:22:81:36,45:0.5556
ptg000268l_1_1_1	117581	.	G	A	33.1	PASS	.	GT:GQ:DP:AD:AF	0/1:21:5:2,3:0.6	1/1:26:8:0,8:1	1/1:24:6:0,6:1	1/1:19:15:0,15:1	1/1:23:6:0,6:1	1/1:28:20:1,19:0.95	0/1:18:10:2,8:0.8	1/1:31:23:0,23:1	1/1:19:10:0,10:1	1/1:26:26:0,26:1	1/1:33:32:0,30:0.9375	1/1:17:9:0,9:1	1/1:24:4:0,4:1	./.:.:.:.:.	1/1:23:4:0,4:1	1/1:21:5:0,5:1	1/1:30:23:0,23:1	1/1:31:26:0,26:1	0/1:25:65:36,29:0.4462
ptg000268l_1_1_1	125707	.	C	T	32.63	PASS	.	GT:GQ:DP:AD:AF	1/1:21:5:0,5:1	1/1:28:18:0,18:1	1/1:16:9:0,8:0.8889	1/1:27:23:0,23:1	1/1:24:19:0,19:1	1/1:22:23:0,23:1	1/1:19:12:0,12:1	1/1:28:20:0,19:0.95	1/1:28:20:0,20:1	1/1:29:27:0,27:1	0/1:24:29:12,17:0.5862	0/1:21:7:3,4:0.5714	1/1:18:10:0,10:1	1/1:18:3:0,3:1	1/1:15:6:1,5:0.8333	0/1:22:11:3,8:0.7273	1/1:32:46:0,46:1	0/1:6:10:2,8:0.8	0/1:24:88:41,47:0.5341
ptg000268l_1_1_1	125999	.	G	A	34.65	PASS	.	GT:GQ:DP:AD:AF	1/1:20:4:0,4:1	1/1:26:16:0,16:1	1/1:23:7:0,7:1	1/1:29:18:0,18:1	1/1:22:16:0,15:0.9375	1/1:24:16:0,16:1	0/1:4:10:0,4:0.4	1/1:29:22:1,20:0.9091	1/1:23:18:0,18:1	0/1:6:16:0,8:0.5	1/1:34:30:0,30:1	1/1:17:9:0,9:1	1/1:22:14:0,14:1	1/1:19:3:0,3:1	1/1:15:8:0,8:1	1/1:5:7:1,6:0.8571	0/1:20:27:14,13:0.4815	0/1:15:8:3,5:0.625	0/1:21:88:42,46:0.5227
ptg000268l_1_1_1	126623	.	T	A,G	28.94	PASS	.	GT:GQ:DP:AD:AF	0/1:4:4:0,2,.:0.5,.	0/2:3:14:0,.,8:.,0.5714	1/1:21:8:0,7,.:0.875,.	1/1:28:16:0,15,.:0.9375,.	1/1:20:14:1,12,.:0.8571,.	1/2:9:18:0,12,6:0.6667,0.3333	1/1:15:9:0,7,.:0.7778,.	1/2:7:17:0,9,8:0.5294,0.4706	2/2:18:8:0,.,7:.,0.875	./.:.:.:.:.	1/1:22:28:0,26,.:0.9286,.	1/1:16:8:0,8,.:1,.	1/1:17:15:0,12,.:0.8,.	1/1:2:3:0,1,.:0.3333,.	1/1:17:4:0,3,.:0.75,.	1/1:25:6:0,6,.:1,.	0/1:6:23:0,15,.:0.6522,.	1/1:24:8:1,7,.:0.875,.	0/1:18:90:41,49,.:0.5444,.
ptg000268l_1_1_1	126695	.	C	T	25.33	PASS	.	GT:GQ:DP:AD:AF	1/1:25:4:0,4:1	1/1:18:16:1,15:0.9375	1/1:21:8:0,7:0.875	0/1:24:16:5,11:0.6875	0/1:11:14:6,7:0.5	1/1:20:19:1,18:0.9474	1/1:24:11:1,10:0.9091	1/1:19:15:1,14:0.9333	0/1:18:11:4,7:0.6364	0/1:23:32:18,14:0.4375	1/1:20:26:0,26:1	1/1:16:8:0,8:1	1/1:16:15:1,14:0.9333	0/1:14:4:2,2:0.5	1/1:22:4:0,4:1	1/1:15:9:0,9:1	0/1:22:33:12,21:0.6364	1/1:21:15:0,15:1	0/1:23:89:40,49:0.5506
ptg000268l_1_1_1	127110	.	C	T	27.31	PASS	.	GT:GQ:DP:AD:AF	1/1:23:4:0,4:1	1/1:20:15:0,15:1	1/1:16:8:0,8:1	1/1:13:14:1,13:0.9286	1/1:18:15:1,12:0.8	1/1:24:15:0,15:1	1/1:18:10:0,10:1	0/1:9:16:7,9:0.5625	1/1:16:7:0,6:0.8571	1/1:19:21:1,20:0.9524	0/1:4:18:9,9:0.5	1/1:5:3:0,2:0.6667	1/1:20:11:0,11:1	./.:.:.:.:.	1/1:12:5:1,4:0.8	1/1:9:4:1,3:0.75	1/1:27:35:0,35:1	1/1:16:7:0,6:0.8571	0/1:14:90:41,49:0.5444
ptg000268l_1_1_1	175579	.	T	C	27.77	PASS	.	GT:GQ:DP:AD:AF	./.:.:.:.:.	0/1:18:9:2,6:0.6667	1/1:10:7:2,5:0.7143	1/1:19:7:1,6:0.8571	1/1:27:8:0,8:1	1/1:24:12:0,12:1	0/1:17:9:2,7:0.7778	1/1:6:26:5,21:0.8077	1/1:25:8:0,8:1	0/1:22:16:6,10:0.625	1/1:22:20:0,20:1	0/1:16:7:2,5:0.7143	1/1:19:3:0,3:1	0/1:12:2:1,1:0.5	1/1:13:2:0,2:1	1/1:16:9:0,9:1	1/1:19:19:2,16:0.8421	1/1:26:5:0,5:1	0/1:22:55:22,33:0.6
ptg000268l_1_1_1	188287	.	A	G	30.7	PASS	.	GT:GQ:DP:AD:AF	0/1:7:13:7,6:0.4615	1/1:20:13:1,12:0.9231	./.:.:.:.:.	1/1:20:15:1,14:0.9333	1/1:25:6:0,6:1	1/1:30:24:1,23:0.9583	0/1:14:10:7,2:0.2	1/1:26:19:0,19:1	1/1:18:12:1,11:0.9167	1/1:26:44:0,44:1	0/1:14:19:11,8:0.4211	1/1:22:4:0,4:1	1/1:21:11:0,11:1	1/1:22:4:0,4:1	0/1:12:4:1,3:0.75	1/1:28:14:0,14:1	1/1:24:24:2,22:0.9167	1/1:26:13:0,13:1	0/1:22:73:28,45:0.6164
ptg000268l_1_1_1	188299	.	A	G	27.84	PASS	.	GT:GQ:DP:AD:AF	./.:.:.:.:.	1/1:22:13:0,13:1	1/1:19:9:0,9:1	1/1:27:16:0,16:1	1/1:22:7:0,7:1	1/1:19:24:3,21:0.875	0/1:10:10:7,3:0.3	1/1:27:19:1,18:0.9474	1/1:11:12:1,11:0.9167	0/1:21:44:18,26:0.5909	0/1:14:19:11,8:0.4211	1/1:19:4:0,4:1	1/1:15:11:0,9:0.8182	1/1:19:4:0,4:1	0/1:9:4:2,2:0.5	1/1:27:14:0,14:1	1/1:20:24:2,22:0.9167	1/1:20:13:2,11:0.8462	0/1:19:73:28,45:0.6164
ptg000268l_1_1_1	188456	.	T	C	27.92	PASS	.	GT:GQ:DP:AD:AF	1/1:7:11:0,8:0.7273	1/1:22:12:0,11:0.9167	1/1:16:7:0,7:1	1/1:22:16:0,16:1	1/1:20:12:0,11:0.9167	1/1:3:25:0,15:0.6	1/1:17:8:0,8:1	1/1:21:23:1,21:0.913	1/1:25:14:0,14:1	1/1:27:43:0,39:0.907	0/1:18:20:12,8:0.4	0/1:8:4:1,3:0.75	1/1:14:11:1,8:0.7273	1/1:21:4:0,4:1	0/1:7:5:1,3:0.6	1/1:17:8:1,7:0.875	1/1:8:11:5,6:0.5455	1/1:24:13:0,13:1	./.:.:.:.:.
ptg000268l_1_1_1	188527	.	A	T,C	28.59	PASS	.	GT:GQ:DP:AD:AF	0/1:19:11:4,5,.:0.4545,.	2/2:20:11:0,.,11:.,1	0/2:18:7:4,.,3:.,0.4286	0/2:14:16:10,.,6:.,0.375	2/1:5:13:0,6,7:0.4615,0.5385	2/2:28:25:1,.,24:.,0.96	0/1:15:9:1,7,.:0.7778,.	2/2:23:24:1,.,23:.,0.9583	2/2:5:15:3,.,11:.,0.7333	2/1:5:30:0,12,18:0.4,0.6	0/2:20:23:14,.,9:.,0.3913	2/2:22:4:0,.,4:.,1	0/2:18:11:2,.,9:.,0.8182	./.:.:.:.:.	0/2:15:5:1,.,4:.,0.8	1/1:18:12:0,10,.:0.8333,.	0/2:13:12:8,.,4:.,0.3333	2/2:19:13:0,.,13:.,1	0/2:15:73:28,.,27:.,0.3699
ptg000268l_1_1_1	188687	.	C	A	34.36	PASS	.	GT:GQ:DP:AD:AF	0/1:5:10:0,6:0.6	1/1:22:11:0,11:1	1/1:20:8:0,7:0.875	1/1:26:15:0,15:1	1/1:19:13:1,12:0.9231	1/1:34:25:0,24:0.96	1/1:21:7:0,7:1	1/1:32:19:0,19:1	1/1:21:12:0,12:1	1/1:34:48:0,48:1	0/1:21:20:9,10:0.5	1/1:19:4:0,4:1	1/1:15:7:0,7:1	1/1:14:4:0,3:0.75	0/1:12:5:1,4:0.8	1/1:22:12:0,12:1	1/1:21:12:1,11:0.9167	1/1:23:13:0,13:1	0/1:20:74:28,46:0.6216
ptg000268l_1_1_1	188933	.	G	C	110	PASS	.	GT:GQ:DP:AD:AF	1/1:18:11:0,11:1	1/1:23:11:0,11:1	1/1:26:8:0,8:1	0/1:19:14:7,6:0.4286	1/1:19:16:0,16:1	1/1:24:25:0,25:1	1/1:22:7:0,7:1	1/1:99:19:0,19:1	1/1:24:11:1,10:0.9091	1/1:48:32:0,31:0.9688	0/1:21:23:11,10:0.4348	1/1:23:4:0,4:1	1/1:14:9:0,9:1	1/1:14:6:1,5:0.8333	0/1:14:5:1,4:0.8	1/1:15:7:1,6:0.8571	1/1:21:16:0,16:1	1/1:19:13:0,13:1	0/1:23:70:28,42:0.6
ptg000268l_1_1_1	190209	.	T	C	40.37	PASS	.	GT:GQ:DP:AD:AF	0/1:18:9:4,5:0.5556	1/1:20:12:0,12:1	1/1:24:7:0,7:1	1/1:23:16:0,16:1	1/1:23:9:0,9:1	1/1:22:24:0,24:1	1/1:20:13:0,13:1	1/1:40:18:0,18:1	0/1:14:8:2,6:0.75	1/1:24:42:2,40:0.9524	1/1:35:37:0,37:1	./.:.:.:.:.	1/1:20:3:0,3:1	1/1:13:6:0,6:1	1/1:13:5:0,5:1	1/1:16:8:0,8:1	0/1:18:13:7,6:0.4615	1/1:20:12:1,11:0.9167	0/1:21:72:28,44:0.6111
ptg000268l_1_1_1	190275	.	G	A,T	28.68	PASS	.	GT:GQ:DP:AD:AF	1/2:16:8:0,5,3:0.625,0.375	2/1:9:15:1,5,8:0.3333,0.5333	0/2:19:7:5,.,2:.,0.2857	1/1:25:14:0,14,.:1,.	0/1:18:9:2,7,.:0.7778,.	0/1:19:23:11,11,.:0.4783,.	0/1:20:15:4,11,.:0.7333,.	1/1:26:18:0,18,.:1,.	1/2:7:12:0,7,5:0.5833,0.4167	0/1:21:42:16,26,.:0.619,.	0/1:20:24:12,10,.:0.4167,.	1/1:21:4:0,4,.:1,.	0/2:6:3:1,.,1:.,0.3333	1/1:5:4:0,4,.:1,.	1/1:7:4:0,3,.:0.75,.	0/1:15:6:4,1,.:0.1667,.	1/1:28:22:0,21,.:0.9545,.	2/2:13:12:1,.,10:.,0.8333	./.:.:.:.:.
ptg000268l_1_1_1	190338	.	A	G	33.38	PASS	.	GT:GQ:DP:AD:AF	1/1:28:8:0,8:1	0/1:17:15:9,6:0.4	0/1:18:7:2,5:0.7143	1/1:16:14:0,14:1	1/1:25:7:0,7:1	1/1:29:22:1,20:0.9091	1/1:20:15:0,15:1	1/1:19:18:0,18:1	1/1:18:12:0,12:1	1/1:33:41:0,41:1	1/1:28:37:0,37:1	1/1:23:4:0,4:1	1/1:7:4:1,3:0.75	1/1:13:6:0,6:1	1/1:25:4:0,4:1	1/1:27:6:0,6:1	0/1:22:12:7,5:0.4167	1/1:25:11:1,10:0.9091	0/1:5:73:46,27:0.3699
ptg000268l_1_1_1	192999	.	T	C	27.92	PASS	.	GT:GQ:DP:AD:AF	1/1:14:6:0,6:1	1/1:24:17:0,17:1	1/1:22:12:0,11:0.9167	1/1:19:14:0,14:1	1/1:22:13:0,13:1	1/1:19:14:0,14:1	1/1:17:13:0,12:0.9231	1/1:23:22:0,22:1	1/1:22:14:0,14:1	0/1:23:27:17,10:0.3704	1/1:27:34:0,32:0.9412	0/1:16:8:5,2:0.25	0/1:16:6:2,4:0.6667	./.:.:.:.:.	1/1:19:3:0,3:1	1/1:18:8:1,7:0.875	1/1:23:20:0,20:1	1/1:20:11:0,11:1	0/1:20:79:26,53:0.6709
ptg000268l_1_1_1	193006	.	C	T	25.03	PASS	.	GT:GQ:DP:AD:AF	1/1:20:6:0,5:0.8333	1/1:19:17:0,17:1	1/1:22:12:0,11:0.9167	1/1:20:14:0,14:1	1/1:19:13:0,13:1	1/1:23:14:0,13:0.9286	1/1:17:13:0,13:1	1/1:25:22:0,21:0.9545	1/1:22:14:0,13:0.9286	0/1:21:27:17,10:0.3704	1/1:20:34:0,32:0.9412	1/1:16:10:0,10:1	0/1:14:6:2,4:0.6667	./.:.:.:.:.	1/1:20:3:0,3:1	1/1:17:13:0,13:1	1/1:21:20:0,20:1	1/1:18:11:0,11:1	0/1:23:79:26,53:0.6709
ptg000268l_1_1_1	193539	.	C	A	33.16	PASS	.	GT:GQ:DP:AD:AF	0/1:18:5:2,3:0.6	1/1:24:13:0,13:1	1/1:23:13:0,13:1	1/1:26:18:0,18:1	1/1:26:13:0,13:1	1/1:25:20:0,20:1	0/1:25:11:5,6:0.5455	1/1:27:21:0,21:1	1/1:20:11:0,11:1	1/1:31:38:0,38:1	1/1:33:38:0,38:1	1/1:15:8:0,8:1	0/1:18:6:4,2:0.3333	1/1:17:12:0,11:0.9167	1/1:7:6:1,5:0.8333	1/1:20:11:0,11:1	1/1:20:20:1,19:0.95	1/1:24:12:0,12:1	0/1:25:79:27,52:0.6582
ptg000268l_1_1_1	193648	.	C	A	31.21	PASS	.	GT:GQ:DP:AD:AF	1/1:22:5:0,5:1	0/1:21:13:3,8:0.6154	1/1:22:12:0,12:1	1/1:29:20:0,19:0.95	0/1:19:14:8,5:0.3571	0/1:22:18:7,10:0.5556	1/1:17:9:0,9:1	1/1:29:26:1,24:0.9231	1/1:20:13:1,12:0.9231	0/1:21:37:13,24:0.6486	1/1:28:40:2,36:0.9	1/1:15:7:0,7:1	1/1:17:6:0,5:0.8333	./.:.:.:.:.	0/1:21:8:2,6:0.75	1/1:20:11:0,11:1	1/1:31:22:0,21:0.9545	0/1:19:11:2,9:0.8182	0/1:19:80:26,54:0.675
ptg000268l_1_1_1	193756	.	T	C	37.92	PASS	.	GT:GQ:DP:AD:AF	./.:.:.:.:.	0/1:20:14:8,6:0.4286	0/1:15:12:5,7:0.5833	1/1:33:20:0,19:0.95	1/1:28:16:0,16:1	1/1:24:23:2,21:0.913	1/1:18:9:0,9:1	1/1:36:28:0,27:0.9643	1/1:18:13:1,12:0.9231	1/1:35:45:0,44:0.9778	1/1:37:36:0,36:1	1/1:16:7:0,7:1	1/1:14:8:0,7:0.875	1/1:19:9:0,9:1	1/1:22:3:0,3:1	1/1:21:12:0,12:1	1/1:28:23:0,22:0.9565	0/1:19:7:4,3:0.4286	0/1:17:81:42,39:0.4815
ptg000268l_1_1_1	195246	.	T	A	26.54	PASS	.	GT:GQ:DP:AD:AF	0/1:15:4:1,3:0.75	1/1:12:13:2,11:0.8462	0/1:18:8:4,3:0.375	1/1:26:7:0,7:1	1/1:15:13:1,11:0.8462	0/1:22:22:9,13:0.5909	1/1:22:5:0,5:1	0/1:23:19:8,11:0.5789	0/1:21:7:4,3:0.4286	0/1:22:18:11,7:0.3889	1/1:22:19:0,19:1	1/1:25:7:0,7:1	0/1:15:7:2,3:0.4286	1/1:15:10:0,10:1	0/1:22:9:5,4:0.4444	1/1:18:12:0,12:1	1/1:22:23:0,23:1	1/1:22:7:1,6:0.8571	0/1:21:73:33,40:0.5479
ptg000268l_1_1_1	199784	.	G	A	26.61	PASS	.	GT:GQ:DP:AD:AF	1/1:13:8:1,7:0.875	1/1:11:14:1,11:0.7857	1/1:12:5:0,5:1	1/1:20:10:0,10:1	1/1:18:16:0,15:0.9375	0/1:10:17:7,10:0.5882	0/1:9:7:4,2:0.2857	1/1:17:24:2,22:0.9167	0/1:10:9:4,4:0.4444	1/1:3:21:0,14:0.6667	1/1:26:32:0,32:1	1/1:19:8:0,8:1	1/1:17:9:0,7:0.7778	./.:.:.:.:.	1/1:13:5:0,5:1	1/1:12:5:1,4:0.8	1/1:26:21:0,21:1	0/1:11:4:3,1:0.25	0/1:10:89:31,58:0.6517
ptg000268l_1_1_1	201474	.	G	A	30.1	PASS	.	GT:GQ:DP:AD:AF	0/1:6:11:0,5:0.4545	1/1:24:15:0,15:1	1/1:24:6:0,6:1	1/1:27:9:0,9:1	0/1:5:9:0,3:0.3333	1/1:22:12:0,12:1	1/1:24:5:0,5:1	1/1:24:22:0,20:0.9091	1/1:21:12:0,12:1	0/1:15:18:9,8:0.4444	1/1:30:38:1,37:0.9737	0/1:16:4:3,1:0.25	1/1:14:4:0,3:0.75	1/1:21:3:0,3:1	1/1:13:2:0,2:1	1/1:19:13:0,13:1	0/1:5:19:1,8:0.4211	1/1:10:6:1,4:0.6667	0/1:15:75:28,47:0.6267
ptg000268l_1_1_1	201826	.	T	A	28.86	PASS	.	GT:GQ:DP:AD:AF	1/1:16:11:1,8:0.7273	1/1:18:16:1,14:0.875	1/1:13:8:1,7:0.875	1/1:28:8:0,8:1	0/1:9:12:9,3:0.25	0/1:20:12:6,6:0.5	1/1:19:10:1,9:0.9	1/1:24:20:2,18:0.9	1/1:20:12:0,12:1	1/1:28:28:0,28:1	0/1:6:28:0,21:0.75	1/1:18:4:0,4:1	1/1:16:5:0,4:0.8	1/1:20:3:0,3:1	1/1:13:2:0,2:1	1/1:10:7:1,4:0.5714	1/1:25:27:2,25:0.9259	0/1:15:6:4,2:0.3333	./.:.:.:.:.
ptg000268l_1_1_1	201958	.	A	T	30.97	PASS	.	GT:GQ:DP:AD:AF	0/1:23:11:6,5:0.4545	1/1:25:17:0,17:1	1/1:17:8:1,7:0.875	1/1:28:10:0,10:1	0/1:21:14:9,5:0.3571	1/1:22:14:0,14:1	1/1:27:10:0,9:0.9	1/1:23:21:1,20:0.9524	0/1:24:12:5,7:0.5833	1/1:30:31:0,31:1	0/1:23:36:12,24:0.6667	0/1:19:6:3,3:0.5	0/1:24:8:2,6:0.75	0/1:18:6:1,5:0.8333	1/1:20:3:0,3:1	0/1:23:13:4,9:0.6923	1/1:30:31:0,31:1	1/1:25:6:0,6:1	./.:.:.:.:.
ptg000268l_1_1_1	201976	.	T	C	32.51	PASS	.	GT:GQ:DP:AD:AF	0/1:20:11:6,5:0.4545	0/1:22:17:7,10:0.5882	1/1:17:8:0,8:1	1/1:20:10:0,10:1	0/1:17:14:9,5:0.3571	1/1:21:14:1,13:0.9286	1/1:21:10:0,10:1	1/1:25:20:2,18:0.9	1/1:23:12:1,11:0.9167	1/1:32:31:0,31:1	1/1:32:33:0,33:1	1/1:17:5:0,5:1	1/1:8:6:1,5:0.8333	1/1:15:4:0,3:0.75	./.:.:.:.:.	1/1:22:13:0,13:1	1/1:32:31:0,31:1	1/1:19:9:0,9:1	0/1:20:79:28,51:0.6456
ptg000268l_1_1_1	202597	.	G	T	27.63	PASS	.	GT:GQ:DP:AD:AF	1/1:17:8:0,8:1	1/1:24:19:0,19:1	1/1:18:10:0,9:0.9	0/1:17:9:5,4:0.4444	0/1:18:13:6,7:0.5385	1/1:27:9:0,9:1	1/1:22:12:1,11:0.9167	1/1:24:18:1,17:0.9444	1/1:17:12:0,11:0.9167	1/1:26:25:0,25:1	1/1:24:27:0,27:1	1/1:23:5:0,5:1	0/1:16:13:6,7:0.5385	1/1:10:3:0,2:0.6667	1/1:6:3:0,2:0.6667	1/1:20:3:0,3:1	1/1:27:39:0,38:0.9744	1/1:18:10:0,10:1	0/1:22:80:25,55:0.6875
ptg000268l_1_1_1	203455	.	A	T	30.04	PASS	.	GT:GQ:DP:AD:AF	1/1:26:6:0,6:1	1/1:17:14:0,14:1	1/1:25:8:0,8:1	1/1:17:8:0,8:1	0/1:19:15:8,7:0.4667	0/1:22:11:6,5:0.4545	1/1:24:5:0,5:1	1/1:22:14:0,13:0.9286	./.:.:.:.:.	1/1:28:19:0,19:1	1/1:24:26:0,25:0.9615	1/1:26:6:0,6:1	1/1:24:7:0,7:1	1/1:21:4:0,4:1	1/1:21:3:0,3:1	1/1:19:5:0,4:0.8	1/1:30:23:0,23:1	1/1:24:7:0,7:1	0/1:18:76:22,54:0.7105
ptg000268l_1_1_1	204235	.	T	A	29.64	PASS	.	GT:GQ:DP:AD:AF	1/1:14:9:0,9:1	0/1:23:19:6,13:0.6842	1/1:6:9:0,7:0.7778	1/1:16:10:1,8:0.8	0/1:18:16:8,8:0.5	1/1:14:10:1,9:0.9	1/1:11:6:0,5:0.8333	1/1:23:14:1,13:0.9286	1/1:16:13:1,12:0.9231	0/1:6:13:0,7:0.5385	./.:.:.:.:.	0/1:16:14:6,6:0.4286	1/1:14:5:0,5:1	0/1:13:5:3,2:0.4	0/1:18:4:2,2:0.5	1/1:12:5:1,4:0.8	1/1:29:33:0,33:1	1/1:18:9:0,8:0.8889	0/1:23:72:21,51:0.7083
ptg000268l_1_1_1	204381	.	C	G	23.9	PASS	.	GT:GQ:DP:AD:AF	1/1:22:4:0,4:1	1/1:18:12:0,12:1	./.:.:.:.:.	1/1:7:4:0,4:1	1/1:21:11:0,11:1	1/1:11:6:0,4:0.6667	1/1:6:4:0,4:1	1/1:23:14:0,14:1	1/1:17:8:0,8:1	1/1:21:10:0,10:1	0/1:22:30:16,13:0.4333	1/1:18:10:0,9:0.9	1/1:14:4:1,3:0.75	1/1:14:7:0,6:0.8571	1/1:22:4:0,4:1	1/1:18:8:0,8:1	1/1:21:15:0,15:1	0/1:6:3:0,3:1	0/1:18:69:21,36:0.5217
ptg000268l_1_1_1	206118	.	A	T	24.39	PASS	.	GT:GQ:DP:AD:AF	0/1:15:4:2,2:0.5	0/1:18:9:4,5:0.5556	0/1:17:9:6,3:0.3333	0/1:18:12:5,7:0.5833	1/1:6:15:4,11:0.7333	1/1:13:15:2,13:0.8667	1/1:5:6:0,6:1	1/1:24:23:0,23:1	0/1:21:10:4,6:0.6	1/1:22:12:0,12:1	0/1:16:30:18,12:0.4	1/1:15:8:1,7:0.875	0/1:16:8:2,6:0.75	1/1:17:8:0,8:1	0/1:11:2:1,1:0.5	1/1:15:7:0,7:1	1/1:24:25:0,25:1	1/1:20:10:0,10:1	0/1:9:71:35,36:0.507
ptg000268l_1_1_1	210366	.	C	G	32.06	PASS	.	GT:GQ:DP:AD:AF	1/1:20:5:0,4:0.8	1/1:22:15:2,13:0.8667	1/1:17:7:0,7:1	1/1:23:10:0,10:1	0/1:22:11:6,5:0.4545	1/1:26:21:0,20:0.9524	1/1:22:9:0,9:1	1/1:22:23:1,21:0.913	1/1:23:7:0,6:0.8571	0/1:24:18:10,8:0.4444	1/1:25:24:0,24:1	1/1:6:5:0,2:0.4	0/1:21:8:3,5:0.625	1/1:11:5:1,4:0.8	1/1:18:9:0,9:1	1/1:22:4:0,4:1	1/1:23:42:3,39:0.9286	1/1:32:24:0,24:1	./.:.:.:.:.
ptg000268l_1_1_1	216545	.	A	G	34.95	PASS	.	GT:GQ:DP:AD:AF	1/1:20:4:0,4:1	0/1:16:15:8,7:0.4667	1/1:22:12:0,12:1	0/1:13:13:8,5:0.3846	1/1:20:8:0,8:1	1/1:22:22:3,19:0.8636	0/1:16:19:10,8:0.4211	1/1:5:20:7,13:0.65	1/1:16:12:2,10:0.8333	1/1:28:55:2,53:0.9636	1/1:34:34:0,34:1	1/1:28:16:0,16:1	1/1:6:2:0,2:1	./.:.:.:.:.	1/1:17:3:0,3:1	0/1:7:6:2,4:0.6667	1/1:23:30:4,26:0.8667	1/1:25:28:2,26:0.9286	0/1:18:73:31,42:0.5753
ptg000268l_1_1_1	216550	.	C	T,A	35.49	PASS	.	GT:GQ:DP:AD:AF	1/1:7:4:0,3,.:0.75,.	0/1:14:15:6,9,.:0.6,.	1/1:19:12:0,9,.:0.75,.	0/2:13:13:6,.,5:.,0.3846	2/2:7:8:0,.,5:.,0.625	2/2:5:22:0,.,10:.,0.4545	1/2:18:19:0,11,8:0.5789,0.4211	0/2:4:20:0,.,12:.,0.6	1/1:13:12:2,10,.:0.8333,.	1/1:33:55:0,53,.:0.9636,.	1/1:35:34:0,34,.:1,.	2/2:25:16:0,.,14:.,0.875	0/2:4:2:0,.,1:.,0.5	./.:.:.:.:.	1/1:9:3:0,2,.:0.6667,.	1/1:16:9:0,9,.:1,.	0/2:3:20:0,.,13:.,0.65	1/1:2:18:0,9,.:0.5,.	0/1:14:73:31,22,.:0.3014,.
ptg000268l_1_1_1	217617	.	A	G	30.75	PASS	.	GT:GQ:DP:AD:AF	1/1:8:8:2,6:0.75	1/1:10:16:2,7:0.4375	1/1:20:9:1,7:0.7778	0/1:4:10:5,4:0.4	1/1:17:14:3,11:0.7857	1/1:26:14:1,12:0.8571	1/1:19:12:0,10:0.8333	1/1:15:17:3,14:0.8235	1/1:6:16:4,11:0.6875	1/1:30:64:4,50:0.7812	0/1:13:30:17,12:0.4	1/1:9:14:4,6:0.4286	1/1:14:6:1,3:0.5	./.:.:.:.:.	1/1:17:3:0,3:1	1/1:14:9:1,6:0.6667	1/1:24:24:3,19:0.7917	1/1:6:14:2,6:0.4286	0/1:17:68:30,24:0.3529
ptg000268l_1_1_1	221560	.	T	A	30.74	PASS	.	GT:GQ:DP:AD:AF	1/1:22:6:0,6:1	1/1:20:21:1,19:0.9048	1/1:28:11:0,10:0.9091	1/1:3:15:5,10:0.6667	1/1:20:11:1,10:0.9091	1/1:4:23:0,14:0.6087	0/1:6:5:0,4:0.8	1/1:22:15:0,15:1	1/1:16:5:0,5:1	1/1:28:25:1,24:0.96	1/1:30:21:0,21:1	1/1:22:6:0,6:1	1/1:12:4:1,3:0.75	1/1:20:3:0,3:1	./.:.:.:.:.	0/1:4:2:0,2:1	1/1:24:32:1,30:0.9375	1/1:23:12:1,11:0.9167	0/1:11:68:38,30:0.4412
ptg000268l_1_1_1	221886	.	T	A	29.77	PASS	.	GT:GQ:DP:AD:AF	0/1:16:7:1,6:0.8571	1/1:20:19:0,19:1	1/1:23:10:1,9:0.9	1/1:16:12:0,12:1	1/1:20:16:0,16:1	0/1:23:29:11,18:0.6207	0/1:12:7:1,6:0.8571	1/1:22:22:0,21:0.9545	0/1:18:5:1,4:0.8	0/1:20:46:25,19:0.413	1/1:29:39:0,39:1	1/1:15:9:0,9:1	0/1:23:7:2,5:0.7143	1/1:20:3:0,3:1	./.:.:.:.:.	0/1:22:8:4,4:0.5	1/1:25:28:0,28:1	1/1:24:19:0,19:1	0/1:25:69:29,40:0.5797
ptg000268l_1_1_1	223825	.	C	T	33.95	PASS	.	GT:GQ:DP:AD:AF	0/1:24:12:4,8:0.6667	0/1:18:35:13,18:0.5143	1/1:20:8:1,6:0.75	1/1:18:43:5,38:0.8837	0/1:21:28:11,15:0.5357	1/1:25:29:2,26:0.8966	0/1:16:34:7,27:0.7941	0/1:23:54:17,37:0.6852	0/1:18:38:9,28:0.7368	0/1:8:69:14,42:0.6087	1/1:33:31:0,31:1	0/1:21:17:7,9:0.5294	1/1:9:11:3,6:0.5455	1/1:13:6:0,6:1	./.:.:.:.:.	0/1:23:12:3,9:0.75	0/1:23:78:22,52:0.6667	1/1:18:28:2,23:0.8214	0/1:21:160:77,75:0.4688
ptg000268l_1_1_1	224587	.	T	C	34.6	PASS	.	GT:GQ:DP:AD:AF	1/1:12:8:1,7:0.875	1/1:17:29:0,25:0.8621	1/1:16:11:0,9:0.8182	1/1:12:35:6,29:0.8286	0/1:20:20:6,12:0.6	1/1:34:27:0,26:0.963	1/1:23:23:1,22:0.9565	0/1:6:46:12,34:0.7391	1/1:14:22:2,18:0.8182	1/1:9:64:7,48:0.75	0/1:21:29:13,16:0.5517	1/1:11:11:2,8:0.7273	0/1:4:11:5,4:0.3636	0/1:14:5:2,3:0.6	./.:.:.:.:.	0/1:22:12:5,7:0.5833	0/1:21:78:31,45:0.5769	1/1:20:22:1,18:0.8182	0/1:7:170:34,128:0.7529
ptg000268l_1_1_1	224983	.	T	C	21.67	PASS	.	GT:GQ:DP:AD:AF	1/1:10:10:1,7:0.7	1/1:5:32:7,21:0.6562	0/1:7:9:2,6:0.6667	0/1:8:37:9,28:0.7568	1/1:15:26:3,21:0.8077	0/1:20:29:9,18:0.6207	1/1:15:25:2,23:0.92	0/1:11:53:21,32:0.6038	1/1:16:23:3,19:0.8261	1/1:8:68:5,52:0.7647	1/1:20:19:1,18:0.9474	0/1:20:22:9,12:0.5455	0/1:15:15:4,8:0.5333	0/1:21:8:3,5:0.625	./.:.:.:.:.	1/1:14:6:1,5:0.8333	1/1:5:51:15,34:0.6667	0/1:7:18:7,10:0.5556	0/1:4:173:35,130:0.7514
ptg000268l_1_1_1	226504	.	T	C	29.41	PASS	.	GT:GQ:DP:AD:AF	1/1:8:6:0,6:1	1/1:17:21:0,17:0.8095	0/1:6:6:1,3:0.5	1/1:25:25:1,23:0.92	1/1:17:11:0,8:0.7273	1/1:29:21:0,20:0.9524	1/1:22:13:1,12:0.9231	1/1:29:36:0,36:1	1/1:27:15:0,15:1	1/1:6:53:3,34:0.6415	1/1:7:9:0,9:1	1/1:24:17:0,16:0.9412	1/1:12:9:1,6:0.6667	1/1:3:3:0,2:0.6667	./.:.:.:.:.	0/1:4:2:0,2:1	1/1:25:34:0,30:0.8824	1/1:16:11:2,8:0.7273	0/1:12:150:36,106:0.7067
ptg000268l_1_1_1	236525	.	A	T	29.85	PASS	.	GT:GQ:DP:AD:AF	1/1:18:8:0,6:0.75	0/1:17:13:9,4:0.3077	1/1:27:9:0,9:1	1/1:28:18:1,17:0.9444	1/1:18:20:0,13:0.65	0/1:25:18:7,10:0.5556	1/1:17:11:0,10:0.9091	1/1:29:19:0,18:0.9474	0/1:22:11:6,4:0.3636	0/1:26:48:24,22:0.4583	1/1:27:40:0,38:0.95	1/1:18:3:0,3:1	0/1:19:3:1,2:0.6667	0/1:17:3:2,1:0.3333	./.:.:.:.:.	1/1:11:9:2,7:0.7778	1/1:22:26:1,25:0.9615	0/1:20:20:10,10:0.5	0/1:23:76:30,46:0.6053
ptg000268l_1_1_1	253926	.	C	G	25.94	PASS	.	GT:GQ:DP:AD:AF	./.:.:.:.:.	1/1:16:8:0,6:0.75	1/1:16:8:0,8:1	1/1:23:8:0,7:0.875	1/1:18:11:0,11:1	1/1:21:13:0,13:1	1/1:25:6:0,6:1	1/1:22:13:0,13:1	1/1:19:11:0,11:1	1/1:24:15:0,15:1	1/1:25:19:0,19:1	0/1:19:5:2,3:0.6	1/1:13:7:0,7:1	0/1:5:2:0,2:1	1/1:25:5:0,5:1	1/1:20:12:0,12:1	1/1:21:17:0,15:0.8824	1/1:21:13:0,13:1	0/1:21:57:34,23:0.4035
ptg000268l_1_1_1	256061	.	T	G	30.07	PASS	.	GT:GQ:DP:AD:AF	1/1:23:5:0,5:1	1/1:30:15:1,14:0.9333	1/1:17:11:1,10:0.9091	1/1:21:6:0,6:1	1/1:26:9:0,9:1	0/1:20:16:6,8:0.5	0/1:19:5:2,3:0.6	0/1:21:10:7,3:0.3	1/1:27:10:0,9:0.9	0/1:23:19:7,11:0.5789	0/1:24:19:9,10:0.5263	1/1:21:4:0,4:1	./.:.:.:.:.	0/1:5:2:0,2:1	0/1:20:13:7,6:0.4615	0/1:23:16:4,12:0.75	1/1:21:33:7,26:0.7879	0/1:18:10:8,2:0.2	0/1:23:48:27,21:0.4375
ptg000268l_1_1_1	256062	.	T	C	26.14	PASS	.	GT:GQ:DP:AD:AF	1/1:23:5:0,5:1	1/1:26:15:1,14:0.9333	1/1:15:11:0,10:0.9091	1/1:22:6:0,6:1	1/1:25:9:0,9:1	0/1:17:16:7,9:0.5625	0/1:17:5:2,3:0.6	0/1:16:10:7,3:0.3	1/1:25:10:1,9:0.9	0/1:22:19:7,11:0.5789	0/1:23:19:9,10:0.5263	1/1:21:4:0,4:1	./.:.:.:.:.	0/1:4:2:0,2:1	0/1:17:13:7,6:0.4615	0/1:20:16:4,12:0.75	1/1:19:21:3,17:0.8095	0/1:13:10:8,2:0.2	0/1:21:48:27,21:0.4375
ptg000268l_1_1_1	256629	.	A	G	31.99	PASS	.	GT:GQ:DP:AD:AF	1/1:21:8:1,7:0.875	1/1:19:17:1,15:0.8824	0/1:19:9:3,5:0.5556	1/1:24:14:1,13:0.9286	1/1:31:14:0,14:1	1/1:25:17:0,16:0.9412	0/1:20:13:7,6:0.4615	1/1:19:23:2,21:0.913	1/1:23:13:0,12:0.9231	0/1:5:15:2,13:0.8667	1/1:28:25:0,25:1	1/1:24:6:0,6:1	./.:.:.:.:.	1/1:15:8:0,8:1	1/1:10:5:1,3:0.6	1/1:18:12:0,12:1	1/1:23:25:0,25:1	1/1:18:19:0,19:1	0/1:16:78:28,50:0.641
ptg000268l_1_1_1	258944	.	T	C	32.36	PASS	.	GT:GQ:DP:AD:AF	0/1:6:6:1,5:0.8333	1/1:23:19:1,18:0.9474	1/1:10:6:1,5:0.8333	0/1:19:9:2,7:0.7778	0/1:17:18:11,7:0.3889	1/1:28:20:0,20:1	0/1:21:13:5,8:0.6154	0/1:22:11:5,5:0.4545	1/1:21:14:2,12:0.8571	0/1:15:18:11,7:0.3889	1/1:32:32:0,32:1	1/1:25:4:0,4:1	./.:.:.:.:.	0/1:13:9:7,2:0.2222	1/1:15:3:1,2:0.6667	0/1:21:16:8,8:0.5	1/1:21:27:0,27:1	0/1:20:10:5,4:0.4	0/1:18:80:44,36:0.45
ptg000268l_1_1_1	262061	.	T	C	32.58	PASS	.	GT:GQ:DP:AD:AF	1/1:15:7:0,7:1	0/1:17:11:3,8:0.7273	1/1:14:5:1,4:0.8	1/1:19:6:1,5:0.8333	0/1:17:9:6,3:0.3333	1/1:32:27:0,27:1	0/1:18:10:5,5:0.5	1/1:20:20:1,19:0.95	0/1:14:16:12,4:0.25	1/1:28:23:0,23:1	1/1:21:34:2,31:0.9118	0/1:21:9:4,5:0.5556	0/1:19:10:7,3:0.3	0/1:16:8:3,5:0.625	./.:.:.:.:.	1/1:25:16:0,16:1	1/1:22:23:0,23:1	1/1:25:7:0,7:1	0/1:23:70:24,46:0.6571
ptg000268l_1_1_1	262095	.	C	G	36.83	PASS	.	GT:GQ:DP:AD:AF	1/1:17:7:0,7:1	1/1:23:11:0,11:1	1/1:15:6:0,6:1	1/1:20:6:0,6:1	1/1:20:9:0,9:1	0/1:16:27:12,15:0.5556	1/1:18:10:0,10:1	1/1:34:19:0,19:1	1/1:30:16:0,15:0.9375	1/1:32:19:0,19:1	1/1:36:32:0,32:1	1/1:20:9:0,9:1	0/1:17:10:2,8:0.8	0/1:20:9:5,4:0.4444	./.:.:.:.:.	1/1:27:16:0,16:1	1/1:34:25:0,25:1	1/1:20:9:0,9:1	0/1:20:71:25,46:0.6479
ptg000268l_1_1_1	263691	.	A	C	32.55	PASS	.	GT:GQ:DP:AD:AF	./.:.:.:.:.	1/1:24:8:0,8:1	1/1:15:7:0,7:1	1/1:23:13:0,12:0.9231	1/1:25:15:0,15:1	1/1:27:22:0,21:0.9545	1/1:20:11:0,11:1	1/1:28:24:0,24:1	1/1:17:8:0,8:1	1/1:23:14:0,14:1	1/1:30:39:0,39:1	1/1:19:9:0,9:1	0/1:17:11:2,9:0.8182	0/1:17:4:3,1:0.25	1/1:16:3:0,3:1	1/1:21:11:0,11:1	1/1:32:24:0,24:1	1/1:21:12:0,12:1	0/1:20:77:27,50:0.6494
ptg000268l_1_1_1	263791	.	A	G	28.23	PASS	.	GT:GQ:DP:AD:AF	./.:.:.:.:.	1/1:26:8:0,8:1	1/1:17:7:0,7:1	0/1:12:9:2,7:0.7778	0/1:20:14:5,9:0.6429	1/1:21:20:0,19:0.95	1/1:13:8:2,6:0.75	1/1:28:23:0,21:0.913	1/1:22:6:0,6:1	1/1:13:8:2,6:0.75	1/1:25:33:4,24:0.7273	1/1:4:3:0,3:1	1/1:20:9:0,9:1	1/1:15:6:0,6:1	1/1:14:5:0,5:1	1/1:22:11:0,11:1	1/1:25:19:0,19:1	1/1:22:10:0,10:1	0/1:21:76:27,49:0.6447
ptg000268l_1_1_1	263961	.	T	G	24.61	PASS	.	GT:GQ:DP:AD:AF	./.:.:.:.:.	1/1:19:8:1,7:0.875	1/1:23:7:0,7:1	1/1:15:10:1,9:0.9	0/1:12:14:10,4:0.2857	1/1:22:18:1,17:0.9444	1/1:14:10:2,7:0.7	1/1:21:21:1,19:0.9048	1/1:7:9:0,6:0.6667	1/1:24:7:0,7:1	0/1:22:38:11,25:0.6579	1/1:5:3:0,2:0.6667	1/1:18:5:0,4:0.8	1/1:14:4:0,3:0.75	0/1:15:3:1,2:0.6667	1/1:16:11:0,11:1	1/1:20:20:0,18:0.9	1/1:24:7:0,7:1	0/1:24:74:26,48:0.6486
ptg000268l_1_1_1	263969	.	T	C	31.22	PASS	.	GT:GQ:DP:AD:AF	./.:.:.:.:.	1/1:18:8:1,7:0.875	1/1:17:7:0,7:1	1/1:15:10:1,9:0.9	0/1:9:14:9,4:0.2857	1/1:27:18:0,17:0.9444	1/1:13:10:2,8:0.8	1/1:23:21:0,20:0.9524	0/1:12:9:4,5:0.5556	1/1:22:7:0,7:1	1/1:31:38:0,38:1	1/1:5:3:0,3:1	1/1:17:8:0,8:1	1/1:16:4:0,3:0.75	1/1:18:3:0,3:1	1/1:21:11:0,11:1	1/1:24:20:0,20:1	1/1:21:9:0,9:1	0/1:16:74:26,48:0.6486
ptg000268l_1_1_1	267811	.	A	T	30.25	PASS	.	GT:GQ:DP:AD:AF	1/1:21:5:0,5:1	0/1:5:6:0,6:1	1/1:20:6:0,6:1	1/1:15:14:2,11:0.7857	1/1:30:13:0,13:1	1/1:29:22:0,22:1	1/1:23:7:0,7:1	1/1:22:20:0,20:1	1/1:21:7:0,7:1	1/1:22:20:0,20:1	0/1:21:35:12,23:0.6571	1/1:17:10:0,10:1	1/1:25:6:0,6:1	1/1:14:2:0,2:1	./.:.:.:.:.	0/1:19:10:2,8:0.8	1/1:28:12:0,12:1	1/1:25:7:0,7:1	0/1:24:67:24,43:0.6418
ptg000268l_1_1_1	267822	.	T	C	38.82	PASS	.	GT:GQ:DP:AD:AF	1/1:19:5:0,5:1	0/1:5:6:0,6:1	1/1:22:6:0,6:1	1/1:17:14:0,12:0.8571	1/1:21:13:0,12:0.9231	1/1:22:22:0,22:1	1/1:25:7:0,7:1	1/1:22:20:0,20:1	1/1:22:7:0,7:1	1/1:21:20:0,20:1	1/1:38:27:2,25:0.9259	0/1:20:10:4,6:0.6	1/1:16:7:0,7:1	1/1:13:2:0,2:1	./.:.:.:.:.	1/1:15:10:0,10:1	1/1:21:12:1,11:0.9167	1/1:25:7:0,7:1	0/1:17:67:24,40:0.597
ptg000268l_1_1_1	289253	.	T	C	33.3	PASS	.	GT:GQ:DP:AD:AF	1/1:25:6:0,6:1	0/1:21:15:5,10:0.6667	1/1:27:6:0,6:1	1/1:19:17:1,16:0.9412	1/1:26:15:0,15:1	1/1:22:17:1,16:0.9412	1/1:21:8:1,7:0.875	1/1:33:22:0,22:1	1/1:26:16:0,16:1	1/1:21:38:3,35:0.9211	0/1:20:26:17,9:0.3462	1/1:10:5:1,4:0.8	1/1:9:3:1,2:0.6667	1/1:18:7:2,5:0.7143	./.:.:.:.:.	1/1:22:3:0,3:1	0/1:14:14:4,10:0.7143	1/1:32:32:0,32:1	0/1:20:62:23,39:0.629
ptg000268l_1_1_1	289517	.	C	T	32.28	PASS	.	GT:GQ:DP:AD:AF	1/1:15:6:0,6:1	1/1:20:16:0,16:1	1/1:13:9:1,8:0.8889	1/1:19:12:0,12:1	1/1:27:17:0,15:0.8824	0/1:25:16:5,10:0.625	1/1:23:8:0,8:1	1/1:28:19:0,19:1	1/1:21:13:0,13:1	1/1:32:40:0,40:1	0/1:22:36:13,23:0.6389	1/1:20:6:0,6:1	1/1:21:4:0,4:1	1/1:19:13:0,13:1	./.:.:.:.:.	1/1:10:3:0,3:1	1/1:30:22:0,21:0.9545	1/1:21:29:2,26:0.8966	0/1:21:58:34,24:0.4138
ptg000268l_1_1_1	292567	.	C	T	37.87	PASS	.	GT:GQ:DP:AD:AF	0/1:22:10:4,6:0.6	1/1:19:15:1,14:0.9333	1/1:24:5:0,5:1	0/1:22:21:8,13:0.619	0/1:22:18:8,10:0.5556	1/1:37:25:0,25:1	1/1:20:9:1,8:0.8889	1/1:34:22:0,20:0.9091	0/1:19:8:4,4:0.5	0/1:25:55:26,27:0.4909	1/1:37:32:0,32:1	0/1:21:19:9,10:0.5263	0/1:16:12:3,9:0.75	1/1:19:9:0,9:1	1/1:5:3:1,2:0.6667	./.:.:.:.:.	1/1:35:33:2,31:0.9394	1/1:34:31:2,29:0.9355	0/1:21:83:25,58:0.6988
ptg000268l_1_1_1	292672	.	T	C	34.59	PASS	.	GT:GQ:DP:AD:AF	0/1:15:5:2,3:0.6	1/1:11:15:2,8:0.5333	1/1:24:4:0,4:1	1/1:27:22:0,20:0.9091	1/1:23:17:0,17:1	1/1:20:23:2,21:0.913	1/1:17:9:0,9:1	0/1:15:22:13,9:0.4091	1/1:19:10:0,10:1	0/1:16:38:18,20:0.5263	1/1:30:30:0,30:1	0/1:19:14:7,7:0.5	0/1:12:8:2,4:0.5	1/1:16:9:0,9:1	1/1:10:3:1,2:0.6667	./.:.:.:.:.	1/1:21:27:1,26:0.963	1/1:34:30:0,30:1	0/1:14:84:26,58:0.6905
ptg000268l_1_1_1	293057	.	A	T	26.73	PASS	.	GT:GQ:DP:AD:AF	1/1:23:9:1,8:0.8889	0/1:10:12:7,5:0.4167	./.:.:.:.:.	0/1:19:18:9,9:0.5	0/1:21:12:6,6:0.5	1/1:22:22:0,22:1	1/1:14:9:2,7:0.7778	1/1:19:19:1,17:0.8947	1/1:22:15:0,15:1	0/1:17:38:19,17:0.4474	0/1:17:26:12,14:0.5385	0/1:21:13:7,6:0.4615	1/1:18:8:1,7:0.875	0/1:19:6:2,4:0.6667	1/1:8:3:1,2:0.6667	1/1:22:4:0,4:1	1/1:19:15:2,13:0.8667	1/1:26:25:1,23:0.92	0/1:17:84:25,59:0.7024
ptg000268l_1_1_1	293071	.	T	G,A	32.87	PASS	.	GT:GQ:DP:AD:AF	1/1:26:9:0,9,.:1,.	1/2:2:12:0,7,5:0.5833,0.4167	./.:.:.:.:.	0/1:20:18:8,10,.:0.5556,.	1/1:27:12:0,11,.:0.9167,.	1/1:21:22:0,22,.:1,.	1/1:27:9:0,9,.:1,.	1/1:24:19:0,18,.:0.9474,.	1/1:25:15:0,15,.:1,.	1/1:28:38:1,36,.:0.9474,.	1/1:32:26:1,24,.:0.9231,.	1/1:20:19:0,19,.:1,.	1/1:14:13:3,10,.:0.7692,.	1/1:18:4:0,3,.:0.75,.	0/1:18:5:2,3,.:0.6,.	1/1:18:4:0,3,.:0.75,.	1/1:23:15:1,13,.:0.8667,.	1/2:4:16:0,10,5:0.625,0.3125	0/2:12:84:25,.,36:.,0.4286
ptg000268l_1_1_1	293075	.	T	C	25.53	PASS	.	GT:GQ:DP:AD:AF	0/1:9:9:5,4:0.4444	0/1:12:12:6,6:0.5	./.:.:.:.:.	1/1:21:18:0,18:1	1/1:24:12:1,11:0.9167	0/1:15:22:10,12:0.5455	0/1:6:9:3,6:0.6667	1/1:20:19:2,16:0.8421	1/1:24:14:0,14:1	0/1:15:38:17,20:0.5263	1/1:25:38:2,35:0.9211	0/1:19:19:9,10:0.5263	0/1:6:8:2,5:0.625	1/1:24:4:0,4:1	1/1:11:3:1,2:0.6667	1/1:25:4:0,4:1	1/1:17:15:3,11:0.7333	1/1:20:25:0,24:0.96	0/1:22:84:39,45:0.5357
ptg000268l_1_1_1	293575	.	T	G,A	32.3	PASS	.	GT:GQ:DP:AD:AF	1/1:15:9:0,8,.:0.8889,.	1/1:21:13:0,13,.:1,.	1/1:20:6:0,5,.:0.8333,.	0/1:16:19:9,10,.:0.5263,.	2/1:6:10:0,5,5:0.5,0.5	1/1:21:19:1,18,.:0.9474,.	0/1:16:9:3,6,.:0.6667,.	1/1:23:18:1,17,.:0.9444,.	0/1:6:10:4,5,.:0.5,.	1/1:32:48:2,45,.:0.9375,.	1/1:31:26:0,26,.:1,.	1/1:22:15:0,15,.:1,.	1/1:6:3:0,3,.:1,.	1/1:7:3:1,2,.:0.6667,.	1/1:12:3:0,2,.:0.6667,.	./.:.:.:.:.	1/1:25:19:1,17,.:0.8947,.	1/2:10:17:0,11,6:0.6471,0.3529	0/2:22:82:26,.,37:.,0.4512
ptg000268l_1_1_1	293968	.	G	T,C	28.42	PASS	.	GT:GQ:DP:AD:AF	1/1:19:10:1,9,.:0.9,.	1/1:16:11:1,9,.:0.8182,.	0/1:16:7:4,3,.:0.4286,.	1/1:17:18:0,17,.:0.9444,.	1/1:28:15:0,15,.:1,.	1/1:19:19:0,19,.:1,.	1/1:18:12:0,12,.:1,.	0/1:2:18:0,13,.:0.7222,.	1/1:3:9:0,4,.:0.4444,.	1/2:6:36:0,19,17:0.5278,0.4722	1/1:26:21:0,21,.:1,.	0/1:12:15:9,3,.:0.2,.	2/2:9:5:0,.,3:.,0.6	1/1:16:3:0,3,.:1,.	1/1:7:3:1,2,.:0.6667,.	2/2:9:4:0,.,2:.,0.5	1/1:14:20:1,17,.:0.85,.	1/1:20:14:0,13,.:0.9286,.	0/1:21:78:25,53,.:0.6795,.
ptg000268l_1_1_1	294611	.	C	A,G	27.16	PASS	.	GT:GQ:DP:AD:AF	1/1:19:10:0,10,.:1,.	1/2:5:13:0,9,4:0.6923,0.3077	1/1:21:6:1,5,.:0.8333,.	1/1:24:21:0,21,.:1,.	1/2:6:15:0,9,6:0.6,0.4	1/1:22:16:0,15,.:0.9375,.	1/1:25:10:0,10,.:1,.	1/1:27:21:0,20,.:0.9524,.	1/2:20:15:0,8,7:0.5333,0.4667	0/1:19:42:23,17,.:0.4048,.	2/1:5:18:1,8,9:0.4444,0.5	./.:.:.:.:.	0/1:11:5:1,3,.:0.6,.	1/1:14:8:0,8,.:1,.	1/1:7:4:1,3,.:0.75,.	1/1:16:5:0,4,.:0.8,.	1/1:23:24:1,22,.:0.9167,.	0/2:24:13:7,.,5:.,0.3846	0/1:22:80:27,39,.:0.4875,.
ptg000268l_1_1_1	294633	.	C	T	27.31	PASS	.	GT:GQ:DP:AD:AF	1/1:16:10:0,10:1	1/1:20:13:0,13:1	1/1:20:6:0,6:1	1/1:16:22:0,22:1	1/1:21:14:0,13:0.9286	1/1:20:15:0,15:1	1/1:19:10:0,10:1	1/1:24:21:0,21:1	1/1:20:14:0,14:1	0/1:16:42:22,19:0.4524	1/1:14:17:2,14:0.8235	0/1:11:13:10,3:0.2308	0/1:11:5:3,2:0.4	1/1:16:8:0,8:1	0/1:9:4:2,2:0.5	1/1:21:5:0,5:1	1/1:27:36:1,33:0.9167	0/1:15:13:8,5:0.3846	0/1:17:80:27,53:0.6625
ptg000268l_1_1_1	295049	.	C	T	28.66	PASS	.	GT:GQ:DP:AD:AF	1/1:14:6:0,6:1	1/1:17:17:1,16:0.9412	1/1:22:7:1,6:0.8571	0/1:18:19:9,10:0.5263	1/1:20:10:0,10:1	1/1:22:18:0,18:1	0/1:21:10:6,4:0.4	1/1:28:26:0,26:1	1/1:18:10:0,10:1	0/1:19:46:24,20:0.4348	1/1:23:26:1,25:0.9615	./.:.:.:.:.	1/1:20:6:1,5:0.8333	1/1:16:8:1,6:0.75	1/1:7:5:1,4:0.8	1/1:24:6:0,6:1	1/1:26:41:2,36:0.878	0/1:21:13:9,4:0.3077	0/1:22:84:29,55:0.6548
ptg000268l_1_1_1	295084	.	T	C	38.83	PASS	.	GT:GQ:DP:AD:AF	1/1:27:6:0,6:1	1/1:21:16:0,16:1	1/1:23:8:1,7:0.875	0/1:22:19:9,10:0.5263	1/1:20:11:0,11:1	1/1:29:17:0,17:1	0/1:18:10:6,4:0.4	0/1:24:26:11,13:0.5	1/1:27:10:0,10:1	0/1:23:63:30,29:0.4603	1/1:18:16:1,14:0.875	./.:.:.:.:.	1/1:15:6:1,5:0.8333	0/1:16:10:1,9:0.9	1/1:11:5:1,4:0.8	1/1:19:11:0,11:1	1/1:38:40:2,38:0.95	0/1:21:13:9,4:0.3077	0/1:18:84:29,55:0.6548
ptg000268l_1_1_1	295085	.	T	C,A	32.62	PASS	.	GT:GQ:DP:AD:AF	1/1:27:6:0,6,.:1,.	1/2:6:16:0,11,5:0.6875,0.3125	1/1:24:8:0,7,.:0.875,.	0/1:21:19:9,10,.:0.5263,.	1/1:19:11:0,11,.:1,.	1/1:23:17:0,17,.:1,.	0/1:20:10:6,4,.:0.4,.	0/1:22:26:11,14,.:0.5385,.	2/1:12:10:0,4,6:0.4,0.6	0/1:22:63:32,29,.:0.4603,.	2/1:16:16:1,6,9:0.375,0.5625	./.:.:.:.:.	1/1:6:6:1,4,.:0.6667,.	1/1:18:8:1,7,.:0.875,.	0/1:14:8:1,5,.:0.625,.	1/1:2:7:0,5,.:0.7143,.	1/1:32:40:2,37,.:0.925,.	0/1:20:13:9,4,.:0.3077,.	0/1:20:84:29,55,.:0.6548,.
ptg000268l_1_1_1	296231	.	G	T	25.44	PASS	.	GT:GQ:DP:AD:AF	1/1:14:11:0,11:1	1/1:19:12:0,12:1	1/1:14:13:0,13:1	0/1:7:18:6,12:0.6667	1/1:5:15:0,11:0.7333	0/1:21:17:4,13:0.7647	1/1:25:14:0,14:1	1/1:20:22:0,20:0.9091	1/1:12:8:1,7:0.875	1/1:21:59:3,54:0.9153	1/1:14:11:0,11:1	1/1:16:10:0,10:1	1/1:6:6:1,4:0.6667	1/1:15:6:0,6:1	1/1:8:4:0,4:1	1/1:16:4:0,4:1	1/1:15:26:1,24:0.9231	0/1:7:17:6,10:0.5882	0/1:8:83:30,53:0.6386
ptg000268l_1_1_1	296234	.	A	T	25.39	PASS	.	GT:GQ:DP:AD:AF	1/1:15:11:0,11:1	1/1:17:12:1,11:0.9167	1/1:21:13:0,13:1	0/1:14:18:6,11:0.6111	1/1:21:15:0,15:1	0/1:12:17:4,12:0.7059	1/1:25:14:1,13:0.9286	1/1:21:22:1,21:0.9545	1/1:19:8:0,8:1	1/1:24:59:1,56:0.9492	1/1:21:11:0,11:1	1/1:15:13:0,13:1	./.:.:.:.:.	1/1:14:8:0,8:1	1/1:6:4:0,3:0.75	1/1:18:4:0,4:1	1/1:21:40:0,40:1	0/1:10:17:7,10:0.5882	0/1:17:83:30,53:0.6386
ptg000268l_1_1_1	296591	.	A	G	26.23	PASS	.	GT:GQ:DP:AD:AF	0/1:22:11:5,6:0.5455	0/1:19:13:6,7:0.5385	0/1:17:16:7,8:0.5	0/1:18:18:7,10:0.5556	1/1:25:14:1,13:0.9286	0/1:19:17:6,11:0.6471	0/1:22:17:6,11:0.6471	0/1:19:26:10,15:0.5769	1/1:18:9:0,9:1	0/1:21:45:19,25:0.5556	0/1:22:13:6,7:0.5385	0/1:15:12:2,10:0.8333	0/1:14:7:5,2:0.2857	0/1:17:8:5,3:0.375	1/1:6:5:2,3:0.6	./.:.:.:.:.	0/1:23:28:14,13:0.4643	1/1:26:17:2,15:0.8824	0/1:19:77:26,51:0.6623
ptg000268l_1_1_1	296603	.	A	C	26.88	PASS	.	GT:GQ:DP:AD:AF	1/1:17:10:0,10:1	0/1:21:13:6,7:0.5385	0/1:20:16:7,9:0.5625	0/1:22:19:8,10:0.5263	1/1:20:14:1,13:0.9286	0/1:21:17:6,11:0.6471	1/1:25:16:0,16:1	1/1:26:26:0,25:0.9615	1/1:19:9:1,8:0.8889	0/1:22:62:27,35:0.5645	1/1:23:13:0,13:1	0/1:14:10:2,8:0.8	0/1:14:7:5,2:0.2857	0/1:18:8:2,6:0.75	0/1:17:7:3,4:0.5714	1/1:20:3:0,3:1	0/1:19:47:29,18:0.383	1/1:23:24:2,21:0.875	0/1:19:77:26,51:0.6623
ptg000268l_1_1_1	296698	.	C	T	36.42	PASS	.	GT:GQ:DP:AD:AF	1/1:18:10:0,10:1	1/1:19:12:0,11:0.9167	1/1:15:13:0,11:0.8462	1/1:21:18:0,18:1	1/1:7:13:0,7:0.5385	0/1:7:18:6,11:0.6111	1/1:17:16:0,14:0.875	1/1:20:26:1,24:0.9231	./.:.:.:.:.	1/1:36:64:2,62:0.9688	1/1:17:13:0,11:0.8462	1/1:18:10:1,9:0.9	1/1:15:9:0,7:0.7778	1/1:12:6:1,5:0.8333	1/1:8:5:0,4:0.8	1/1:17:3:0,3:1	0/1:19:28:10,18:0.6429	0/1:11:16:9,7:0.4375	0/1:17:77:26,51:0.6623
ptg000268l_1_1_1	296967	.	T	G	29.87	PASS	.	GT:GQ:DP:AD:AF	1/1:21:12:0,12:1	1/1:24:15:0,15:1	1/1:20:11:0,11:1	0/1:11:15:0,6:0.4	1/1:26:18:0,18:1	1/1:21:18:0,17:0.9444	1/1:26:16:0,16:1	1/1:29:28:1,26:0.9286	1/1:24:8:0,8:1	1/1:22:62:2,54:0.871	0/1:4:17:0,10:0.5882	1/1:22:15:0,15:1	1/1:16:11:0,9:0.8182	0/1:17:8:2,6:0.75	1/1:17:9:0,9:1	0/1:5:3:0,2:0.6667	1/1:23:54:0,54:1	1/1:24:24:0,21:0.875	0/1:18:76:26,50:0.6579
ptg000268l_1_1_1	297174	.	G	A	34	PASS	.	GT:GQ:DP:AD:AF	0/1:20:12:7,5:0.4167	1/1:18:13:2,11:0.8462	1/1:27:12:1,11:0.9167	1/1:16:16:1,15:0.9375	./.:.:.:.:.	0/1:20:21:10,11:0.5238	1/1:23:15:0,15:1	0/1:22:27:12,15:0.5556	1/1:12:11:1,10:0.9091	1/1:34:54:1,53:0.9815	1/1:22:28:0,28:1	0/1:24:11:3,8:0.7273	1/1:18:13:0,13:1	1/1:8:7:1,6:0.8571	0/1:20:10:4,6:0.6	0/1:19:5:2,3:0.6	0/1:21:48:22,26:0.5417	0/1:21:15:8,7:0.4667	0/1:17:72:25,47:0.6528
ptg000268l_1_1_1	297289	.	A	T	30.2	PASS	.	GT:GQ:DP:AD:AF	1/1:22:12:0,12:1	0/1:20:13:8,5:0.3846	0/1:20:10:5,5:0.5	1/1:27:16:0,16:1	1/1:27:16:1,15:0.9375	1/1:30:22:0,22:1	0/1:6:14:2,12:0.8571	1/1:28:24:1,23:0.9583	1/1:25:10:0,9:0.9	1/1:22:55:1,54:0.9818	0/1:25:22:14,8:0.3636	1/1:20:13:0,13:1	1/1:19:13:0,11:0.8462	1/1:20:7:1,6:0.8571	1/1:18:10:0,10:1	1/1:23:4:0,4:1	1/1:26:29:0,27:0.931	1/1:24:18:0,18:1	0/1:23:72:25,47:0.6528
ptg000268l_1_1_1	298368	.	A	C	35.84	PASS	.	GT:GQ:DP:AD:AF	1/1:17:10:0,10:1	1/1:20:11:1,10:0.9091	1/1:21:12:1,11:0.9167	1/1:20:14:0,14:1	1/1:26:13:0,13:1	0/1:24:15:8,7:0.4667	1/1:17:10:0,10:1	1/1:10:19:4,15:0.7895	1/1:15:14:1,13:0.9286	1/1:35:57:4,51:0.8947	0/1:14:17:6,10:0.5882	0/1:18:11:2,8:0.7273	1/1:14:10:2,8:0.8	1/1:4:4:1,3:0.75	1/1:13:6:0,6:1	./.:.:.:.:.	0/1:11:17:5,12:0.7059	0/1:18:24:12,10:0.4167	0/1:23:70:20,50:0.7143
ptg000268l_1_1_1	299622	.	A	C	36.45	PASS	.	GT:GQ:DP:AD:AF	0/1:21:10:6,4:0.4	1/1:15:18:2,14:0.7778	1/1:18:9:0,9:1	1/1:27:14:1,13:0.9286	1/1:18:15:0,15:1	1/1:23:21:1,20:0.9524	0/1:23:10:4,5:0.5	1/1:29:24:0,24:1	1/1:21:12:0,12:1	1/1:36:48:0,46:0.9583	1/1:34:38:2,36:0.9474	1/1:23:4:0,4:1	1/1:14:4:1,3:0.75	1/1:16:5:1,4:0.8	0/1:5:3:0,2:0.6667	1/1:16:5:1,4:0.8	1/1:25:23:0,23:1	1/1:24:9:0,9:1	0/1:22:67:21,35:0.5224
ptg000268l_1_1_1	299741	.	G	A	31.94	PASS	.	GT:GQ:DP:AD:AF	1/1:24:11:1,10:0.9091	1/1:17:15:3,11:0.7333	1/1:17:9:0,8:0.8889	1/1:17:17:1,16:0.9412	1/1:21:17:1,16:0.9412	1/1:18:21:1,20:0.9524	0/1:17:9:3,6:0.6667	0/1:9:22:0,7:0.3182	1/1:7:13:4,8:0.6154	1/1:31:48:1,41:0.8542	0/1:20:22:10,12:0.5455	1/1:15:4:0,4:1	1/1:15:4:0,3:0.75	1/1:7:3:0,2:0.6667	1/1:20:4:0,4:1	1/1:13:5:1,4:0.8	1/1:21:23:1,21:0.913	1/1:21:7:0,7:1	0/1:20:65:21,33:0.5077
ptg000268l_1_1_1	299916	.	T	C	37.29	PASS	.	GT:GQ:DP:AD:AF	1/1:20:11:0,10:0.9091	1/1:17:13:2,9:0.6923	1/1:14:9:2,7:0.7778	1/1:24:16:0,16:1	1/1:23:15:0,14:0.9333	1/1:19:20:2,17:0.85	1/1:24:7:1,6:0.8571	./.:.:.:.:.	1/1:20:13:1,12:0.9231	0/1:22:50:25,25:0.5	1/1:35:34:0,34:1	1/1:24:4:0,4:1	1/1:13:3:0,2:0.6667	0/1:16:4:1,3:0.75	1/1:16:8:0,8:1	1/1:23:4:0,4:1	1/1:37:32:0,32:1	1/1:20:9:1,8:0.8889	0/1:23:62:21,41:0.6613
ptg000268l_1_1_1	310185	.	T	C	25.28	PASS	.	GT:GQ:DP:AD:AF	1/1:25:6:0,6:1	1/1:11:9:1,4:0.4444	1/1:18:9:0,9:1	1/1:22:15:0,14:0.9333	0/1:19:7:3,4:0.5714	1/1:18:12:0,12:1	1/1:21:5:0,4:0.8	1/1:24:18:0,18:1	0/1:16:7:4,3:0.4286	./.:.:.:.:.	1/1:22:19:1,16:0.8421	0/1:8:3:1,2:0.6667	0/1:6:3:1,2:0.6667	1/1:23:4:0,4:1	1/1:21:3:0,3:1	1/1:15:5:1,4:0.8	1/1:6:7:1,3:0.4286	1/1:14:5:0,4:0.8	0/1:6:54:33,21:0.3889
ptg000268l_1_1_1	318711	.	G	A	30.77	PASS	.	GT:GQ:DP:AD:AF	0/1:15:7:2,5:0.7143	0/1:18:12:4,8:0.6667	0/1:22:10:4,6:0.6	1/1:22:11:1,9:0.8182	1/1:30:23:0,23:1	0/1:19:15:7,8:0.5333	1/1:26:15:0,15:1	1/1:28:16:0,16:1	1/1:22:12:0,12:1	1/1:22:36:3,32:0.8889	1/1:24:27:2,24:0.8889	1/1:20:3:0,3:1	0/1:17:6:3,3:0.5	1/1:17:9:0,9:1	1/1:19:3:0,3:1	1/1:19:10:0,10:1	0/1:20:26:15,11:0.4231	1/1:22:4:0,4:1	0/1:22:69:35,34:0.4928
ptg000268l_1_1_1	318882	.	A	G	30.86	PASS	.	GT:GQ:DP:AD:AF	1/1:17:8:0,8:1	0/1:13:11:7,4:0.3636	0/1:12:10:4,6:0.6	1/1:5:9:2,6:0.6667	1/1:21:25:0,24:0.96	1/1:18:14:0,14:1	1/1:22:14:0,14:1	1/1:23:15:1,14:0.9333	1/1:19:11:0,11:1	1/1:27:31:0,31:1	1/1:30:40:1,39:0.975	1/1:21:3:0,3:1	1/1:21:3:0,3:1	1/1:18:12:0,12:1	1/1:21:3:0,3:1	1/1:23:14:0,14:1	1/1:25:28:0,27:0.9643	0/1:19:5:2,3:0.6	0/1:19:70:36,34:0.4857
ptg000268l_1_1_1	319024	.	T	C	28.58	PASS	.	GT:GQ:DP:AD:AF	1/1:19:9:1,8:0.8889	1/1:17:9:0,9:1	1/1:20:12:0,11:0.9167	1/1:21:12:0,12:1	1/1:23:22:1,21:0.9545	0/1:22:17:9,8:0.4706	1/1:20:14:1,13:0.9286	1/1:28:18:1,17:0.9444	0/1:12:11:8,3:0.2727	0/1:10:21:4,16:0.7619	0/1:22:40:16,24:0.6	1/1:23:3:0,3:1	0/1:16:4:2,2:0.5	1/1:21:12:0,12:1	0/1:17:5:2,3:0.6	1/1:16:16:2,14:0.875	0/1:10:20:11,9:0.45	1/1:26:4:0,4:1	./.:.:.:.:.
ptg000268l_1_1_1	319055	.	C	T	33.11	PASS	.	GT:GQ:DP:AD:AF	1/1:16:9:1,8:0.8889	1/1:21:10:1,9:0.9	1/1:15:12:2,10:0.8333	1/1:19:12:0,11:0.9167	0/1:23:23:11,12:0.5217	0/1:21:17:9,8:0.4706	1/1:21:13:0,12:0.9231	1/1:28:17:0,17:1	0/1:7:11:8,3:0.2727	1/1:33:29:0,29:1	1/1:28:40:1,39:0.975	1/1:19:3:0,3:1	1/1:19:3:0,3:1	1/1:21:12:0,12:1	1/1:23:4:0,4:1	1/1:24:16:0,16:1	1/1:32:29:1,28:0.9655	1/1:23:4:0,4:1	0/1:25:69:36,33:0.4783
ptg000268l_1_1_1	319549	.	C	T	29.66	PASS	.	GT:GQ:DP:AD:AF	1/1:16:7:1,6:0.8571	0/1:19:7:3,4:0.5714	0/1:15:9:5,4:0.4444	1/1:15:11:1,10:0.9091	1/1:29:20:0,20:1	1/1:27:21:1,20:0.9524	0/1:5:16:10,6:0.375	1/1:21:15:0,15:1	1/1:18:9:0,9:1	0/1:22:22:6,16:0.7273	1/1:22:33:0,33:1	0/1:16:4:2,2:0.5	1/1:14:6:0,6:1	0/1:16:6:2,4:0.6667	0/1:5:3:0,3:1	1/1:15:13:1,12:0.9231	1/1:9:16:3,12:0.75	1/1:19:6:0,6:1	./.:.:.:.:.
ptg000268l_1_1_1	320544	.	C	A	35.64	PASS	.	GT:GQ:DP:AD:AF	1/1:13:8:1,7:0.875	1/1:20:10:0,10:1	0/1:7:5:0,5:1	0/1:22:17:6,11:0.6471	1/1:28:17:0,17:1	0/1:20:22:9,13:0.5909	1/1:23:12:0,12:1	1/1:29:22:0,20:0.9091	1/1:23:14:0,14:1	1/1:32:32:0,32:1	1/1:35:30:0,30:1	0/1:5:4:1,3:0.75	1/1:16:3:0,3:1	1/1:15:6:0,6:1	0/1:4:2:0,2:1	1/1:8:4:1,3:0.75	1/1:20:26:4,22:0.8462	0/1:20:7:2,5:0.7143	0/1:20:80:35,45:0.5625
ptg000268l_1_1_1	320728	.	T	C	25.66	PASS	.	GT:GQ:DP:AD:AF	1/1:11:9:2,7:0.7778	1/1:19:11:1,10:0.9091	1/1:5:4:1,3:0.75	0/1:14:15:8,6:0.4	1/1:17:20:1,16:0.8	1/1:25:24:1,22:0.9167	0/1:15:15:9,6:0.4	1/1:24:26:0,25:0.9615	0/1:23:16:7,9:0.5625	0/1:7:24:0,18:0.75	0/1:13:26:18,8:0.3077	0/1:4:4:1,3:0.75	1/1:17:3:0,3:1	1/1:19:5:0,5:1	1/1:5:2:0,2:1	1/1:16:8:0,8:1	1/1:14:15:0,12:0.8	1/1:19:10:0,10:1	0/1:10:81:34,32:0.3951
ptg000268l_1_1_1	323369	.	A	T	33.02	PASS	.	GT:GQ:DP:AD:AF	0/1:22:12:5,6:0.5	1/1:13:16:2,14:0.875	1/1:24:16:1,15:0.9375	1/1:15:12:0,11:0.9167	0/1:14:15:5,9:0.6	0/1:6:27:3,13:0.4815	1/1:14:6:0,4:0.6667	1/1:22:17:0,17:1	1/1:19:15:0,15:1	1/1:33:37:0,37:1	0/1:21:35:17,18:0.5143	1/1:16:8:1,7:0.875	0/1:16:3:1,2:0.6667	1/1:20:5:0,5:1	0/1:14:5:1,4:0.8	0/1:14:8:2,6:0.75	1/1:20:29:2,25:0.8621	1/1:9:12:3,9:0.75	./.:.:.:.:.
ptg000268l_1_1_1	323619	.	A	T	34.39	PASS	.	GT:GQ:DP:AD:AF	1/1:20:11:0,11:1	1/1:18:15:0,13:0.8667	1/1:19:15:0,14:0.9333	1/1:19:10:0,10:1	0/1:5:22:0,17:0.7727	1/1:25:27:0,26:0.963	1/1:6:6:0,5:0.8333	1/1:34:22:0,22:1	1/1:20:13:0,13:1	1/1:31:35:0,35:1	1/1:30:46:0,43:0.9348	0/1:15:11:5,6:0.5455	./.:.:.:.:.	0/1:18:10:2,8:0.8	1/1:20:3:0,3:1	1/1:17:9:0,9:1	1/1:19:21:2,18:0.8571	1/1:21:18:0,17:0.9444	0/1:20:80:26,54:0.675
ptg000268l_1_1_1	325037	.	G	A	29.44	PASS	.	GT:GQ:DP:AD:AF	1/1:6:10:2,8:0.8	1/1:13:17:2,14:0.8235	1/1:20:11:1,10:0.9091	1/1:18:14:1,13:0.9286	1/1:18:11:0,11:1	1/1:20:28:1,27:0.9643	0/1:13:9:4,5:0.5556	0/1:10:20:10,9:0.45	1/1:20:17:1,14:0.8235	1/1:24:56:0,53:0.9464	1/1:29:48:0,48:1	1/1:19:11:0,11:1	./.:.:.:.:.	1/1:7:6:0,4:0.6667	1/1:15:8:0,8:1	1/1:13:3:0,3:1	1/1:18:19:0,17:0.8947	1/1:25:23:0,22:0.9565	0/1:18:82:29,53:0.6463
ptg000268l_1_1_1	325466	.	T	C	29.83	PASS	.	GT:GQ:DP:AD:AF	1/1:18:10:0,10:1	0/1:16:16:9,7:0.4375	1/1:16:8:0,8:1	1/1:17:13:0,13:1	1/1:29:19:0,18:0.9474	0/1:5:24:13,11:0.4583	1/1:23:6:0,6:1	1/1:20:15:1,14:0.9333	1/1:23:15:1,14:0.9333	1/1:28:48:1,47:0.9792	1/1:28:48:0,47:0.9792	1/1:16:9:0,9:1	1/1:15:3:0,3:1	1/1:16:8:0,8:1	1/1:14:7:0,7:1	1/1:21:3:0,3:1	0/1:21:14:9,5:0.3571	1/1:23:13:0,13:1	0/1:16:82:29,53:0.6463
ptg000268l_1_1_1	325477	.	C	G	38.4	PASS	.	GT:GQ:DP:AD:AF	0/1:14:10:6,4:0.4	1/1:20:16:0,16:1	1/1:18:8:0,8:1	1/1:4:13:0,6:0.4615	1/1:30:19:0,19:1	1/1:32:25:0,23:0.92	1/1:16:6:0,6:1	1/1:25:15:0,15:1	./.:.:.:.:.	1/1:38:48:1,47:0.9792	1/1:32:48:2,43:0.8958	1/1:19:9:0,9:1	1/1:14:4:0,4:1	1/1:9:6:1,5:0.8333	0/1:13:5:2,3:0.6	1/1:17:3:0,3:1	0/1:16:14:9,4:0.2857	1/1:26:13:0,12:0.9231	0/1:16:82:29,53:0.6463
ptg000268l_1_1_1	325487	.	T	G	30.78	PASS	.	GT:GQ:DP:AD:AF	0/1:15:9:5,4:0.4444	0/1:17:16:5,10:0.625	0/1:7:8:2,6:0.75	1/1:18:12:1,11:0.9167	1/1:21:18:0,18:1	1/1:28:25:0,25:1	1/1:20:6:0,6:1	1/1:2:15:0,8:0.5333	0/1:16:13:5,8:0.6154	1/1:30:48:1,47:0.9792	1/1:27:47:2,45:0.9574	1/1:21:8:0,8:1	1/1:10:3:0,3:1	0/1:15:8:2,6:0.75	0/1:14:5:2,3:0.6	1/1:11:3:1,2:0.6667	0/1:21:18:11,7:0.3889	1/1:19:13:0,13:1	0/1:22:83:29,54:0.6506
ptg000268l_1_1_1	325904	.	C	A	33.72	PASS	.	GT:GQ:DP:AD:AF	1/1:14:8:0,8:1	1/1:31:18:0,18:1	1/1:4:10:0,5:0.5	1/1:20:11:0,11:1	1/1:32:17:0,17:1	1/1:24:28:1,26:0.9286	0/1:13:11:4,7:0.6364	0/1:14:18:9,8:0.4444	1/1:24:15:0,14:0.9333	0/1:20:34:18,16:0.4706	1/1:33:45:0,43:0.9556	1/1:21:13:0,13:1	1/1:6:3:0,3:1	0/1:9:5:2,3:0.6	1/1:16:3:0,3:1	0/1:7:3:2,1:0.3333	1/1:18:24:2,22:0.9167	0/1:3:12:7,5:0.4167	0/1:18:78:26,52:0.6667
ptg000268l_1_1_1	326041	.	T	C	28.23	PASS	.	GT:GQ:DP:AD:AF	0/1:18:8:4,4:0.5	0/1:21:18:10,8:0.4444	1/1:19:10:0,10:1	1/1:22:13:1,11:0.8462	1/1:24:18:1,15:0.8333	1/1:26:25:1,23:0.92	0/1:21:14:9,5:0.3571	1/1:27:17:1,16:0.9412	1/1:28:15:0,14:0.9333	0/1:18:34:19,15:0.4412	./.:.:.:.:.	1/1:13:8:1,7:0.875	0/1:16:6:2,4:0.6667	0/1:7:5:2,3:0.6	0/1:14:4:1,3:0.75	0/1:15:3:1,2:0.6667	1/1:18:24:2,22:0.9167	1/1:26:12:0,12:1	0/1:16:76:24,52:0.6842
ptg000268l_1_1_1	326197	.	A	G	26.76	PASS	.	GT:GQ:DP:AD:AF	1/1:17:8:0,8:1	1/1:22:18:1,17:0.9444	1/1:17:10:0,10:1	1/1:24:10:0,10:1	1/1:19:15:1,13:0.8667	1/1:25:23:1,22:0.9565	1/1:21:13:0,13:1	0/1:14:15:8,6:0.4	1/1:20:16:0,16:1	1/1:5:33:1,18:0.5455	1/1:26:35:0,33:0.9429	0/1:17:11:6,5:0.4545	1/1:16:3:0,3:1	1/1:4:5:0,4:0.8	./.:.:.:.:.	1/1:17:3:0,3:1	1/1:6:18:0,11:0.6111	1/1:25:15:0,15:1	0/1:16:77:23,54:0.7013
ptg000268l_1_1_1	326559	.	A	T	35.02	PASS	.	GT:GQ:DP:AD:AF	1/1:27:7:0,7:1	1/1:28:25:0,25:1	0/1:15:8:1,7:0.875	1/1:19:4:0,4:1	0/1:17:16:8,8:0.5	1/1:29:19:1,18:0.9474	1/1:21:11:0,11:1	1/1:15:19:2,16:0.8421	0/1:21:20:5,14:0.7	1/1:35:46:2,44:0.9565	1/1:30:42:0,42:1	1/1:17:11:0,11:1	1/1:21:3:0,3:1	0/1:22:8:2,6:0.75	1/1:21:3:0,3:1	1/1:22:4:0,4:1	1/1:9:17:3,14:0.8235	0/1:25:10:4,6:0.6	0/1:22:73:24,49:0.6712
ptg000268l_1_1_1	326582	.	A	C	29.85	PASS	.	GT:GQ:DP:AD:AF	1/1:22:7:0,7:1	0/1:19:25:12,11:0.44	1/1:17:8:1,7:0.875	1/1:21:4:0,4:1	1/1:25:16:0,16:1	1/1:29:19:0,19:1	1/1:21:11:0,11:1	1/1:26:19:0,18:0.9474	1/1:28:20:1,19:0.95	1/1:29:45:2,41:0.9111	1/1:23:42:0,42:1	1/1:15:11:0,11:1	1/1:19:3:0,3:1	0/1:9:6:1,5:0.8333	1/1:19:3:0,3:1	1/1:14:7:0,7:1	0/1:25:16:6,10:0.625	1/1:25:14:0,14:1	0/1:24:73:24,49:0.6712
ptg000268l_1_1_1	326585	.	C	T	26.17	PASS	.	GT:GQ:DP:AD:AF	1/1:14:7:0,7:1	0/1:20:25:12,12:0.48	1/1:19:8:1,7:0.875	1/1:22:4:0,4:1	1/1:26:16:0,16:1	1/1:25:19:0,19:1	1/1:20:11:0,11:1	1/1:25:19:0,19:1	1/1:24:20:1,19:0.95	1/1:21:45:3,41:0.9111	1/1:23:42:0,42:1	0/1:22:11:3,8:0.7273	1/1:20:3:0,3:1	0/1:5:6:1,5:0.8333	1/1:19:3:0,3:1	1/1:14:7:0,7:1	0/1:22:16:6,10:0.625	1/1:23:14:0,14:1	./.:.:.:.:.
ptg000268l_1_1_1	327163	.	A	G	34.6	PASS	.	GT:GQ:DP:AD:AF	1/1:18:8:0,8:1	1/1:34:25:0,23:0.92	1/1:18:8:0,8:1	./.:.:.:.:.	1/1:31:17:0,17:1	1/1:24:13:0,13:1	1/1:30:15:0,14:0.9333	1/1:23:11:0,11:1	1/1:20:14:1,13:0.9286	1/1:34:45:1,44:0.9778	1/1:33:26:0,26:1	0/1:13:5:3,2:0.4	1/1:23:4:0,4:1	0/1:20:9:3,6:0.6667	1/1:5:4:1,2:0.5	1/1:5:3:1,2:0.6667	1/1:21:20:2,18:0.9	1/1:13:10:3,7:0.7	0/1:23:67:24,43:0.6418
ptg000268l_1_1_1	327435	.	A	T,C	31.33	PASS	.	GT:GQ:DP:AD:AF	0/1:19:5:1,4,.:0.8,.	0/1:21:26:15,11,.:0.4231,.	0/1:23:9:3,6,.:0.6667,.	1/1:25:6:0,6,.:1,.	1/1:18:22:4,18,.:0.8182,.	./.:.:.:.:.	0/1:21:14:3,11,.:0.7857,.	1/1:31:12:0,12,.:1,.	1/1:19:11:2,9,.:0.8182,.	2/1:21:47:2,22,23:0.4681,0.4894	1/2:4:18:1,10,6:0.5556,0.3333	0/1:14:5:2,2,.:0.4,.	1/1:14:5:0,5,.:1,.	0/2:3:7:1,.,3:.,0.4286	0/2:4:5:1,.,2:.,0.4	2/2:17:4:0,.,3:.,0.75	1/1:26:28:0,27,.:0.9643,.	1/1:26:7:0,7,.:1,.	0/2:20:66:33,.,23:.,0.3485
ptg000268l_1_1_1	331683	.	C	T	30.44	PASS	.	GT:GQ:DP:AD:AF	1/1:19:12:0,11:0.9167	1/1:25:18:0,17:0.9444	1/1:18:5:0,4:0.8	1/1:21:12:0,12:1	1/1:18:23:1,22:0.9565	1/1:26:21:1,20:0.9524	1/1:20:12:0,12:1	1/1:30:29:0,28:0.9655	1/1:21:13:0,12:0.9231	0/1:20:41:14,25:0.6098	1/1:27:16:0,16:1	1/1:15:4:0,4:1	1/1:16:5:0,4:0.8	./.:.:.:.:.	1/1:14:6:1,5:0.8333	1/1:15:8:0,8:1	1/1:13:21:3,18:0.8571	0/1:20:10:4,6:0.6	0/1:20:61:21,40:0.6557
ptg000268l_1_1_1	332946	.	A	G	36.4	PASS	.	GT:GQ:DP:AD:AF	1/1:22:5:0,5:1	1/1:5:19:1,9:0.4737	1/1:22:9:0,7:0.7778	1/1:16:9:0,9:1	0/1:27:16:6,10:0.625	1/1:24:19:0,18:0.9474	1/1:17:10:0,9:0.9	1/1:7:16:0,7:0.4375	1/1:20:10:1,8:0.8	1/1:36:27:0,27:1	1/1:4:19:1,9:0.4737	1/1:10:5:0,3:0.6	1/1:13:6:0,4:0.6667	0/1:7:2:1,1:0.5	./.:.:.:.:.	0/1:17:5:3,2:0.4	1/1:32:21:1,19:0.9048	1/1:18:15:0,13:0.8667	0/1:20:63:24,35:0.5556
ptg000268l_1_1_1	335200	.	T	C	29.82	PASS	.	GT:GQ:DP:AD:AF	1/1:23:5:0,5:1	1/1:29:21:0,20:0.9524	1/1:16:8:0,8:1	1/1:4:7:0,3:0.4286	1/1:24:12:0,10:0.8333	1/1:28:22:0,21:0.9545	1/1:28:9:0,9:1	1/1:11:19:0,9:0.4737	1/1:21:6:0,4:0.6667	1/1:26:22:0,22:1	1/1:7:17:1,9:0.5294	1/1:16:4:0,3:0.75	0/1:5:5:0,2:0.4	0/1:3:2:1,1:0.5	1/1:19:3:0,3:1	./.:.:.:.:.	1/1:25:12:0,12:1	1/1:26:10:0,10:1	0/1:13:73:38,35:0.4795
ptg000268l_1_1_1	335703	.	A	C	31.34	PASS	.	GT:GQ:DP:AD:AF	1/1:19:5:0,5:1	1/1:28:23:1,22:0.9565	1/1:16:6:1,5:0.8333	1/1:10:8:3,5:0.625	0/1:15:17:7,10:0.5882	0/1:14:8:1,7:0.875	1/1:24:5:0,5:1	1/1:15:19:0,15:0.7895	1/1:20:11:0,10:0.9091	0/1:21:13:6,7:0.5385	0/1:16:17:6,11:0.6471	1/1:22:4:0,4:1	1/1:17:6:1,5:0.8333	./.:.:.:.:.	1/1:17:3:0,3:1	0/1:17:6:3,3:0.5	1/1:31:31:0,31:1	0/1:14:6:3,3:0.5	0/1:24:69:33,36:0.5217
ptg000268l_1_1_1	351480	.	A	C	32.9	PASS	.	GT:GQ:DP:AD:AF	1/1:17:6:0,6:1	1/1:14:16:0,15:0.9375	1/1:18:7:0,7:1	1/1:23:16:0,15:0.9375	1/1:7:8:1,6:0.75	1/1:32:25:1,24:0.96	0/1:14:10:5,5:0.5	1/1:26:25:0,25:1	1/1:31:18:0,17:0.9444	1/1:29:29:0,27:0.931	1/1:22:40:0,30:0.75	1/1:19:3:0,3:1	1/1:15:6:0,5:0.8333	1/1:17:7:0,7:1	./.:.:.:.:.	0/1:7:8:2,5:0.625	1/1:20:10:0,10:1	1/1:31:24:0,24:1	0/1:22:73:34,39:0.5342
ptg000268l_1_1_1	351902	.	A	G	32.47	PASS	.	GT:GQ:DP:AD:AF	1/1:16:7:0,7:1	1/1:25:17:0,17:1	0/1:13:8:2,6:0.75	1/1:21:14:1,13:0.9286	1/1:19:11:0,10:0.9091	1/1:9:20:5,14:0.7	1/1:24:13:0,13:1	1/1:25:22:0,21:0.9545	1/1:16:10:1,9:0.9	0/1:22:20:9,11:0.55	0/1:23:58:23,34:0.5862	0/1:18:8:4,4:0.5	0/1:16:6:3,3:0.5	1/1:17:9:0,9:1	0/1:18:4:2,2:0.5	0/1:6:7:5,2:0.2857	1/1:22:13:1,12:0.9231	1/1:32:21:0,21:1	./.:.:.:.:.
ptg000268l_1_1_1	352318	.	C	G	31.47	PASS	.	GT:GQ:DP:AD:AF	1/1:13:8:0,8:1	1/1:21:17:0,17:1	1/1:18:11:0,11:1	1/1:21:22:1,21:0.9545	1/1:12:17:3,14:0.8235	1/1:18:21:0,19:0.9048	1/1:17:11:0,11:1	1/1:26:29:0,29:1	1/1:31:13:0,13:1	0/1:20:29:12,17:0.5862	1/1:23:60:0,58:0.9667	1/1:25:6:0,6:1	1/1:22:5:0,5:1	1/1:19:3:0,3:1	1/1:16:7:0,7:1	0/1:16:15:7,6:0.4	0/1:14:15:7,8:0.5333	1/1:29:26:0,26:1	./.:.:.:.:.
ptg000268l_1_1_1	353021	.	G	A	25.08	PASS	.	GT:GQ:DP:AD:AF	1/1:14:5:0,5:1	1/1:25:18:0,18:1	1/1:16:9:0,8:0.8889	1/1:22:16:0,14:0.875	./.:.:.:.:.	1/1:19:13:1,10:0.7692	1/1:17:15:0,14:0.9333	1/1:4:21:0,12:0.5714	1/1:10:4:0,3:0.75	0/1:6:20:0,10:0.5	1/1:25:34:0,33:0.9706	1/1:16:11:0,11:1	1/1:5:5:0,4:0.8	1/1:14:5:0,4:0.8	0/1:3:3:0,2:0.6667	1/1:18:10:0,10:1	1/1:22:26:0,19:0.7308	1/1:21:30:0,30:1	0/1:13:73:39,28:0.3836
ptg000268l_1_1_1	353110	.	T	A	30.48	PASS	.	GT:GQ:DP:AD:AF	1/1:23:5:0,5:1	1/1:19:18:0,18:1	1/1:20:10:0,9:0.9	1/1:29:18:1,17:0.9444	1/1:20:15:0,14:0.9333	1/1:23:13:0,12:0.9231	0/1:9:16:0,9:0.5625	0/1:11:24:0,12:0.5	1/1:19:6:0,6:1	0/1:3:22:0,11:0.5	1/1:23:55:0,52:0.9455	1/1:18:11:0,11:1	1/1:16:5:0,5:1	1/1:20:3:0,3:1	0/1:3:3:0,1:0.3333	1/1:15:9:0,9:1	1/1:30:20:0,20:1	1/1:20:29:0,29:1	0/1:23:77:40,37:0.4805
ptg000268l_1_1_1	353146	.	A	C	31.66	PASS	.	GT:GQ:DP:AD:AF	1/1:18:6:0,6:1	1/1:21:19:0,18:0.9474	1/1:17:10:0,10:1	1/1:17:18:0,15:0.8333	1/1:24:16:0,16:1	1/1:20:15:0,13:0.8667	1/1:18:16:1,14:0.875	0/1:19:25:11,14:0.56	0/1:14:6:3,3:0.5	0/1:13:22:11,11:0.5	1/1:31:55:1,54:0.9818	0/1:14:7:3,4:0.5714	1/1:14:8:0,8:1	0/1:10:3:1,2:0.6667	1/1:7:3:0,3:1	1/1:15:9:0,9:1	1/1:15:21:2,19:0.9048	1/1:21:29:0,29:1	0/1:17:78:40,38:0.4872
ptg000268l_1_1_1	353257	.	C	G	35.03	PASS	.	GT:GQ:DP:AD:AF	0/1:5:6:4,2:0.3333	0/1:12:20:9,10:0.5	1/1:24:10:0,10:1	1/1:30:18:0,18:1	1/1:21:18:0,18:1	1/1:22:18:1,16:0.8889	1/1:21:15:0,15:1	1/1:34:28:0,27:0.9643	1/1:22:7:0,7:1	1/1:30:24:0,24:1	1/1:28:55:0,55:1	1/1:22:7:0,6:0.8571	1/1:17:6:1,5:0.8333	0/1:8:3:1,2:0.6667	1/1:17:3:0,3:1	1/1:13:10:1,8:0.8	./.:.:.:.:.	1/1:35:31:0,31:1	0/1:22:79:40,39:0.4937
ptg000268l_1_1_1	353269	.	C	A	36.62	PASS	.	GT:GQ:DP:AD:AF	1/1:15:6:0,6:1	0/1:10:20:9,11:0.55	1/1:20:10:0,10:1	0/1:10:18:9,9:0.5	1/1:33:19:0,19:1	0/1:18:18:6,12:0.6667	1/1:22:15:1,14:0.9333	1/1:33:28:1,26:0.9286	0/1:19:7:3,4:0.5714	0/1:16:25:11,12:0.48	1/1:36:55:0,55:1	1/1:21:11:0,11:1	1/1:12:6:1,5:0.8333	0/1:9:3:1,2:0.6667	1/1:10:3:0,3:1	1/1:4:10:3,6:0.6	1/1:17:23:2,21:0.913	1/1:35:31:0,31:1	./.:.:.:.:.
ptg000268l_1_1_1	353376	.	A	G	32.89	PASS	.	GT:GQ:DP:AD:AF	1/1:14:6:0,6:1	1/1:29:17:1,16:0.9412	1/1:18:11:0,11:1	1/1:17:17:0,17:1	1/1:20:19:0,19:1	1/1:32:22:0,22:1	1/1:22:13:0,13:1	1/1:21:28:0,27:0.9643	1/1:25:4:0,4:1	1/1:27:37:0,37:1	0/1:23:39:19,20:0.5128	1/1:18:11:0,11:1	0/1:18:6:3,3:0.5	1/1:21:3:0,3:1	0/1:17:5:2,3:0.6	1/1:10:11:2,9:0.8182	1/1:29:21:1,20:0.9524	0/1:12:17:11,6:0.3529	./.:.:.:.:.
ptg000268l_1_1_1	354165	.	C	G	31.64	PASS	.	GT:GQ:DP:AD:AF	1/1:18:11:0,11:1	1/1:7:18:0,10:0.5556	1/1:17:11:1,9:0.8182	0/1:20:21:11,10:0.4762	1/1:31:20:0,19:0.95	1/1:28:25:2,23:0.92	1/1:18:10:0,10:1	0/1:25:28:13,14:0.5	1/1:19:7:0,7:1	1/1:30:41:0,41:1	0/1:23:56:30,26:0.4643	1/1:22:12:0,12:1	0/1:17:4:2,2:0.5	0/1:18:4:2,2:0.5	1/1:22:5:0,5:1	0/1:19:17:5,12:0.7059	0/1:8:21:14,7:0.3333	0/1:18:26:17,9:0.3462	0/1:21:76:36,40:0.5263
ptg000268l_1_1_1	354417	.	A	G	34.01	PASS	.	GT:GQ:DP:AD:AF	1/1:20:10:0,10:1	1/1:22:18:0,18:1	1/1:18:10:0,10:1	0/1:23:21:8,13:0.619	0/1:19:20:5,15:0.75	1/1:31:26:0,26:1	1/1:20:13:0,12:0.9231	1/1:20:37:0,37:1	0/1:19:13:3,10:0.7692	1/1:34:27:1,26:0.963	0/1:20:51:22,29:0.5686	1/1:15:11:2,9:0.8182	0/1:20:7:2,5:0.7143	1/1:13:6:0,6:1	1/1:24:4:0,4:1	0/1:15:16:6,10:0.625	1/1:33:30:0,30:1	1/1:19:26:0,24:0.9231	./.:.:.:.:.
ptg000268l_1_1_1	354569	.	C	T	33.56	PASS	.	GT:GQ:DP:AD:AF	1/1:20:10:0,10:1	1/1:30:19:1,17:0.8947	1/1:12:9:1,8:0.8889	1/1:32:24:0,22:0.9167	1/1:31:18:0,18:1	1/1:33:24:0,23:0.9583	1/1:21:12:0,12:1	0/1:20:40:16,24:0.6	1/1:28:14:0,14:1	1/1:29:33:0,33:1	0/1:22:54:29,25:0.463	1/1:26:13:0,13:1	0/1:22:7:2,5:0.7143	0/1:19:6:2,4:0.6667	1/1:13:5:0,5:1	1/1:5:14:3,11:0.7857	1/1:32:33:2,31:0.9394	1/1:22:23:3,20:0.8696	./.:.:.:.:.
ptg000268l_1_1_1	354570	.	G	T	30.39	PASS	.	GT:GQ:DP:AD:AF	1/1:18:10:0,10:1	1/1:25:19:2,17:0.8947	1/1:12:9:1,8:0.8889	1/1:30:24:0,23:0.9583	1/1:29:18:0,18:1	1/1:28:24:1,23:0.9583	1/1:19:12:0,12:1	0/1:22:40:14,24:0.6	1/1:26:14:0,14:1	1/1:26:33:0,33:1	0/1:21:54:27,27:0.5	1/1:22:13:0,13:1	0/1:22:7:2,5:0.7143	0/1:20:6:2,4:0.6667	1/1:21:4:0,4:1	1/1:9:14:2,12:0.8571	1/1:29:33:2,31:0.9394	1/1:14:13:2,11:0.8462	./.:.:.:.:.
ptg000268l_1_1_1	354946	.	A	T	27.72	PASS	.	GT:GQ:DP:AD:AF	1/1:17:10:0,10:1	1/1:17:21:2,19:0.9048	0/1:20:12:2,10:0.8333	1/1:25:23:1,22:0.9565	0/1:19:20:15,5:0.25	1/1:27:21:2,19:0.9048	0/1:20:16:10,6:0.375	0/1:20:32:16,16:0.5	0/1:23:13:6,7:0.5385	0/1:23:41:19,22:0.5366	0/1:21:52:28,23:0.4423	1/1:9:10:2,8:0.8	0/1:20:6:1,5:0.8333	0/1:21:5:2,3:0.6	0/1:22:6:3,3:0.5	0/1:21:19:8,11:0.5789	1/1:24:34:2,32:0.9412	0/1:17:20:13,7:0.35	./.:.:.:.:.
ptg000268l_1_1_1	354979	.	G	A	34.48	PASS	.	GT:GQ:DP:AD:AF	1/1:20:10:0,10:1	1/1:22:21:1,20:0.9524	1/1:22:12:0,12:1	0/1:17:24:5,19:0.7917	1/1:18:18:1,17:0.9444	0/1:18:22:13,9:0.4091	0/1:21:15:4,11:0.7333	1/1:29:33:1,32:0.9697	1/1:23:13:0,12:0.9231	1/1:32:41:0,41:1	1/1:34:52:0,51:0.9808	1/1:24:14:0,14:1	0/1:12:4:1,2:0.5	1/1:21:3:0,3:1	0/1:20:6:2,4:0.6667	1/1:19:19:2,17:0.8947	0/1:20:34:16,18:0.5294	1/1:30:23:0,23:1	0/1:21:78:37,41:0.5256
ptg000268l_1_1_1	356013	.	G	C,A	32.13	PASS	.	GT:GQ:DP:AD:AF	1/1:22:5:0,5,.:1,.	1/1:13:13:3,10,.:0.7692,.	1/1:20:6:0,5,.:0.8333,.	1/2:16:18:0,10,7:0.5556,0.3889	1/1:24:14:0,14,.:1,.	1/1:19:23:0,22,.:0.9565,.	./.:.:.:.:.	2/2:21:13:0,.,12:.,0.9231	0/1:6:4:0,4,.:1,.	1/1:9:21:0,14,.:0.6667,.	0/1:5:21:0,10,.:0.4762,.	1/1:22:16:0,16,.:1,.	1/1:21:4:1,3,.:0.75,.	1/1:15:4:0,4,.:1,.	0/1:5:4:0,3,.:0.75,.	1/1:17:10:0,10,.:1,.	1/1:32:40:0,39,.:0.975,.	0/1:5:12:2,8,.:0.6667,.	0/1:24:77:38,39,.:0.5065,.
ptg000268l_1_1_1	356023	.	A	C	32.44	PASS	.	GT:GQ:DP:AD:AF	1/1:14:5:0,5:1	1/1:17:13:0,10:0.7692	1/1:15:6:0,6:1	1/1:20:18:1,17:0.9444	1/1:21:14:1,13:0.9286	1/1:23:23:2,20:0.8696	./.:.:.:.:.	1/1:22:13:1,12:0.9231	0/1:7:5:2,3:0.6	1/1:20:29:1,20:0.6897	0/1:3:21:0,9:0.4286	0/1:19:16:4,12:0.75	1/1:20:4:0,3:0.75	1/1:17:7:0,7:1	1/1:15:6:0,5:0.8333	1/1:21:10:0,10:1	1/1:32:40:0,38:0.95	1/1:6:12:0,9:0.75	0/1:24:78:39,39:0.5
ptg000268l_1_1_1	356787	.	A	C	31.49	PASS	.	GT:GQ:DP:AD:AF	1/1:23:4:0,4:1	1/1:24:15:0,15:1	1/1:15:8:0,8:1	0/1:18:15:7,7:0.4667	1/1:22:17:0,16:0.9412	0/1:22:22:8,14:0.6364	1/1:22:5:0,5:1	1/1:23:20:0,20:1	1/1:24:16:0,16:1	1/1:31:44:2,39:0.8864	0/1:21:34:23,11:0.3235	1/1:24:16:0,16:1	0/1:10:8:2,4:0.5	0/1:17:9:2,7:0.7778	./.:.:.:.:.	0/1:16:8:2,4:0.5	0/1:20:35:17,16:0.4571	0/1:19:21:11,8:0.381	0/1:26:73:37,36:0.4932
ptg000268l_1_1_1	357144	.	A	G	31.26	PASS	.	GT:GQ:DP:AD:AF	1/1:25:5:0,5:1	1/1:22:17:0,17:1	1/1:16:8:0,8:1	1/1:20:17:0,16:0.9412	1/1:24:21:0,21:1	1/1:31:21:1,20:0.9524	1/1:27:6:0,6:1	1/1:21:19:0,19:1	0/1:5:14:0,9:0.6429	1/1:28:49:0,49:1	1/1:25:36:3,33:0.9167	0/1:21:9:5,4:0.4444	1/1:21:8:1,7:0.875	0/1:16:5:2,3:0.6	./.:.:.:.:.	1/1:21:13:0,13:1	1/1:28:45:1,44:0.9778	1/1:22:27:2,25:0.9259	0/1:18:69:36,22:0.3188
ptg000268l_1_1_1	357202	.	A	T	33.14	PASS	.	GT:GQ:DP:AD:AF	1/1:23:4:0,4:1	1/1:19:16:1,15:0.9375	1/1:21:6:0,6:1	0/1:10:16:10,5:0.3125	0/1:16:19:11,8:0.4211	1/1:26:18:1,17:0.9444	0/1:17:5:1,4:0.8	1/1:27:18:0,18:1	0/1:6:15:1,6:0.4	1/1:8:32:0,16:0.5	1/1:33:47:0,44:0.9362	1/1:19:13:0,13:1	1/1:18:7:0,6:0.8571	1/1:23:4:0,4:1	0/1:5:3:0,2:0.6667	1/1:21:11:0,11:1	1/1:26:40:0,39:0.975	1/1:27:25:0,25:1	./.:.:.:.:.
ptg000268l_1_1_1	366103	.	T	A	31.65	PASS	.	GT:GQ:DP:AD:AF	1/1:22:8:1,7:0.875	1/1:20:13:1,12:0.9231	1/1:21:8:0,8:1	1/1:16:12:0,12:1	0/1:20:12:6,6:0.5	1/1:31:25:0,25:1	1/1:17:10:0,10:1	1/1:25:22:0,21:0.9545	1/1:25:10:0,10:1	0/1:20:14:9,5:0.3571	1/1:25:44:2,41:0.9318	1/1:17:7:1,6:0.8571	0/1:19:8:3,5:0.625	1/1:21:5:0,5:1	./.:.:.:.:.	0/1:19:7:2,5:0.7143	1/1:25:22:0,22:1	1/1:20:30:3,27:0.9	0/1:19:89:38,51:0.573
ptg000268l_1_1_1	366171	.	G	T	35.45	PASS	.	GT:GQ:DP:AD:AF	1/1:18:8:1,7:0.875	1/1:20:13:0,12:0.9231	1/1:20:9:1,8:0.8889	1/1:16:11:0,9:0.8182	0/1:11:16:7,8:0.5	1/1:35:28:0,27:0.9643	1/1:21:10:0,9:0.9	1/1:19:26:0,25:0.9615	1/1:3:10:0,5:0.5	0/1:22:13:8,5:0.3846	1/1:21:25:0,24:0.96	1/1:26:6:0,6:1	0/1:19:6:2,4:0.6667	1/1:24:5:0,5:1	./.:.:.:.:.	0/1:20:5:2,3:0.6	1/1:24:33:0,29:0.8788	1/1:22:18:1,17:0.9444	0/1:22:87:37,50:0.5747
ptg000268l_1_1_1	367747	.	A	T	28.04	PASS	.	GT:GQ:DP:AD:AF	1/1:23:9:1,8:0.8889	1/1:17:15:1,12:0.8	1/1:25:7:0,7:1	0/1:17:16:11,5:0.3125	0/1:19:15:6,9:0.6	0/1:16:21:11,10:0.4762	1/1:28:8:0,8:1	0/1:9:20:1,6:0.3	1/1:19:14:2,11:0.7857	0/1:19:14:8,6:0.4286	1/1:20:17:0,15:0.8824	1/1:25:5:0,5:1	0/1:16:5:1,4:0.8	1/1:26:5:0,5:1	./.:.:.:.:.	0/1:18:3:2,1:0.3333	1/1:22:37:2,35:0.9459	0/1:17:14:8,6:0.4286	0/1:24:80:32,47:0.5875
ptg000268l_1_1_1	367839	.	C	A,T	25.72	PASS	.	GT:GQ:DP:AD:AF	1/2:19:9:0,4,4:0.4444,0.4444	2/2:25:15:0,.,13:.,0.8667	2/1:2:6:1,2,3:0.3333,0.5	2/2:25:17:0,.,17:.,1	2/1:10:14:1,6,7:0.4286,0.5	2/1:10:19:0,6,13:0.3158,0.6842	0/2:22:7:3,.,4:.,0.5714	2/2:19:19:1,.,18:.,0.9474	1/2:10:12:0,6,6:0.5,0.5	0/1:15:14:8,5,.:0.3571,.	2/2:22:7:0,.,6:.,0.8571	2/2:23:4:0,.,4:.,1	2/2:13:5:0,.,4:.,0.8	2/2:8:5:0,.,3:.,0.6	./.:.:.:.:.	2/2:13:3:1,.,2:.,0.6667	0/2:5:23:4,.,15:.,0.6522	1/2:19:22:0,12,10:0.5455,0.4545	0/2:6:77:41,.,36:.,0.4675
ptg000268l_1_1_1	372964	.	T	C	37.14	PASS	.	GT:GQ:DP:AD:AF	0/1:19:6:3,3:0.5	0/1:21:16:7,7:0.4375	1/1:18:9:0,9:1	1/1:13:14:2,11:0.7857	1/1:21:19:1,18:0.9474	1/1:27:19:1,17:0.8947	0/1:19:5:2,3:0.6	1/1:31:20:0,20:1	0/1:22:20:9,10:0.5	1/1:37:45:0,45:1	0/1:25:55:26,29:0.5273	0/1:21:6:2,4:0.6667	./.:.:.:.:.	0/1:18:6:4,2:0.3333	1/1:22:3:0,3:1	0/1:21:14:4,10:0.7143	1/1:21:18:2,16:0.8889	1/1:36:29:0,29:1	0/1:17:97:38,59:0.6082
ptg000268l_1_1_1	373032	.	A	T	36.08	PASS	.	GT:GQ:DP:AD:AF	1/1:23:6:0,6:1	1/1:25:15:0,15:1	1/1:17:9:0,9:1	1/1:21:13:0,13:1	1/1:18:18:1,15:0.8333	0/1:22:18:7,11:0.6111	1/1:20:6:1,5:0.8333	1/1:28:18:0,18:1	1/1:27:18:0,18:1	1/1:36:45:0,45:1	1/1:33:54:0,54:1	1/1:26:6:0,6:1	./.:.:.:.:.	1/1:23:4:0,4:1	1/1:21:3:0,3:1	1/1:19:10:1,9:0.9	1/1:34:28:0,28:1	0/1:22:29:10,19:0.6552	0/1:23:96:38,58:0.6042
ptg000268l_1_1_1	376500	.	T	C	28.84	PASS	.	GT:GQ:DP:AD:AF	./.:.:.:.:.	1/1:18:26:0,25:0.9615	1/1:20:4:0,4:1	1/1:13:10:2,8:0.8	1/1:23:19:0,19:1	1/1:28:28:2,26:0.9286	1/1:25:11:0,11:1	1/1:23:28:0,27:0.9643	1/1:22:19:0,17:0.8947	0/1:10:28:0,14:0.5	0/1:15:29:14,15:0.5172	1/1:11:7:2,5:0.7143	1/1:15:5:1,4:0.8	1/1:23:3:0,3:1	0/1:5:3:1,2:0.6667	1/1:8:5:1,3:0.6	0/1:19:21:10,10:0.4762	1/1:17:13:0,12:0.9231	0/1:22:92:34,58:0.6304
ptg000268l_1_1_1	376980	.	A	T	29.47	PASS	.	GT:GQ:DP:AD:AF	1/1:23:5:0,5:1	1/1:17:25:1,21:0.84	1/1:21:6:0,6:1	1/1:20:11:0,10:0.9091	1/1:9:17:0,12:0.7059	0/1:19:23:10,12:0.5217	0/1:4:12:0,6:0.5	1/1:29:26:0,25:0.9615	0/1:19:15:6,8:0.5333	1/1:21:30:0,27:0.9	1/1:26:31:0,31:1	1/1:25:6:0,6:1	1/1:3:8:1,4:0.5	0/1:14:5:1,4:0.8	1/1:9:3:0,3:1	0/1:16:7:2,5:0.7143	0/1:7:29:13,16:0.5517	1/1:17:14:1,13:0.9286	./.:.:.:.:.
ptg000268l_1_1_1	377028	.	C	T	27.02	PASS	.	GT:GQ:DP:AD:AF	0/1:19:5:2,3:0.6	1/1:19:26:0,19:0.7308	1/1:15:7:0,7:1	0/1:5:11:0,7:0.6364	1/1:21:17:1,15:0.8824	0/1:22:23:10,13:0.5652	1/1:20:13:0,13:1	0/1:20:26:15,11:0.4231	0/1:16:14:9,5:0.3571	1/1:26:47:1,46:0.9787	1/1:27:47:1,46:0.9787	0/1:21:7:2,5:0.7143	0/1:14:8:3,4:0.5	0/1:17:5:1,4:0.8	0/1:16:6:2,4:0.6667	1/1:21:6:1,5:0.8333	1/1:18:28:2,26:0.9286	1/1:13:14:1,13:0.9286	./.:.:.:.:.
ptg000268l_1_1_1	387628	.	C	A	36.11	PASS	.	GT:GQ:DP:AD:AF	1/1:22:5:0,5:1	0/1:20:9:2,7:0.7778	0/1:21:6:2,4:0.6667	1/1:19:9:1,8:0.8889	1/1:20:15:1,14:0.9333	1/1:26:19:1,18:0.9474	0/1:18:10:5,5:0.5	1/1:26:23:0,23:1	1/1:22:6:0,6:1	1/1:21:18:1,17:0.9444	1/1:36:35:0,35:1	0/1:18:6:3,3:0.5	0/1:20:10:2,8:0.8	./.:.:.:.:.	0/1:16:4:2,2:0.5	1/1:22:12:0,12:1	1/1:19:29:2,27:0.931	1/1:30:19:0,19:1	0/1:21:54:23,31:0.5741
ptg000268l_1_1_1	394889	.	T	A	33.25	PASS	.	GT:GQ:DP:AD:AF	1/1:20:4:0,4:1	1/1:27:14:1,13:0.9286	1/1:16:17:0,17:1	1/1:32:11:0,11:1	1/1:27:14:0,13:0.9286	1/1:33:13:0,13:1	1/1:25:10:1,9:0.9	1/1:20:18:0,18:1	1/1:28:10:0,10:1	1/1:30:18:0,18:1	1/1:32:19:0,19:1	1/1:12:5:0,5:1	1/1:19:3:0,3:1	0/1:15:5:1,4:0.8	./.:.:.:.:.	1/1:21:4:0,4:1	1/1:28:16:0,16:1	0/1:20:8:4,4:0.5	0/1:27:55:28,27:0.4909
ptg000268l_1_1_1	395427	.	A	G	27.87	PASS	.	GT:GQ:DP:AD:AF	./.:.:.:.:.	0/1:19:17:7,10:0.5882	0/1:21:16:9,7:0.4375	0/1:17:12:4,8:0.6667	1/1:10:8:0,7:0.875	0/1:22:13:5,8:0.6154	1/1:21:14:0,14:1	1/1:27:19:0,18:0.9474	1/1:22:7:0,7:1	1/1:24:30:0,30:1	1/1:22:22:0,22:1	1/1:8:5:1,4:0.8	1/1:5:3:1,2:0.6667	0/1:17:6:3,3:0.5	0/1:17:6:2,4:0.6667	1/1:22:3:0,3:1	0/1:16:11:8,3:0.2727	0/1:22:10:5,5:0.5	0/1:25:52:28,24:0.4615
ptg000268l_1_1_1	396036	.	T	G	26.45	PASS	.	GT:GQ:DP:AD:AF	0/1:22:5:1,4:0.8	1/1:24:15:1,14:0.9333	1/1:17:17:0,12:0.7059	1/1:16:13:2,11:0.8462	1/1:19:12:0,12:1	0/1:20:17:9,8:0.4706	0/1:12:13:7,6:0.4615	1/1:26:23:0,22:0.9565	./.:.:.:.:.	0/1:15:17:8,9:0.5294	0/1:5:17:0,12:0.7059	1/1:11:5:1,3:0.6	0/1:5:6:2,2:0.3333	1/1:4:4:0,2:0.5	0/1:9:3:1,1:0.3333	1/1:20:4:0,4:1	0/1:11:14:8,6:0.4286	0/1:7:6:4,2:0.3333	0/1:20:50:27,13:0.26
ptg000268l_1_1_1	396056	.	A	T	33.44	PASS	.	GT:GQ:DP:AD:AF	1/1:22:5:0,5:1	1/1:24:16:0,16:1	1/1:10:17:0,12:0.7059	1/1:19:13:0,13:1	1/1:8:12:1,11:0.9167	1/1:24:17:0,17:1	1/1:21:14:0,14:1	1/1:18:24:0,22:0.9167	./.:.:.:.:.	1/1:23:29:0,27:0.931	1/1:33:27:0,27:1	0/1:6:5:1,2:0.4	1/1:14:7:0,7:1	1/1:13:4:0,3:0.75	1/1:18:3:0,3:1	1/1:18:4:0,4:1	0/1:20:21:12,9:0.4286	1/1:21:7:0,7:1	0/1:20:50:27,13:0.26
ptg000268l_1_1_1	406532	.	G	C,T	37.03	PASS	.	GT:GQ:DP:AD:AF	1/1:16:7:0,6,.:0.8571,.	0/1:5:8:0,4,.:0.5,.	1/1:5:6:0,2,.:0.3333,.	2/1:20:19:0,9,10:0.4737,0.5263	1/1:22:11:0,11,.:1,.	1/1:20:15:0,14,.:0.9333,.	1/1:18:13:0,12,.:0.9231,.	1/1:37:25:0,24,.:0.96,.	2/2:17:7:0,.,6:.,0.8571	1/1:35:39:0,39,.:1,.	1/1:9:12:0,8,.:0.6667,.	1/1:12:4:0,3,.:0.75,.	1/2:17:9:0,5,4:0.5556,0.4444	./.:.:.:.:.	1/1:14:10:0,6,.:0.6,.	1/1:19:3:0,3,.:1,.	0/1:6:11:0,8,.:0.7273,.	1/1:17:11:0,11,.:1,.	0/1:18:64:21,43,.:0.6719,.
ptg000268l_1_1_1	407613	.	A	G	35.32	PASS	.	GT:GQ:DP:AD:AF	0/1:16:4:1,3:0.75	1/1:27:13:0,13:1	1/1:23:11:0,11:1	1/1:29:17:0,17:1	1/1:31:15:0,15:1	1/1:32:26:0,26:1	1/1:22:11:0,11:1	1/1:26:29:2,27:0.931	0/1:18:15:11,4:0.2667	1/1:35:33:0,33:1	1/1:21:26:0,26:1	1/1:25:4:0,4:1	1/1:19:10:0,10:1	./.:.:.:.:.	1/1:13:7:0,7:1	0/1:15:5:1,4:0.8	1/1:35:23:0,23:1	1/1:20:10:0,10:1	0/1:24:73:27,46:0.6301
ptg000268l_1_1_1	408295	.	A	G	31.31	PASS	.	GT:GQ:DP:AD:AF	./.:.:.:.:.	1/1:9:12:0,6:0.5	1/1:7:6:1,5:0.8333	1/1:19:24:1,22:0.9167	1/1:24:9:0,8:0.8889	1/1:25:21:1,19:0.9048	1/1:22:15:0,15:1	0/1:26:26:9,17:0.6538	1/1:16:11:2,9:0.8182	0/1:23:39:19,18:0.4615	1/1:31:18:0,18:1	1/1:15:7:0,7:1	1/1:24:9:0,8:0.8889	1/1:13:5:0,5:1	1/1:16:11:1,9:0.8182	1/1:14:7:1,5:0.7143	1/1:2:16:2,6:0.375	1/1:8:4:0,2:0.5	0/1:17:70:25,45:0.6429
ptg000268l_1_1_1	408832	.	A	G	29.7	PASS	.	GT:GQ:DP:AD:AF	1/1:18:5:0,5:1	1/1:8:14:0,9:0.6429	1/1:19:9:0,9:1	1/1:21:23:1,22:0.9565	1/1:28:17:0,17:1	1/1:25:16:0,16:1	1/1:19:11:0,11:1	1/1:29:21:0,21:1	1/1:27:14:0,14:1	1/1:20:42:0,41:0.9762	0/1:4:11:0,8:0.7273	1/1:11:4:1,3:0.75	1/1:13:9:0,6:0.6667	./.:.:.:.:.	1/1:17:6:1,5:0.8333	0/1:12:7:2,5:0.7143	1/1:27:31:0,31:1	1/1:5:5:0,3:0.6	0/1:15:64:25,26:0.4062
ptg000268l_1_1_1	409885	.	T	C	32.77	PASS	.	GT:GQ:DP:AD:AF	1/1:25:5:0,5:1	1/1:21:11:0,11:1	1/1:16:8:0,8:1	1/1:21:25:3,22:0.88	0/1:21:29:10,19:0.6552	1/1:26:21:0,21:1	1/1:26:8:0,8:1	0/1:11:17:13,4:0.2353	1/1:25:16:1,15:0.9375	1/1:32:47:0,47:1	1/1:30:19:0,19:1	1/1:23:5:0,5:1	1/1:22:13:0,13:1	./.:.:.:.:.	1/1:15:11:1,10:0.9091	1/1:18:13:0,11:0.8462	1/1:27:38:0,38:1	1/1:6:3:0,3:1	0/1:21:63:32,31:0.4921
ptg000268l_1_1_1	410339	.	C	A	34.21	PASS	.	GT:GQ:DP:AD:AF	0/1:7:6:1,4:0.6667	1/1:18:11:0,11:1	1/1:22:9:1,8:0.8889	1/1:23:26:0,24:0.9231	0/1:5:27:5,16:0.5926	1/1:18:23:0,22:0.9565	1/1:17:13:0,13:1	1/1:21:17:0,17:1	1/1:21:16:2,14:0.875	0/1:12:29:0,14:0.4828	1/1:20:34:0,33:0.9706	1/1:20:5:0,5:1	0/1:20:8:3,5:0.625	1/1:18:3:0,3:1	1/1:16:10:0,9:0.9	1/1:15:14:0,12:0.8571	1/1:34:31:0,30:0.9677	1/1:17:4:0,4:1	0/1:23:66:33,33:0.5
ptg000268l_1_1_1	412207	.	C	T	26.09	PASS	.	GT:GQ:DP:AD:AF	1/1:19:5:0,5:1	1/1:17:9:1,8:0.8889	0/1:19:8:3,5:0.625	1/1:6:20:3,16:0.8	0/1:12:16:4,12:0.75	0/1:14:17:5,12:0.7059	1/1:18:9:1,8:0.8889	1/1:26:23:1,22:0.9565	0/1:5:13:3,9:0.6923	0/1:12:21:11,10:0.4762	0/1:18:14:10,4:0.2857	0/1:19:5:2,3:0.6	0/1:14:6:3,3:0.5	./.:.:.:.:.	0/1:14:6:2,4:0.6667	0/1:12:8:4,4:0.5	0/1:20:14:9,5:0.3571	1/1:8:8:1,7:0.875	0/1:18:53:26,27:0.5094
ptg000268l_1_1_1	412208	.	C	A	25.1	PASS	.	GT:GQ:DP:AD:AF	1/1:19:5:0,5:1	1/1:18:9:1,8:0.8889	0/1:22:8:3,5:0.625	1/1:11:20:3,16:0.8	1/1:6:16:4,12:0.75	0/1:14:17:5,12:0.7059	1/1:18:9:1,8:0.8889	1/1:25:23:1,22:0.9565	0/1:5:13:4,9:0.6923	0/1:13:21:12,9:0.4286	0/1:20:14:10,4:0.2857	0/1:22:5:2,3:0.6	0/1:15:6:3,3:0.5	./.:.:.:.:.	0/1:17:6:2,4:0.6667	0/1:16:8:4,4:0.5	0/1:22:14:9,5:0.3571	1/1:19:12:1,11:0.9167	0/1:19:53:26,27:0.5094
ptg000268l_1_1_1	415384	.	T	C	23.94	PASS	.	GT:GQ:DP:AD:AF	1/1:4:7:0,3:0.4286	0/1:9:9:6,3:0.3333	1/1:17:12:0,10:0.8333	1/1:17:10:0,10:1	1/1:14:11:0,9:0.8182	1/1:11:10:0,9:0.9	./.:.:.:.:.	1/1:22:26:1,25:0.9615	1/1:5:13:0,7:0.5385	1/1:21:16:1,15:0.9375	0/1:5:18:0,12:0.6667	0/1:18:5:1,4:0.8	0/1:17:12:4,7:0.5833	1/1:14:6:0,4:0.6667	0/1:5:3:1,2:0.6667	1/1:4:4:0,2:0.5	1/1:23:30:0,30:1	1/1:5:8:0,4:0.5	0/1:9:62:29,33:0.5323
ptg000268l_1_1_1	416450	.	A	G	32.8	PASS	.	GT:GQ:DP:AD:AF	1/1:25:7:0,7:1	1/1:20:10:0,10:1	0/1:16:11:2,8:0.7273	0/1:19:12:7,5:0.4167	1/1:23:12:0,11:0.9167	1/1:19:12:0,12:1	1/1:20:4:0,4:1	1/1:32:28:0,26:0.9286	1/1:18:10:0,10:1	1/1:27:15:1,14:0.9333	0/1:24:30:12,18:0.6	1/1:25:9:1,8:0.8889	1/1:17:12:1,11:0.9167	0/1:19:8:2,6:0.75	0/1:18:3:1,2:0.6667	0/1:17:8:2,4:0.5	1/1:24:15:0,15:1	1/1:22:14:1,12:0.8571	0/1:24:59:27,32:0.5424
ptg000268l_1_1_1	416497	.	T	C	35	PASS	.	GT:GQ:DP:AD:AF	1/1:15:7:0,7:1	1/1:17:9:0,9:1	0/1:15:11:2,9:0.8182	1/1:26:15:0,15:1	0/1:21:12:5,7:0.5833	1/1:21:12:0,12:1	1/1:25:4:0,4:1	1/1:34:27:0,27:1	1/1:18:10:0,10:1	0/1:21:25:11,14:0.56	1/1:33:25:0,25:1	1/1:15:9:2,7:0.7778	1/1:21:12:0,12:1	1/1:15:8:0,8:1	1/1:23:3:0,3:1	0/1:21:8:2,6:0.75	1/1:9:10:2,8:0.8	1/1:35:20:0,20:1	./.:.:.:.:.
ptg000268l_1_1_1	416500	.	T	C	33.19	PASS	.	GT:GQ:DP:AD:AF	0/1:21:7:5,2:0.2857	1/1:18:9:0,9:1	1/1:18:11:0,11:1	1/1:24:15:0,15:1	0/1:19:12:5,7:0.5833	1/1:20:12:0,12:1	1/1:25:4:0,4:1	1/1:31:27:0,26:0.963	1/1:18:10:0,10:1	0/1:25:15:7,8:0.5333	1/1:33:25:0,25:1	1/1:15:9:2,7:0.7778	1/1:16:12:2,10:0.8333	1/1:15:8:0,8:1	1/1:23:3:0,3:1	0/1:18:8:2,6:0.75	1/1:8:10:2,8:0.8	1/1:25:20:0,20:1	0/1:24:58:26,32:0.5517
ptg000268l_1_1_1	420041	.	C	G	34.58	PASS	.	GT:GQ:DP:AD:AF	1/1:22:4:0,4:1	1/1:21:9:1,8:0.8889	1/1:16:7:0,7:1	1/1:16:8:0,8:1	1/1:23:6:0,6:1	0/1:19:11:7,4:0.3636	0/1:20:7:2,5:0.7143	1/1:25:32:0,32:1	1/1:17:9:0,9:1	1/1:22:15:0,15:1	1/1:34:30:0,30:1	0/1:5:3:0,3:1	1/1:18:3:0,3:1	./.:.:.:.:.	1/1:13:7:0,7:1	1/1:18:9:0,9:1	1/1:26:16:0,16:1	1/1:23:14:0,14:1	0/1:20:51:23,27:0.5294
ptg000268l_1_1_1	420082	.	T	C	31.24	PASS	.	GT:GQ:DP:AD:AF	1/1:26:4:0,4:1	1/1:15:9:2,7:0.7778	1/1:16:7:0,7:1	1/1:17:9:0,8:0.8889	1/1:18:8:0,8:1	1/1:22:11:0,11:1	0/1:18:7:4,3:0.4286	1/1:25:30:1,29:0.9667	1/1:19:9:0,8:0.8889	1/1:25:10:0,10:1	1/1:31:32:0,30:0.9375	1/1:4:3:0,3:1	1/1:22:3:0,3:1	./.:.:.:.:.	1/1:14:7:0,7:1	0/1:17:6:3,3:0.5	1/1:28:12:0,12:1	1/1:25:9:1,8:0.8889	0/1:13:51:28,23:0.451
ptg000268l_1_1_1	428910	.	T	C	29.26	PASS	.	GT:GQ:DP:AD:AF	1/1:15:8:0,8:1	1/1:20:13:0,13:1	1/1:19:10:0,10:1	1/1:19:20:1,18:0.9	1/1:18:9:0,9:1	1/1:25:16:1,15:0.9375	1/1:20:13:0,12:0.9231	0/1:14:27:10,17:0.6296	1/1:25:12:1,11:0.9167	1/1:21:34:2,28:0.8235	1/1:29:17:0,17:1	1/1:20:4:0,4:1	0/1:20:11:5,6:0.5455	./.:.:.:.:.	0/1:18:6:2,4:0.6667	1/1:21:3:0,3:1	1/1:19:23:2,21:0.913	0/1:20:13:4,9:0.6923	0/1:22:76:29,47:0.6184
ptg000268l_1_1_1	429969	.	T	A	28.15	PASS	.	GT:GQ:DP:AD:AF	0/1:15:7:1,6:0.8571	1/1:21:17:0,17:1	1/1:24:5:0,5:1	0/1:16:7:2,5:0.7143	1/1:10:9:0,9:1	1/1:14:15:2,13:0.8667	1/1:28:10:0,10:1	0/1:19:16:8,8:0.5	1/1:18:5:0,5:1	1/1:25:20:0,20:1	0/1:17:12:5,7:0.5833	0/1:18:6:2,4:0.6667	1/1:21:7:0,7:1	1/1:19:4:0,4:1	./.:.:.:.:.	0/1:17:8:2,6:0.75	1/1:14:19:0,19:1	1/1:21:7:0,7:1	0/1:22:75:32,43:0.5733
ptg000268l_1_1_1	430030	.	G	T	26.14	PASS	.	GT:GQ:DP:AD:AF	1/1:14:7:0,7:1	1/1:22:16:0,16:1	1/1:18:5:0,4:0.8	1/1:23:6:0,6:1	1/1:13:8:0,8:1	1/1:19:13:0,12:0.9231	0/1:12:10:0,4:0.4	0/1:5:16:0,8:0.5	1/1:26:9:0,9:1	1/1:25:31:2,26:0.8387	1/1:21:16:0,14:0.875	1/1:23:5:0,5:1	1/1:17:9:0,9:1	1/1:22:4:0,4:1	./.:.:.:.:.	1/1:21:5:0,5:1	1/1:25:30:1,29:0.9667	1/1:19:5:0,5:1	0/1:22:77:32,45:0.5844
ptg000268l_1_1_1	460209	.	G	C	26.69	PASS	.	GT:GQ:DP:AD:AF	1/1:10:4:0,4:1	0/1:4:9:3,6:0.6667	0/1:18:5:3,2:0.4	1/1:23:10:1,9:0.9	1/1:23:19:1,17:0.8947	1/1:21:26:1,24:0.9231	1/1:26:10:0,10:1	1/1:21:23:0,22:0.9565	0/1:14:13:5,8:0.6154	1/1:17:21:2,19:0.9048	0/1:11:16:9,7:0.4375	0/1:5:3:1,2:0.6667	0/1:15:5:2,3:0.6	./.:.:.:.:.	0/1:13:3:1,2:0.6667	1/1:6:5:1,4:0.8	0/1:11:30:18,12:0.4	1/1:17:15:1,14:0.9333	0/1:23:70:30,40:0.5714
ptg000268l_1_1_1	463109	.	T	C,A	24.56	PASS	.	GT:GQ:DP:AD:AF	0/1:18:6:3,3,.:0.5,.	1/1:11:7:0,5,.:0.7143,.	0/2:5:10:0,.,4:.,0.4	0/1:5:11:8,3,.:0.2727,.	0/2:22:26:11,.,15:.,0.5769	0/1:22:13:7,6,.:0.4615,.	1/1:16:12:0,12,.:1,.	1/1:19:14:0,12,.:0.8571,.	1/2:6:17:1,11,4:0.6471,0.2353	0/2:24:23:9,.,12:.,0.5217	0/2:2:19:0,.,10:.,0.5263	1/1:17:10:0,10,.:1,.	0/2:4:6:0,.,3:.,0.5	2/2:6:3:1,.,1:.,0.3333	1/1:8:3:0,2,.:0.6667,.	2/1:6:5:0,2,3:0.4,0.6	0/1:20:33:13,20,.:0.6061,.	2/2:18:10:0,.,10:.,1	0/2:24:46:30,.,16:.,0.3478
ptg000268l_1_1_1	463502	.	A	G	34.69	PASS	.	GT:GQ:DP:AD:AF	0/1:16:5:2,3:0.6	1/1:10:4:1,3:0.75	1/1:15:12:1,11:0.9167	1/1:10:13:2,10:0.7692	0/1:17:20:12,8:0.4	1/1:19:19:2,17:0.8947	0/1:5:15:6,9:0.6	0/1:15:14:9,5:0.3571	1/1:27:12:1,11:0.9167	1/1:30:19:0,19:1	0/1:8:13:10,3:0.2308	1/1:20:3:0,3:1	1/1:15:9:0,9:1	1/1:21:3:0,3:1	./.:.:.:.:.	1/1:18:3:0,3:1	1/1:34:27:0,27:1	1/1:18:9:0,8:0.8889	0/1:16:50:34,16:0.32
ptg000268l_1_1_1	469447	.	T	A	32.19	PASS	.	GT:GQ:DP:AD:AF	0/1:17:8:1,5:0.625	0/1:23:12:4,7:0.5833	0/1:19:7:2,4:0.5714	1/1:21:15:0,15:1	1/1:21:21:0,19:0.9048	1/1:32:13:0,13:1	0/1:17:5:3,2:0.4	1/1:31:12:0,12:1	0/1:23:17:6,11:0.6471	1/1:29:16:0,15:0.9375	1/1:19:18:1,16:0.8889	0/1:20:5:2,3:0.6	1/1:4:7:0,4:0.5714	./.:.:.:.:.	0/1:20:5:2,3:0.6	0/1:17:9:6,3:0.3333	1/1:25:17:1,15:0.8824	1/1:20:9:1,8:0.8889	0/1:5:56:34,22:0.3929
ptg000268l_1_1_1	470995	.	A	G	31.64	PASS	.	GT:GQ:DP:AD:AF	1/1:18:4:0,4:1	1/1:31:14:0,14:1	1/1:16:6:0,6:1	1/1:27:8:0,8:1	1/1:26:7:0,7:1	0/1:20:9:4,5:0.5556	1/1:26:8:0,8:1	1/1:22:15:0,15:1	1/1:18:13:0,13:1	1/1:22:11:0,11:1	0/1:18:15:7,6:0.4	1/1:17:8:0,8:1	1/1:17:8:0,8:1	./.:.:.:.:.	1/1:19:3:0,3:1	1/1:15:6:0,6:1	1/1:23:20:0,18:0.9	1/1:26:13:0,13:1	0/1:20:56:30,26:0.4643
ptg000268l_1_1_1	474840	.	A	G	35.22	PASS	.	GT:GQ:DP:AD:AF	1/1:16:10:2,8:0.8	1/1:30:16:0,16:1	1/1:22:10:0,10:1	1/1:26:14:0,14:1	0/1:15:10:4,5:0.5	1/1:27:14:0,14:1	1/1:18:13:0,13:1	1/1:25:24:0,24:1	1/1:23:6:0,6:1	1/1:26:22:1,21:0.9545	1/1:22:27:1,26:0.963	0/1:11:13:4,8:0.6154	1/1:21:4:0,4:1	./.:.:.:.:.	1/1:13:8:0,8:1	1/1:19:9:0,9:1	1/1:35:22:0,22:1	1/1:25:20:0,20:1	0/1:21:57:30,27:0.4737
ptg000268l_1_1_1	476707	.	T	C	34.2	PASS	.	GT:GQ:DP:AD:AF	1/1:15:7:0,7:1	1/1:25:10:1,9:0.9	0/1:18:9:2,7:0.7778	0/1:22:17:6,11:0.6471	1/1:21:14:2,11:0.7857	1/1:13:23:4,19:0.8261	0/1:18:8:6,2:0.25	0/1:17:18:4,14:0.7778	0/1:18:7:5,2:0.2857	1/1:33:41:0,41:1	./.:.:.:.:.	1/1:20:25:1,24:0.96	1/1:18:9:1,8:0.8889	0/1:17:5:2,3:0.6	1/1:22:3:0,3:1	1/1:20:11:1,10:0.9091	1/1:22:30:3,27:0.9	1/1:34:20:0,20:1	0/1:21:67:36,31:0.4627
ptg000268l_1_1_1	476827	.	T	A	32.07	PASS	.	GT:GQ:DP:AD:AF	1/1:14:7:0,7:1	1/1:15:13:2,10:0.7692	0/1:16:9:2,7:0.7778	0/1:22:15:5,9:0.6	0/1:19:12:7,4:0.3333	1/1:21:21:1,20:0.9524	0/1:17:7:5,2:0.2857	0/1:23:19:5,14:0.7368	1/1:18:10:0,10:1	1/1:27:38:2,36:0.9474	0/1:23:39:20,17:0.4359	0/1:23:27:9,18:0.6667	0/1:17:15:5,10:0.6667	0/1:15:5:1,4:0.8	./.:.:.:.:.	0/1:17:14:8,6:0.4286	1/1:32:28:1,27:0.9643	1/1:29:21:0,21:1	0/1:21:67:23,44:0.6567
ptg000268l_1_1_1	476836	.	C	T	27.33	PASS	.	GT:GQ:DP:AD:AF	1/1:16:7:0,7:1	1/1:16:13:2,11:0.8462	0/1:7:9:2,7:0.7778	0/1:19:15:6,9:0.6	0/1:20:12:7,4:0.3333	1/1:9:21:4,17:0.8095	0/1:15:7:5,2:0.2857	0/1:23:19:5,14:0.7368	0/1:18:10:7,3:0.3	1/1:27:38:2,35:0.9211	1/1:24:27:2,25:0.9259	0/1:19:27:6,21:0.7778	0/1:20:15:4,11:0.7333	1/1:18:5:0,5:1	./.:.:.:.:.	0/1:15:14:8,6:0.4286	1/1:26:28:1,27:0.9643	0/1:14:14:10,4:0.2857	0/1:20:66:22,44:0.6667
ptg000268l_1_1_1	476908	.	A	T	30.93	PASS	.	GT:GQ:DP:AD:AF	1/1:16:7:0,7:1	1/1:28:14:1,13:0.9286	0/1:17:9:2,7:0.7778	1/1:22:16:0,16:1	1/1:17:12:2,10:0.8333	1/1:12:22:3,19:0.8636	1/1:16:8:0,8:1	0/1:18:20:4,16:0.8	0/1:13:11:7,4:0.3636	1/1:30:38:1,37:0.9737	./.:.:.:.:.	1/1:23:25:1,24:0.96	0/1:19:15:3,10:0.6667	0/1:4:4:2,2:0.5	0/1:16:5:2,3:0.6	1/1:8:11:4,7:0.6364	0/1:5:21:5,16:0.7619	1/1:30:24:0,24:1	0/1:18:66:22,44:0.6667
ptg000268l_1_1_1	476924	.	A	T	30.89	PASS	.	GT:GQ:DP:AD:AF	1/1:15:7:0,7:1	1/1:21:14:1,13:0.9286	1/1:30:9:0,9:1	0/1:25:15:5,10:0.6667	0/1:18:12:6,5:0.4167	1/1:28:22:1,21:0.9545	0/1:21:8:5,3:0.375	1/1:19:20:1,19:0.95	1/1:17:10:0,10:1	1/1:23:38:2,35:0.9211	0/1:24:27:13,14:0.5185	0/1:23:25:7,18:0.72	0/1:19:15:5,10:0.6667	1/1:9:4:0,3:0.75	./.:.:.:.:.	0/1:15:16:8,8:0.5	1/1:27:29:0,28:0.9655	1/1:28:22:0,22:1	0/1:21:66:22,44:0.6667
ptg000268l_1_1_1	477122	.	A	G	32.73	PASS	.	GT:GQ:DP:AD:AF	1/1:13:6:0,6:1	0/1:15:17:10,7:0.4118	0/1:21:10:6,4:0.4	0/1:17:17:7,10:0.5882	0/1:19:16:11,5:0.3125	1/1:16:23:5,18:0.7826	1/1:17:8:0,8:1	0/1:20:23:8,15:0.6522	0/1:21:14:8,6:0.4286	1/1:29:40:1,39:0.975	1/1:32:40:1,37:0.925	0/1:18:22:8,14:0.6364	1/1:14:10:2,8:0.8	1/1:7:5:1,3:0.6	./.:.:.:.:.	0/1:17:11:4,7:0.6364	1/1:31:26:0,26:1	1/1:28:19:0,19:1	0/1:18:66:22,44:0.6667
ptg000268l_1_1_1	477130	.	C	G	38.81	PASS	.	GT:GQ:DP:AD:AF	1/1:21:6:0,6:1	0/1:12:16:9,7:0.4375	0/1:16:11:7,4:0.3636	0/1:21:17:7,10:0.5882	1/1:24:16:1,13:0.8125	0/1:20:22:5,17:0.7727	1/1:20:7:0,7:1	0/1:22:23:8,15:0.6522	0/1:17:15:9,6:0.4	1/1:38:40:1,39:0.975	1/1:25:40:1,37:0.925	0/1:22:22:8,14:0.6364	1/1:23:15:0,15:1	1/1:13:5:0,4:0.8	./.:.:.:.:.	0/1:14:16:4,12:0.75	1/1:38:26:0,26:1	1/1:23:19:0,19:1	0/1:21:66:22,44:0.6667
ptg000268l_1_1_1	477384	.	G	A	27.08	PASS	.	GT:GQ:DP:AD:AF	1/1:17:7:1,6:0.8571	0/1:21:17:9,8:0.4706	0/1:17:11:7,3:0.2727	0/1:20:12:4,8:0.6667	0/1:22:22:13,9:0.4091	1/1:19:24:3,21:0.875	1/1:19:5:0,5:1	0/1:20:19:8,11:0.5789	0/1:22:12:5,7:0.5833	1/1:27:43:1,42:0.9767	1/1:23:36:1,35:0.9722	0/1:17:20:6,14:0.7	1/1:20:10:1,8:0.8	0/1:13:5:1,4:0.8	./.:.:.:.:.	0/1:15:17:4,13:0.7647	1/1:26:28:0,28:1	1/1:22:19:0,19:1	0/1:18:70:23,47:0.6714
ptg000268l_1_1_1	477386	.	C	T,A	27.5	PASS	.	GT:GQ:DP:AD:AF	1/1:8:7:1,5,.:0.7143,.	0/1:16:17:9,6,.:0.3529,.	0/1:9:11:7,3,.:0.2727,.	0/2:17:12:4,.,5:.,0.4167	0/1:15:22:13,9,.:0.4091,.	1/1:11:24:3,18,.:0.75,.	2/2:17:5:0,.,5:.,1	0/2:21:19:7,.,11:.,0.5789	0/1:19:12:4,7,.:0.5833,.	1/1:26:43:2,36,.:0.8372,.	2/1:21:36:1,15,20:0.4167,0.5556	0/2:21:20:6,.,12:.,0.6	1/1:6:10:1,6,.:0.6,.	0/1:14:5:1,3,.:0.6,.	./.:.:.:.:.	0/2:14:11:4,.,4:.,0.3636	1/1:27:28:0,25,.:0.8929,.	1/1:25:19:0,18,.:0.9474,.	0/1:9:70:23,32,.:0.4571,.
ptg000268l_1_1_1	477784	.	T	C	32.99	PASS	.	GT:GQ:DP:AD:AF	1/1:14:7:0,6:0.8571	1/1:23:17:2,15:0.8824	1/1:18:9:0,9:1	0/1:20:16:6,10:0.625	1/1:30:19:0,18:0.9474	0/1:8:23:7,15:0.6522	1/1:17:8:0,8:1	1/1:31:23:0,23:1	1/1:19:12:1,11:0.9167	0/1:12:35:15,20:0.5714	1/1:32:40:0,38:0.95	1/1:28:24:2,22:0.9167	1/1:19:10:0,10:1	1/1:16:5:0,5:1	./.:.:.:.:.	1/1:22:15:0,15:1	1/1:31:24:0,24:1	1/1:31:22:0,20:0.9091	0/1:22:70:24,46:0.6571
ptg000268l_1_1_1	477979	.	T	C	38.6	PASS	.	GT:GQ:DP:AD:AF	1/1:15:7:0,7:1	1/1:24:16:1,15:0.9375	1/1:27:6:0,6:1	0/1:22:12:5,7:0.5833	1/1:20:18:1,17:0.9444	0/1:23:19:7,12:0.6316	1/1:25:7:0,6:0.8571	1/1:32:22:0,22:1	1/1:20:11:0,11:1	1/1:38:47:0,47:1	1/1:38:46:0,44:0.9565	1/1:32:24:0,24:1	1/1:20:10:0,10:1	1/1:21:5:0,5:1	./.:.:.:.:.	1/1:16:15:1,14:0.9333	1/1:27:17:0,17:1	1/1:25:20:1,18:0.9	0/1:20:69:23,46:0.6667
ptg000268l_1_1_1	478385	.	T	A	34.77	PASS	.	GT:GQ:DP:AD:AF	0/1:20:7:2,5:0.7143	0/1:17:17:9,8:0.4706	0/1:16:7:4,2:0.2857	0/1:20:13:6,7:0.5385	0/1:18:18:9,8:0.4444	0/1:9:29:15,14:0.4828	0/1:15:9:2,7:0.7778	0/1:21:25:14,10:0.4	1/1:21:8:0,8:1	1/1:34:49:0,49:1	1/1:21:42:0,42:1	0/1:15:16:5,11:0.6875	1/1:16:13:0,13:1	1/1:13:6:0,6:1	./.:.:.:.:.	1/1:19:16:0,16:1	1/1:26:23:0,22:0.9565	1/1:20:12:0,12:1	0/1:27:71:24,47:0.662
ptg000268l_1_1_1	478413	.	A	T	27.14	PASS	.	GT:GQ:DP:AD:AF	0/1:16:7:2,5:0.7143	0/1:19:15:8,6:0.4	0/1:17:7:4,3:0.4286	0/1:20:12:6,6:0.5	0/1:18:18:9,8:0.4444	1/1:18:25:2,22:0.88	0/1:13:10:2,7:0.7	0/1:16:26:15,11:0.4231	1/1:14:9:0,8:0.8889	1/1:27:49:0,47:0.9592	1/1:26:42:0,40:0.9524	0/1:21:22:6,16:0.7273	1/1:19:13:0,11:0.8462	1/1:9:5:0,4:0.8	./.:.:.:.:.	1/1:21:16:0,15:0.9375	1/1:23:25:0,25:1	1/1:8:8:0,6:0.75	0/1:14:71:24,47:0.662
ptg000268l_1_1_1	478890	.	T	G	24.34	PASS	.	GT:GQ:DP:AD:AF	0/1:6:8:4,4:0.5	1/1:20:13:1,12:0.9231	1/1:6:10:4,5:0.5	0/1:10:13:7,6:0.4615	1/1:21:16:0,14:0.875	1/1:24:25:0,22:0.88	0/1:10:12:3,7:0.5833	0/1:14:29:13,14:0.4828	0/1:4:12:1,7:0.5833	0/1:12:42:23,19:0.4524	0/1:21:43:21,22:0.5116	0/1:18:20:8,12:0.6	0/1:16:10:3,5:0.5	0/1:17:6:2,4:0.6667	0/1:15:6:2,4:0.6667	1/1:20:22:0,21:0.9545	1/1:23:28:1,27:0.9643	1/1:20:20:0,20:1	0/1:21:74:25,49:0.6622
ptg000268l_1_1_1	479260	.	C	T	28.49	PASS	.	GT:GQ:DP:AD:AF	0/1:21:7:2,5:0.7143	1/1:22:17:1,15:0.8824	1/1:25:5:0,5:1	1/1:27:17:0,17:1	0/1:20:19:6,13:0.6842	0/1:22:21:10,9:0.4286	1/1:20:16:1,14:0.875	1/1:28:32:1,31:0.9688	1/1:19:14:1,13:0.9286	1/1:26:58:1,57:0.9828	0/1:16:25:14,11:0.44	1/1:23:15:0,15:1	1/1:17:9:0,9:1	1/1:15:6:0,5:0.8333	1/1:23:4:0,4:1	0/1:6:17:3,14:0.8235	1/1:27:40:1,39:0.975	1/1:24:9:1,8:0.8889	0/1:23:75:26,49:0.6533
ptg000268l_1_1_1	479275	.	T	C	32.54	PASS	.	GT:GQ:DP:AD:AF	0/1:18:7:2,5:0.7143	1/1:18:18:2,16:0.8889	1/1:27:5:0,5:1	1/1:32:17:0,17:1	0/1:18:20:7,13:0.65	0/1:23:22:9,12:0.5455	1/1:22:16:1,14:0.875	1/1:31:32:0,32:1	1/1:19:13:1,12:0.9231	0/1:21:57:30,27:0.4737	0/1:22:24:13,11:0.4583	1/1:30:15:0,15:1	1/1:15:7:1,6:0.8571	0/1:19:7:3,4:0.5714	1/1:14:6:0,6:1	1/1:18:16:2,14:0.875	0/1:9:28:19,9:0.3214	1/1:26:14:0,14:1	./.:.:.:.:.
ptg000268l_1_1_1	479278	.	A	T	31.24	PASS	.	GT:GQ:DP:AD:AF	1/1:12:7:1,6:0.8571	1/1:20:18:2,16:0.8889	1/1:25:5:0,5:1	1/1:28:17:0,17:1	0/1:20:20:7,11:0.55	1/1:24:22:1,21:0.9545	1/1:24:16:0,15:0.9375	1/1:31:32:0,31:0.9688	1/1:24:13:1,11:0.8462	0/1:22:55:28,27:0.4909	0/1:24:24:13,11:0.4583	1/1:26:15:0,15:1	1/1:13:7:1,6:0.8571	0/1:20:7:3,4:0.5714	1/1:24:4:0,4:1	1/1:14:16:2,14:0.875	0/1:13:29:19,9:0.3103	1/1:25:14:0,14:1	0/1:6:75:35,40:0.5333
ptg000268l_1_1_1	479914	.	T	C,G	24.71	PASS	.	GT:GQ:DP:AD:AF	./.:.:.:.:.	1/1:9:20:1,10,.:0.5,.	1/1:21:8:0,6,.:0.75,.	1/1:7:11:0,5,.:0.4545,.	1/1:14:13:0,10,.:0.7692,.	2/2:24:17:0,.,15:.,0.8824	1/1:21:5:0,5,.:1,.	2/1:4:28:0,13,14:0.4643,0.5	1/1:19:13:1,11,.:0.8462,.	1/1:20:36:3,31,.:0.8611,.	1/1:18:30:2,28,.:0.9333,.	0/1:19:10:5,5,.:0.5,.	0/1:12:8:2,4,.:0.5,.	1/1:14:6:0,6,.:1,.	1/1:13:5:0,5,.:1,.	0/1:8:17:7,10,.:0.5882,.	1/1:24:43:0,43,.:1,.	0/1:15:13:8,3,.:0.2308,.	0/1:21:73:26,47,.:0.6438,.
ptg000268l_1_1_1	479957	.	A	T	26.87	PASS	.	GT:GQ:DP:AD:AF	1/1:6:5:0,3:0.6	1/1:22:20:0,20:1	1/1:16:7:0,5:0.7143	1/1:22:11:0,11:1	1/1:19:13:0,12:0.9231	1/1:24:17:0,16:0.9412	1/1:23:5:0,5:1	./.:.:.:.:.	1/1:18:13:0,13:1	1/1:11:35:2,30:0.8571	0/1:11:28:16,12:0.4286	0/1:21:10:5,5:0.5	0/1:15:11:3,8:0.7273	1/1:18:3:0,3:1	1/1:21:3:0,3:1	0/1:14:17:9,8:0.4706	1/1:26:35:0,35:1	0/1:19:14:7,6:0.4286	0/1:20:73:26,47:0.6438
ptg000268l_1_1_1	480006	.	T	C	53.3	PASS	.	GT:GQ:DP:AD:AF	1/1:27:5:0,5:1	1/1:53:20:0,20:1	1/1:25:7:0,7:1	0/1:21:11:3,8:0.7273	1/1:20:14:0,14:1	0/1:10:14:9,5:0.3571	1/1:4:4:1,3:0.75	1/1:23:30:0,30:1	1/1:17:9:0,9:1	1/1:22:45:4,41:0.9111	0/1:14:27:14,13:0.4815	0/1:17:13:7,6:0.4615	1/1:10:8:3,5:0.625	1/1:22:3:0,3:1	1/1:9:3:1,2:0.6667	0/1:13:17:7,10:0.5882	1/1:26:23:1,22:0.9565	0/1:21:13:8,5:0.3846	0/1:23:72:25,47:0.6528
ptg000268l_1_1_1	480089	.	T	C	37.11	PASS	.	GT:GQ:DP:AD:AF	1/1:25:5:0,5:1	1/1:29:20:0,20:1	1/1:24:6:0,6:1	0/1:21:12:5,7:0.5833	1/1:21:17:1,16:0.9412	0/1:9:12:8,4:0.3333	./.:.:.:.:.	1/1:37:34:0,33:0.9706	1/1:27:8:0,8:1	1/1:33:41:2,39:0.9512	1/1:18:27:2,25:0.9259	0/1:21:11:6,5:0.4545	0/1:8:10:5,5:0.5	1/1:22:3:0,3:1	0/1:13:4:3,1:0.25	0/1:4:16:5,11:0.6875	0/1:20:32:19,13:0.4062	0/1:20:12:7,5:0.4167	0/1:21:72:25,47:0.6528
ptg000268l_1_1_1	480279	.	T	C	39.94	PASS	.	GT:GQ:DP:AD:AF	1/1:22:4:0,4:1	1/1:27:19:0,19:1	1/1:16:7:0,7:1	0/1:19:13:3,10:0.7692	1/1:27:18:0,18:1	1/1:28:14:0,14:1	1/1:26:8:0,8:1	1/1:30:34:0,33:0.9706	1/1:25:11:1,10:0.9091	1/1:37:38:1,37:0.9737	1/1:22:50:2,46:0.92	0/1:20:12:5,6:0.5	0/1:17:10:3,7:0.7	1/1:22:3:0,3:1	1/1:20:4:0,4:1	1/1:8:16:5,11:0.6875	1/1:39:36:0,34:0.9444	1/1:26:16:0,16:1	0/1:18:72:25,47:0.6528
ptg000268l_1_1_1	480299	.	C	T	32.16	PASS	.	GT:GQ:DP:AD:AF	1/1:21:4:0,4:1	0/1:20:19:6,11:0.5789	1/1:18:8:0,8:1	0/1:17:14:3,11:0.7857	1/1:21:17:1,16:0.9412	1/1:26:14:0,14:1	1/1:19:8:1,7:0.875	1/1:26:35:1,34:0.9714	0/1:19:11:5,6:0.5455	1/1:30:38:0,38:1	1/1:27:53:3,48:0.9057	0/1:20:12:6,5:0.4167	0/1:9:8:4,4:0.5	1/1:20:3:0,3:1	1/1:9:4:1,3:0.75	0/1:5:16:9,7:0.4375	1/1:32:36:0,36:1	1/1:31:18:0,18:1	./.:.:.:.:.
ptg000268l_1_1_1	480365	.	G	A	32.24	PASS	.	GT:GQ:DP:AD:AF	1/1:10:4:1,3:0.75	1/1:29:19:0,19:1	1/1:16:9:0,9:1	./.:.:.:.:.	1/1:23:17:0,16:0.9412	1/1:25:13:0,13:1	0/1:8:8:4,3:0.375	1/1:32:32:0,32:1	1/1:5:6:0,5:0.8333	1/1:24:41:0,39:0.9512	1/1:21:51:2,49:0.9608	0/1:15:12:5,6:0.5	0/1:17:7:3,4:0.5714	1/1:19:3:0,3:1	1/1:19:4:0,4:1	1/1:3:16:5,11:0.6875	1/1:26:38:2,36:0.9474	1/1:26:20:0,20:1	0/1:16:75:28,47:0.6267
ptg000268l_1_1_1	480367	.	C	T	22.56	PASS	.	GT:GQ:DP:AD:AF	1/1:17:4:0,4:1	1/1:21:19:0,18:0.9474	1/1:21:9:0,9:1	0/1:5:14:3,11:0.7857	1/1:18:17:0,16:0.9412	1/1:21:13:0,13:1	1/1:17:8:0,7:0.875	1/1:22:32:0,30:0.9375	1/1:5:6:0,5:0.8333	1/1:22:31:1,30:0.9677	0/1:16:35:19,15:0.4286	0/1:8:12:6,5:0.4167	0/1:17:7:4,3:0.4286	1/1:13:3:0,3:1	0/1:9:4:1,3:0.75	1/1:3:16:6,10:0.625	1/1:20:38:0,38:1	1/1:22:20:0,20:1	0/1:15:75:28,47:0.6267
ptg000268l_1_1_1	480372	.	A	G,T	24.96	PASS	.	GT:GQ:DP:AD:AF	1/1:18:4:0,4,.:1,.	1/1:20:19:0,17,.:0.8947,.	0/1:2:9:2,6,.:0.6667,.	1/1:3:14:4,10,.:0.7143,.	1/1:17:17:0,16,.:0.9412,.	1/1:22:14:0,14,.:1,.	1/1:14:8:0,7,.:0.875,.	2/2:6:32:1,.,21:.,0.6562	1/1:7:6:0,5,.:0.8333,.	0/1:9:31:16,15,.:0.4839,.	1/1:15:36:4,31,.:0.8611,.	0/2:6:12:6,.,3:.,0.25	0/1:12:7:4,3,.:0.4286,.	0/1:15:3:1,2,.:0.6667,.	0/1:6:4:1,3,.:0.75,.	1/1:8:16:5,11,.:0.6875,.	0/1:5:27:18,9,.:0.3333,.	1/1:24:20:0,20,.:1,.	./.:.:.:.:.
ptg000268l_1_1_1	481392	.	T	C	33.8	PASS	.	GT:GQ:DP:AD:AF	0/1:14:4:2,2:0.5	0/1:16:14:10,4:0.2857	1/1:12:9:2,6:0.6667	0/1:15:14:5,9:0.6429	0/1:25:25:10,14:0.56	1/1:26:18:0,18:1	1/1:19:11:0,11:1	1/1:29:28:0,27:0.9643	1/1:10:6:0,6:1	1/1:33:41:0,38:0.9268	1/1:33:48:3,45:0.9375	1/1:17:11:0,11:1	1/1:18:11:0,11:1	1/1:23:4:0,4:1	1/1:22:4:0,4:1	0/1:5:16:5,11:0.6875	./.:.:.:.:.	1/1:25:20:0,20:1	0/1:20:66:27,39:0.5909
ptg000268l_1_1_1	483365	.	A	G	36.75	PASS	.	GT:GQ:DP:AD:AF	1/1:11:6:1,4:0.6667	1/1:26:13:0,13:1	1/1:22:11:0,11:1	1/1:22:15:0,14:0.9333	1/1:21:21:1,20:0.9524	1/1:25:27:0,26:0.963	0/1:23:13:5,8:0.6154	1/1:7:30:6,23:0.7667	1/1:24:16:2,14:0.875	1/1:25:15:0,15:1	1/1:36:36:0,36:1	1/1:16:13:1,12:0.9231	1/1:17:14:1,11:0.7857	1/1:23:4:0,4:1	0/1:19:5:2,3:0.6	1/1:17:17:1,16:0.9412	0/1:17:18:9,9:0.5	1/1:14:9:1,7:0.7778	0/1:17:69:30,20:0.2899
ptg000268l_1_1_1	483583	.	G	C	33.2	PASS	.	GT:GQ:DP:AD:AF	1/1:13:4:0,4:1	1/1:24:14:0,14:1	1/1:22:9:0,8:0.8889	0/1:23:13:5,7:0.5385	1/1:30:22:0,21:0.9545	1/1:33:28:0,28:1	1/1:24:11:1,9:0.8182	1/1:24:32:1,31:0.9688	1/1:21:13:1,12:0.9231	1/1:21:16:0,14:0.875	0/1:21:43:21,22:0.5116	1/1:18:14:0,12:0.8571	1/1:23:15:0,15:1	1/1:26:4:0,4:1	1/1:4:4:2,2:0.5	0/1:19:17:4,13:0.7647	1/1:31:39:2,33:0.8462	1/1:20:11:0,11:1	0/1:23:68:29,39:0.5735
ptg000268l_1_1_1	483626	.	A	T	29.96	PASS	.	GT:GQ:DP:AD:AF	./.:.:.:.:.	1/1:23:16:0,16:1	1/1:16:9:0,9:1	1/1:17:14:0,14:1	1/1:29:22:0,22:1	1/1:29:26:0,26:1	1/1:20:11:0,10:0.9091	1/1:27:31:0,31:1	1/1:18:12:0,12:1	1/1:21:16:0,16:1	1/1:25:45:3,42:0.9333	0/1:16:11:8,3:0.2727	0/1:17:13:5,8:0.6154	1/1:24:4:0,4:1	1/1:13:4:0,4:1	1/1:23:17:0,15:0.8824	1/1:5:21:1,9:0.4286	1/1:18:9:0,9:1	0/1:26:68:29,39:0.5735
ptg000268l_1_1_1	483858	.	T	C	48.02	PASS	.	GT:GQ:DP:AD:AF	0/1:10:4:2,2:0.5	0/1:20:16:7,9:0.5625	0/1:19:8:5,3:0.375	1/1:48:15:1,14:0.9333	1/1:19:18:1,16:0.8889	1/1:22:23:1,22:0.9565	0/1:22:12:6,6:0.5	1/1:35:32:2,30:0.9375	1/1:22:11:1,10:0.9091	0/1:21:21:11,8:0.381	1/1:34:49:0,49:1	1/1:24:20:0,18:0.9	1/1:21:14:0,14:1	0/1:17:4:2,2:0.5	1/1:13:5:0,5:1	0/1:15:10:1,5:0.5	1/1:31:39:3,36:0.9231	1/1:22:14:0,14:1	0/1:24:68:28,40:0.5882
ptg000268l_1_1_1	484522	.	A	C	27.15	PASS	.	GT:GQ:DP:AD:AF	1/1:18:4:0,4:1	0/1:20:12:7,5:0.4167	1/1:7:10:3,7:0.7	1/1:17:12:0,12:1	1/1:22:15:1,14:0.9333	0/1:5:21:0,9:0.4286	1/1:22:6:0,6:1	1/1:27:21:0,21:1	1/1:21:6:0,6:1	1/1:24:16:0,16:1	0/1:24:54:25,28:0.5185	1/1:18:14:1,12:0.8571	1/1:19:14:0,14:1	./.:.:.:.:.	0/1:22:6:2,4:0.6667	1/1:15:9:0,9:1	1/1:7:21:0,12:0.5714	1/1:21:17:0,17:1	0/1:24:62:30,32:0.5161
ptg000268l_1_1_1	492554	.	T	G,C	28.71	PASS	.	GT:GQ:DP:AD:AF	./.:.:.:.:.	1/1:20:9:0,7,.:0.7778,.	1/1:16:9:0,9,.:1,.	1/1:28:10:1,9,.:0.9,.	1/1:23:8:0,7,.:0.875,.	2/1:4:22:0,9,13:0.4091,0.5909	1/1:13:8:0,6,.:0.75,.	2/2:7:20:0,.,16:.,0.8	1/1:19:13:0,13,.:1,.	1/1:28:23:0,23,.:1,.	1/1:25:27:0,27,.:1,.	1/1:25:6:0,6,.:1,.	0/1:2:3:0,1,.:0.3333,.	1/1:16:2:0,2,.:1,.	0/1:9:5:0,3,.:0.6,.	1/1:18:15:0,15,.:1,.	1/1:27:27:0,25,.:0.9259,.	1/1:26:6:0,6,.:1,.	0/1:20:67:31,23,.:0.3433,.
ptg000268l_1_1_1	503196	.	G	T	27.24	PASS	.	GT:GQ:DP:AD:AF	1/1:19:4:0,4:1	1/1:25:10:0,10:1	1/1:21:4:0,4:1	1/1:19:5:0,5:1	1/1:27:13:0,13:1	1/1:27:14:0,14:1	1/1:22:5:0,5:1	0/1:4:17:2,14:0.8235	1/1:16:5:0,5:1	1/1:23:30:0,27:0.9	1/1:22:8:0,8:1	1/1:18:3:0,3:1	./.:.:.:.:.	1/1:11:2:0,2:1	1/1:22:4:0,4:1	1/1:18:4:0,4:1	0/1:4:18:5,13:0.7222	0/1:18:7:2,5:0.7143	0/1:18:63:29,34:0.5397
ptg000268l_1_1_1	503652	.	C	A	27.96	PASS	.	GT:GQ:DP:AD:AF	./.:.:.:.:.	1/1:18:10:0,9:0.9	1/1:15:5:0,4:0.8	0/1:8:10:0,7:0.7	0/1:11:14:0,7:0.5	0/1:7:20:0,16:0.8	1/1:17:8:0,7:0.875	1/1:20:29:0,26:0.8966	1/1:21:10:0,10:1	1/1:25:27:0,27:1	1/1:27:28:0,28:1	1/1:19:4:0,4:1	1/1:9:2:0,2:1	1/1:14:5:0,5:1	1/1:20:11:0,11:1	1/1:18:11:0,11:1	1/1:24:25:0,25:1	1/1:18:14:0,14:1	0/1:18:66:31,23:0.3485
ptg000268l_1_1_1	503898	.	G	C	21.09	PASS	.	GT:GQ:DP:AD:AF	1/1:16:4:0,4:1	1/1:12:8:0,6:0.75	1/1:14:4:0,3:0.75	1/1:16:7:0,5:0.7143	./.:.:.:.:.	1/1:20:20:0,19:0.95	1/1:17:11:0,11:1	1/1:13:27:0,18:0.6667	0/1:8:10:0,4:0.4	1/1:20:24:0,19:0.7917	1/1:13:14:0,12:0.8571	0/1:5:2:0,1:0.5	1/1:10:2:0,2:1	1/1:20:3:0,3:1	1/1:4:5:0,3:0.6	1/1:21:14:0,14:1	1/1:7:13:0,7:0.5385	1/1:16:9:0,8:0.8889	0/1:16:66:29,37:0.5606
ptg000268l_1_1_1	506102	.	A	T	26.57	PASS	.	GT:GQ:DP:AD:AF	1/1:20:4:0,4:1	1/1:12:8:2,5:0.625	1/1:5:6:2,4:0.6667	1/1:17:8:0,8:1	1/1:9:14:2,11:0.7857	1/1:21:16:0,16:1	1/1:20:6:0,6:1	1/1:19:11:0,11:1	0/1:7:7:4,3:0.4286	1/1:24:22:0,22:1	1/1:2:22:0,12:0.5455	1/1:16:8:0,8:1	./.:.:.:.:.	1/1:17:3:0,3:1	0/1:14:9:3,5:0.5556	1/1:21:15:0,15:1	1/1:26:31:0,31:1	1/1:21:6:0,6:1	0/1:22:56:31,25:0.4464
ptg000268l_1_1_1	506295	.	C	T	26.01	PASS	.	GT:GQ:DP:AD:AF	1/1:22:4:0,4:1	0/1:19:6:3,2:0.3333	1/1:17:5:1,4:0.8	1/1:21:5:0,5:1	1/1:26:10:0,10:1	1/1:22:12:0,12:1	1/1:20:7:0,7:1	1/1:23:11:0,11:1	1/1:20:5:0,5:1	1/1:23:22:0,20:0.9091	1/1:22:25:0,25:1	1/1:12:5:1,4:0.8	0/1:4:3:0,3:1	1/1:14:6:0,6:1	1/1:14:7:0,7:1	1/1:18:13:0,13:1	1/1:18:16:1,15:0.9375	0/1:21:8:3,5:0.625	0/1:17:55:31,24:0.4364
ptg000268l_1_1_1	513965	.	T	G	25.74	PASS	.	GT:GQ:DP:AD:AF	1/1:15:6:0,6:1	1/1:18:10:0,10:1	1/1:25:16:0,16:1	1/1:24:13:0,13:1	1/1:22:15:0,14:0.9333	1/1:18:23:0,23:1	1/1:22:17:1,16:0.9412	1/1:25:22:1,21:0.9545	1/1:17:8:0,7:0.875	0/1:21:25:14,11:0.44	0/1:20:35:21,14:0.4	0/1:17:8:4,4:0.5	1/1:14:5:1,4:0.8	./.:.:.:.:.	1/1:15:6:0,6:1	1/1:7:7:1,6:0.8571	1/1:21:18:2,16:0.8889	0/1:18:11:2,8:0.7273	0/1:24:64:38,26:0.4062
ptg000268l_1_1_1	514034	.	T	G	32.47	PASS	.	GT:GQ:DP:AD:AF	1/1:14:6:0,6:1	1/1:28:10:0,10:1	1/1:15:16:1,15:0.9375	1/1:16:14:0,14:1	1/1:25:16:1,14:0.875	1/1:32:23:0,23:1	1/1:7:15:1,7:0.4667	1/1:21:22:0,21:0.9545	1/1:21:8:0,7:0.875	0/1:17:20:9,11:0.55	0/1:17:24:12,11:0.4583	0/1:18:6:3,3:0.5	1/1:5:5:1,4:0.8	./.:.:.:.:.	1/1:16:4:0,4:1	0/1:21:10:3,7:0.7	0/1:16:18:9,8:0.4444	0/1:5:7:1,6:0.8571	0/1:23:64:38,26:0.4062
ptg000268l_1_1_1	514900	.	C	T	36.16	PASS	.	GT:GQ:DP:AD:AF	1/1:4:6:0,3:0.5	0/1:20:8:3,4:0.5	0/1:23:14:5,7:0.5	1/1:21:8:2,6:0.75	1/1:25:16:1,15:0.9375	1/1:36:26:0,26:1	0/1:3:11:0,4:0.3636	1/1:29:17:0,17:1	1/1:27:9:0,9:1	1/1:34:28:0,28:1	1/1:11:24:0,16:0.6667	0/1:24:14:4,7:0.5	0/1:22:7:2,5:0.7143	1/1:18:3:0,3:1	1/1:20:5:0,4:0.8	1/1:17:7:1,5:0.7143	1/1:27:27:2,24:0.8889	1/1:3:7:0,3:0.4286	0/1:23:65:37,24:0.3692
ptg000268l_1_1_1	515281	.	T	C	25.59	PASS	.	GT:GQ:DP:AD:AF	1/1:25:5:0,5:1	1/1:22:9:0,9:1	1/1:21:15:0,15:1	1/1:21:9:0,8:0.8889	0/1:18:14:5,9:0.6429	1/1:19:18:0,17:0.9444	1/1:20:11:0,11:1	0/1:15:25:16,9:0.36	1/1:19:12:0,12:1	0/1:7:19:0,10:0.5263	1/1:23:38:0,38:1	1/1:11:11:3,8:0.7273	1/1:21:4:0,4:1	1/1:16:3:0,3:1	1/1:19:5:0,4:0.8	1/1:14:7:0,7:1	1/1:21:17:0,14:0.8235	1/1:21:13:0,13:1	0/1:18:69:39,26:0.3768
ptg000268l_1_1_1	520116	.	C	A	33.78	PASS	.	GT:GQ:DP:AD:AF	0/1:3:5:0,3:0.6	1/1:28:20:0,19:0.95	1/1:20:7:0,7:1	1/1:24:15:0,15:1	1/1:29:19:0,19:1	1/1:7:18:0,12:0.6667	1/1:18:9:0,8:0.8889	1/1:32:28:0,26:0.9286	1/1:11:10:0,7:0.7	1/1:30:16:0,16:1	1/1:33:21:0,20:0.9524	1/1:16:7:0,7:1	1/1:12:3:0,2:0.6667	0/1:6:2:0,2:1	./.:.:.:.:.	1/1:15:9:0,8:0.8889	1/1:29:21:0,19:0.9048	1/1:11:11:0,8:0.7273	0/1:23:74:33,41:0.5541
ptg000268l_1_1_1	536534	.	C	T	28	PASS	.	GT:GQ:DP:AD:AF	1/1:24:8:0,8:1	1/1:27:9:0,9:1	1/1:17:10:0,10:1	0/1:20:13:5,8:0.6154	1/1:10:9:1,8:0.8889	1/1:24:14:0,14:1	1/1:22:5:0,5:1	1/1:26:20:0,20:1	1/1:19:10:0,10:1	0/1:16:9:1,7:0.7778	1/1:28:12:0,12:1	0/1:19:4:2,2:0.5	1/1:15:9:0,9:1	0/1:10:4:2,2:0.5	./.:.:.:.:.	1/1:21:4:0,4:1	1/1:22:15:0,15:1	1/1:18:12:0,12:1	0/1:18:67:40,27:0.403
ptg000268l_1_1_1	542152	.	T	C	27.17	PASS	.	GT:GQ:DP:AD:AF	1/1:25:5:0,4:0.8	1/1:20:15:0,14:0.9333	1/1:27:7:0,7:1	1/1:23:12:2,10:0.8333	1/1:25:11:1,10:0.9091	0/1:15:8:3,5:0.625	1/1:20:11:0,11:1	1/1:25:25:0,25:1	1/1:23:12:1,11:0.9167	1/1:23:18:0,18:1	1/1:26:27:0,26:0.963	1/1:16:9:0,7:0.7778	./.:.:.:.:.	1/1:13:3:0,3:1	1/1:22:3:0,3:1	1/1:14:8:0,8:1	0/1:22:13:5,8:0.6154	1/1:23:10:0,8:0.8	0/1:17:71:21,50:0.7042
ptg000268l_1_1_1	543016	.	C	T	31.68	PASS	.	GT:GQ:DP:AD:AF	1/1:23:4:0,4:1	1/1:23:16:0,16:1	1/1:20:6:0,5:0.8333	1/1:17:10:0,9:0.9	1/1:20:12:0,11:0.9167	1/1:24:18:0,17:0.9444	1/1:27:8:0,8:1	0/1:7:22:0,10:0.4545	1/1:25:14:0,14:1	1/1:31:27:0,27:1	1/1:25:23:0,23:1	1/1:18:9:0,9:1	1/1:14:6:0,6:1	1/1:21:4:0,4:1	./.:.:.:.:.	1/1:19:10:0,10:1	1/1:21:18:0,18:1	0/1:12:7:1,6:0.8571	0/1:21:76:24,52:0.6842
ptg000268l_1_1_1	543200	.	T	A	28.98	PASS	.	GT:GQ:DP:AD:AF	1/1:20:4:0,4:1	1/1:24:15:1,14:0.9333	0/1:15:5:3,2:0.4	1/1:17:12:2,10:0.8333	1/1:28:12:0,12:1	1/1:22:19:1,17:0.8947	0/1:18:10:6,4:0.4	1/1:21:23:1,21:0.913	0/1:4:9:0,9:1	1/1:22:28:0,28:1	0/1:11:16:10,6:0.375	1/1:16:9:0,9:1	1/1:20:4:0,4:1	1/1:21:4:0,4:1	./.:.:.:.:.	1/1:16:3:0,3:1	1/1:20:11:0,11:1	1/1:15:7:0,7:1	0/1:10:74:22,33:0.4459
ptg000268l_1_1_1	545776	.	T	G	27.19	PASS	.	GT:GQ:DP:AD:AF	0/1:3:5:0,2:0.4	1/1:14:13:1,12:0.9231	1/1:16:12:0,12:1	1/1:19:18:0,17:0.9444	1/1:4:8:1,6:0.75	1/1:27:23:1,22:0.9565	1/1:14:6:0,6:1	1/1:21:20:0,20:1	1/1:6:11:0,6:0.5455	1/1:22:27:0,27:1	1/1:20:43:0,43:1	0/1:8:3:1,2:0.6667	./.:.:.:.:.	1/1:15:7:0,7:1	1/1:8:2:0,2:1	1/1:10:5:0,4:0.8	1/1:21:19:0,19:1	0/1:16:9:4,5:0.5556	0/1:20:73:28,45:0.6164
ptg000268l_1_1_1	546115	.	A	G	33.78	PASS	.	GT:GQ:DP:AD:AF	1/1:15:7:0,7:1	1/1:21:15:0,13:0.8667	1/1:18:15:1,13:0.8667	1/1:22:16:0,16:1	0/1:18:16:10,6:0.375	1/1:33:24:0,22:0.9167	1/1:24:13:0,13:1	1/1:26:21:0,20:0.9524	1/1:27:18:0,18:1	1/1:28:28:0,28:1	1/1:28:40:0,40:1	1/1:20:3:0,3:1	./.:.:.:.:.	1/1:17:8:0,8:1	0/1:5:2:0,1:0.5	1/1:20:6:0,5:0.8333	1/1:28:27:0,27:1	0/1:5:6:0,2:0.3333	0/1:25:74:28,46:0.6216
ptg000268l_1_1_1	559313	.	A	G	26.22	PASS	.	GT:GQ:DP:AD:AF	1/1:12:6:1,5:0.8333	0/1:19:8:2,5:0.625	1/1:17:8:0,8:1	1/1:20:11:1,10:0.9091	1/1:26:13:1,12:0.9231	1/1:5:28:1,14:0.5	1/1:21:11:0,11:1	0/1:17:16:8,8:0.5	1/1:21:18:0,18:1	1/1:10:21:0,17:0.8095	0/1:17:27:11,15:0.5556	0/1:14:2:1,1:0.5	1/1:12:3:0,3:1	1/1:14:6:0,6:1	0/1:17:4:2,2:0.5	1/1:16:8:0,8:1	1/1:14:14:3,11:0.7857	0/1:19:9:6,3:0.3333	./.:.:.:.:.
ptg000268l_1_1_1	559864	.	C	T	32.52	PASS	.	GT:GQ:DP:AD:AF	1/1:16:6:1,5:0.8333	1/1:20:11:0,11:1	1/1:19:11:1,10:0.9091	1/1:9:13:2,10:0.7692	1/1:23:20:1,19:0.95	1/1:23:25:1,23:0.92	1/1:16:11:1,10:0.9091	0/1:7:13:2,11:0.8462	0/1:21:14:6,8:0.5714	1/1:27:34:0,34:1	1/1:32:42:0,42:1	1/1:20:3:0,3:1	1/1:16:3:0,3:1	0/1:19:6:2,4:0.6667	./.:.:.:.:.	1/1:23:4:0,4:1	0/1:21:24:10,14:0.5833	1/1:19:11:0,11:1	0/1:18:59:30,29:0.4915
ptg000268l_1_1_1	564757	.	A	T	26.06	PASS	.	GT:GQ:DP:AD:AF	1/1:16:4:1,3:0.75	0/1:17:14:8,6:0.4286	./.:.:.:.:.	0/1:17:5:1,4:0.8	1/1:7:9:0,7:0.7778	1/1:19:15:0,15:1	1/1:22:6:0,6:1	0/1:20:12:7,5:0.4167	1/1:23:7:0,7:1	1/1:26:34:0,32:0.9412	1/1:25:16:0,16:1	1/1:16:3:0,3:1	1/1:14:8:0,8:1	1/1:8:5:0,5:1	1/1:18:4:1,3:0.75	1/1:23:4:0,4:1	1/1:17:9:0,8:0.8889	1/1:19:4:0,4:1	0/1:15:50:23,27:0.54
ptg000268l_1_1_1	566535	.	T	C	28.06	PASS	.	GT:GQ:DP:AD:AF	1/1:21:5:0,4:0.8	1/1:20:11:0,11:1	1/1:16:6:0,4:0.6667	1/1:19:9:0,9:1	1/1:28:14:0,14:1	1/1:20:19:1,16:0.8421	1/1:17:8:0,7:0.875	1/1:9:15:0,6:0.4	0/1:10:9:5,4:0.4444	1/1:23:32:1,29:0.9062	1/1:21:31:0,29:0.9355	1/1:15:7:0,5:0.7143	0/1:11:6:2,3:0.5	1/1:8:3:0,1:0.3333	1/1:10:3:0,2:0.6667	1/1:17:9:0,9:1	1/1:18:9:1,7:0.7778	./.:.:.:.:.	0/1:10:41:21,14:0.3415
ptg000268l_1_1_1	566854	.	A	C	24.57	PASS	.	GT:GQ:DP:AD:AF	1/1:19:4:0,3:0.75	1/1:16:9:0,9:1	1/1:14:6:0,6:1	1/1:12:9:0,9:1	1/1:19:10:0,10:1	0/1:21:20:7,13:0.65	1/1:24:7:0,7:1	1/1:7:14:0,8:0.5714	0/1:3:9:0,5:0.5556	1/1:22:38:0,35:0.9211	1/1:24:28:0,28:1	1/1:8:6:0,4:0.6667	1/1:20:3:0,3:1	1/1:21:4:0,4:1	./.:.:.:.:.	1/1:20:4:0,4:1	1/1:21:11:0,10:0.9091	1/1:14:12:0,11:0.9167	0/1:10:42:22,14:0.3333
ptg000268l_1_1_1	574130	.	A	G	31.36	PASS	.	GT:GQ:DP:AD:AF	1/1:25:12:0,12:1	1/1:20:17:1,15:0.8824	1/1:18:8:0,8:1	0/1:19:17:11,5:0.2941	1/1:29:15:0,15:1	0/1:25:25:9,15:0.6	1/1:24:15:1,13:0.8667	1/1:31:15:0,15:1	1/1:26:18:2,15:0.8333	0/1:23:44:17,26:0.5909	0/1:20:43:26,17:0.3953	0/1:18:7:4,3:0.4286	0/1:14:7:5,2:0.2857	./.:.:.:.:.	1/1:21:3:0,3:1	0/1:20:9:5,4:0.4444	0/1:22:43:21,21:0.4884	1/1:25:18:4,14:0.7778	0/1:9:73:19,54:0.7397
ptg000268l_1_1_1	574133	.	T	C	34.31	PASS	.	GT:GQ:DP:AD:AF	1/1:24:12:0,12:1	1/1:24:17:2,15:0.8824	1/1:17:8:0,8:1	0/1:18:17:3,12:0.7059	1/1:27:15:0,15:1	1/1:28:25:1,23:0.92	1/1:23:15:1,14:0.9333	1/1:25:15:1,14:0.9333	1/1:24:18:0,15:0.8333	1/1:29:44:1,41:0.9318	1/1:32:43:0,40:0.9302	1/1:26:6:0,6:1	0/1:19:7:3,4:0.5714	./.:.:.:.:.	1/1:21:3:0,3:1	1/1:16:9:0,9:1	1/1:34:43:0,42:0.9767	1/1:28:27:2,25:0.9259	0/1:8:73:24,49:0.6712
ptg000268l_1_1_1	579702	.	C	A	32.64	PASS	.	GT:GQ:DP:AD:AF	1/1:16:4:0,4:1	1/1:21:16:0,16:1	1/1:23:11:0,11:1	1/1:25:15:0,15:1	1/1:28:18:0,18:1	1/1:27:21:0,20:0.9524	1/1:22:11:0,11:1	1/1:30:27:0,27:1	1/1:18:9:0,8:0.8889	1/1:27:58:0,58:1	1/1:32:46:0,46:1	1/1:16:4:0,4:1	1/1:18:8:0,8:1	./.:.:.:.:.	0/1:4:4:0,3:0.75	1/1:17:4:0,4:1	1/1:32:27:0,27:1	0/1:20:22:7,15:0.6818	0/1:12:85:23,61:0.7176
ptg000268l_1_1_1	580411	.	A	T	29.98	PASS	.	GT:GQ:DP:AD:AF	1/1:18:4:0,4:1	1/1:19:16:1,15:0.9375	1/1:26:11:0,11:1	1/1:21:15:0,15:1	1/1:18:15:1,14:0.9333	1/1:27:24:0,24:1	0/1:15:10:5,5:0.5	1/1:21:25:0,25:1	1/1:13:7:0,7:1	1/1:20:53:2,51:0.9623	1/1:29:53:0,51:0.9623	0/1:9:5:3,2:0.4	1/1:16:9:0,9:1	0/1:17:4:2,2:0.5	./.:.:.:.:.	1/1:15:11:0,11:1	1/1:22:37:0,37:1	1/1:17:13:0,12:0.9231	0/1:7:89:24,65:0.7303
ptg000268l_1_1_1	581491	.	A	T	27.12	PASS	.	GT:GQ:DP:AD:AF	1/1:8:7:1,5:0.7143	0/1:24:16:8,8:0.5	0/1:21:16:7,9:0.5625	1/1:19:13:0,13:1	0/1:16:15:6,9:0.6	1/1:20:26:2,24:0.9231	1/1:17:12:1,10:0.8333	1/1:20:14:0,14:1	1/1:19:11:1,10:0.9091	1/1:27:63:1,60:0.9524	1/1:22:51:2,49:0.9608	1/1:22:5:0,5:1	1/1:17:11:0,11:1	./.:.:.:.:.	1/1:13:7:0,7:1	1/1:18:12:0,12:1	0/1:13:30:9,21:0.7	0/1:6:18:6,12:0.6667	0/1:7:87:24,63:0.7241
ptg000268l_1_1_1	582840	.	T	G	29.62	PASS	.	GT:GQ:DP:AD:AF	1/1:24:4:0,4:1	0/1:21:19:11,6:0.3158	0/1:11:15:12,3:0.2	0/1:22:19:11,8:0.4211	1/1:19:13:0,13:1	1/1:19:27:1,26:0.963	1/1:19:9:1,8:0.8889	1/1:23:15:0,15:1	./.:.:.:.:.	1/1:29:58:0,56:0.9655	1/1:22:44:4,40:0.9091	1/1:20:3:0,3:1	0/1:6:5:2,3:0.6	1/1:20:3:0,3:1	1/1:14:7:0,7:1	1/1:14:7:0,7:1	1/1:24:33:0,33:1	0/1:19:17:6,11:0.6471	0/1:22:72:26,46:0.6389
ptg000268l_1_1_1	582877	.	T	A	32.5	PASS	.	GT:GQ:DP:AD:AF	1/1:17:5:0,4:0.8	0/1:22:19:11,8:0.4211	0/1:20:14:8,5:0.3571	0/1:13:18:10,8:0.4444	1/1:8:15:1,11:0.7333	1/1:23:27:1,26:0.963	1/1:19:10:1,8:0.8	1/1:32:15:0,15:1	1/1:19:15:2,13:0.8667	1/1:24:58:2,56:0.9655	1/1:26:32:2,29:0.9062	1/1:19:3:0,3:1	1/1:7:5:1,4:0.8	1/1:19:3:0,3:1	1/1:18:5:1,4:0.8	1/1:23:4:0,4:1	1/1:28:34:0,32:0.9412	0/1:18:29:14,15:0.5172	0/1:21:72:26,46:0.6389
ptg000268l_1_1_1	583273	.	C	T	29.36	PASS	.	GT:GQ:DP:AD:AF	1/1:14:7:0,7:1	1/1:11:22:3,19:0.8636	1/1:17:12:0,12:1	1/1:18:17:0,17:1	1/1:21:13:0,13:1	1/1:23:19:0,19:1	1/1:20:11:0,10:0.9091	1/1:27:16:0,16:1	1/1:21:7:0,7:1	1/1:29:62:4,58:0.9355	0/1:20:40:20,20:0.5	1/1:19:3:0,3:1	0/1:15:8:3,5:0.625	1/1:22:5:0,5:1	0/1:20:9:3,6:0.6667	1/1:17:4:0,4:1	0/1:18:21:12,9:0.4286	1/1:22:24:0,22:0.9167	0/1:21:75:28,47:0.6267
ptg000268l_1_1_1	583474	.	T	A	29.66	PASS	.	GT:GQ:DP:AD:AF	1/1:11:5:1,4:0.8	0/1:18:22:16,6:0.2727	0/1:22:11:4,7:0.6364	0/1:14:18:7,11:0.6111	0/1:12:13:9,4:0.3077	0/1:12:20:11,8:0.4	0/1:19:11:5,6:0.5455	0/1:19:12:4,8:0.6667	0/1:5:6:4,2:0.3333	1/1:22:58:4,54:0.931	1/1:22:41:2,37:0.9024	1/1:16:7:0,7:1	0/1:17:8:5,3:0.375	1/1:19:4:0,4:1	1/1:16:10:0,10:1	1/1:7:5:1,4:0.8	1/1:29:21:0,21:1	1/1:24:23:0,23:1	./.:.:.:.:.
ptg000268l_1_1_1	583595	.	T	C	30.06	PASS	.	GT:GQ:DP:AD:AF	0/1:5:4:1,2:0.5	1/1:24:19:0,19:1	1/1:23:10:2,8:0.8	1/1:17:16:1,15:0.9375	1/1:18:12:0,12:1	1/1:24:18:1,17:0.9444	1/1:19:10:0,10:1	1/1:19:12:0,12:1	1/1:16:5:0,5:1	1/1:30:54:2,51:0.9444	1/1:6:23:3,13:0.5652	0/1:14:3:1,2:0.6667	1/1:15:8:0,8:1	1/1:20:5:0,4:0.8	1/1:16:10:0,9:0.9	1/1:17:7:0,5:0.7143	1/1:24:18:1,16:0.8889	0/1:17:11:4,6:0.5455	./.:.:.:.:.
ptg000268l_1_1_1	584241	.	T	C	36.2	PASS	.	GT:GQ:DP:AD:AF	1/1:26:5:0,5:1	1/1:19:16:0,16:1	1/1:16:10:0,10:1	1/1:27:15:0,15:1	1/1:17:8:0,7:0.875	1/1:24:13:0,13:1	1/1:17:8:0,8:1	1/1:15:9:0,8:0.8889	1/1:19:9:0,9:1	1/1:35:58:0,52:0.8966	1/1:36:34:0,33:0.9706	./.:.:.:.:.	1/1:15:5:0,5:1	1/1:15:7:0,6:0.8571	1/1:20:3:0,3:1	0/1:19:6:2,4:0.6667	1/1:34:36:0,36:1	0/1:14:7:2,5:0.7143	0/1:13:63:31,32:0.5079
ptg000268l_1_1_1	584344	.	G	T,C	22.73	PASS	.	GT:GQ:DP:AD:AF	0/1:13:5:2,3,.:0.6,.	2/2:9:16:0,.,13:.,0.8125	2/2:5:9:1,.,2:.,0.2222	1/2:7:16:0,9,7:0.5625,0.4375	2/2:2:7:0,.,3:.,0.4286	1/1:22:13:0,13,.:1,.	0/1:13:8:0,7,.:0.875,.	1/1:19:9:0,9,.:1,.	1/1:13:9:0,8,.:0.8889,.	0/2:18:34:14,.,17:.,0.5	1/1:13:23:2,20,.:0.8696,.	1/1:4:2:0,1,.:0.5,.	1/1:4:3:0,3,.:1,.	1/1:20:5:0,5,.:1,.	./.:.:.:.:.	2/2:5:3:1,.,1:.,0.3333	0/1:12:23:7,14,.:0.6087,.	0/2:14:7:5,.,2:.,0.2857	0/1:19:62:26,36,.:0.5806,.
ptg000268l_1_1_1	584423	.	A	G	26.64	PASS	.	GT:GQ:DP:AD:AF	0/1:19:5:3,2:0.4	0/1:20:15:3,12:0.8	0/1:7:10:7,3:0.3	0/1:13:16:6,9:0.5625	0/1:2:7:3,3:0.4286	0/1:21:14:5,9:0.6429	0/1:21:9:7,2:0.2222	1/1:5:11:1,10:0.9091	1/1:12:12:0,8:0.6667	0/1:10:34:13,20:0.5882	1/1:26:34:1,31:0.9118	1/1:10:2:0,2:1	1/1:11:3:0,3:1	1/1:13:7:0,7:1	1/1:9:3:1,2:0.6667	./.:.:.:.:.	1/1:14:24:5,19:0.7917	0/1:20:8:2,6:0.75	0/1:22:58:26,32:0.5517
ptg000268l_1_1_1	589905	.	A	G	33.45	PASS	.	GT:GQ:DP:AD:AF	1/1:16:4:0,3:0.75	1/1:33:21:1,20:0.9524	1/1:21:11:1,10:0.9091	1/1:17:13:0,13:1	1/1:25:19:0,19:1	1/1:24:13:1,10:0.7692	1/1:20:9:0,9:1	0/1:23:19:6,13:0.6842	1/1:25:15:0,15:1	1/1:26:44:0,44:1	0/1:23:32:19,12:0.375	1/1:7:3:0,3:1	0/1:14:4:2,2:0.5	./.:.:.:.:.	1/1:14:6:0,6:1	1/1:21:12:1,11:0.9167	0/1:18:23:11,11:0.4783	0/1:22:21:12,9:0.4286	0/1:22:80:27,53:0.6625
ptg000268l_1_1_1	591606	.	T	A	35.23	PASS	.	GT:GQ:DP:AD:AF	1/1:23:4:0,4:1	1/1:33:22:0,22:1	1/1:30:15:0,15:1	1/1:27:14:0,14:1	1/1:20:10:1,8:0.8	0/1:21:13:6,7:0.5385	1/1:21:9:0,9:1	1/1:26:17:1,16:0.9412	0/1:19:16:8,7:0.4375	1/1:35:50:0,46:0.92	1/1:35:59:0,54:0.9153	1/1:23:4:0,4:1	./.:.:.:.:.	0/1:16:5:2,3:0.6	1/1:15:5:0,5:1	1/1:22:9:0,9:1	1/1:33:46:0,44:0.9565	0/1:19:32:13,19:0.5938	0/1:25:87:29,58:0.6667
ptg000268l_1_1_1	591607	.	A	T	33.9	PASS	.	GT:GQ:DP:AD:AF	1/1:21:4:0,4:1	1/1:33:22:0,22:1	1/1:29:15:0,15:1	1/1:27:14:0,14:1	1/1:19:10:1,7:0.7	0/1:19:13:6,7:0.5385	1/1:21:9:0,9:1	1/1:29:17:0,17:1	1/1:18:16:0,15:0.9375	1/1:33:50:0,46:0.92	1/1:32:59:3,54:0.9153	1/1:16:4:0,4:1	./.:.:.:.:.	0/1:15:5:2,3:0.6	1/1:15:5:0,5:1	1/1:22:9:0,9:1	1/1:33:46:0,44:0.9565	0/1:20:32:13,19:0.5938	0/1:23:87:29,58:0.6667
ptg000268l_1_1_1	592731	.	A	G,T	30.77	PASS	.	GT:GQ:DP:AD:AF	1/1:8:4:0,2,.:0.5,.	1/2:18:19:0,10,9:0.5263,0.4737	2/2:9:14:0,.,10:.,0.7143	2/1:8:17:0,7,10:0.4118,0.5882	0/2:20:10:4,.,6:.,0.6	2/2:19:10:0,.,9:.,0.9	1/1:8:7:0,5,.:0.7143,.	2/2:23:28:0,.,26:.,0.9286	1/1:16:9:0,7,.:0.7778,.	2/1:8:39:0,17,22:0.4359,0.5641	2/1:8:28:0,11,16:0.3929,0.5714	0/1:19:7:4,3,.:0.4286,.	./.:.:.:.:.	2/2:14:2:0,.,2:.,1	1/1:8:3:0,2,.:0.6667,.	2/1:3:6:1,2,3:0.3333,0.5	1/2:4:20:1,9,9:0.45,0.45	1/1:30:12:0,12,.:1,.	0/1:21:84:32,28,.:0.3333,.
ptg000268l_1_1_1	592878	.	A	T	30.66	PASS	.	GT:GQ:DP:AD:AF	1/1:24:4:0,4:1	1/1:19:17:0,17:1	1/1:19:12:0,12:1	1/1:16:18:0,17:0.9444	1/1:24:10:1,9:0.9	1/1:21:11:0,10:0.9091	1/1:21:9:0,9:1	1/1:21:27:0,27:1	1/1:20:12:0,12:1	1/1:21:51:0,51:1	1/1:23:43:0,43:1	0/1:12:6:3,3:0.5	./.:.:.:.:.	1/1:13:2:0,2:1	1/1:18:4:0,4:1	0/1:20:8:2,6:0.75	1/1:30:28:1,26:0.9286	1/1:22:10:0,10:1	0/1:22:82:32,50:0.6098
ptg000268l_1_1_1	596906	.	A	C,T	34.11	PASS	.	GT:GQ:DP:AD:AF	1/1:14:5:1,4,.:0.8,.	1/1:21:24:1,23,.:0.9583,.	1/1:20:13:2,11,.:0.8462,.	1/1:19:17:0,15,.:0.8824,.	1/1:22:16:0,16,.:1,.	1/1:10:16:3,12,.:0.75,.	1/1:17:13:1,12,.:0.9231,.	0/1:22:22:11,10,.:0.4545,.	1/1:18:19:1,18,.:0.9474,.	2/1:20:38:0,17,21:0.4474,0.5526	1/1:34:47:0,47,.:1,.	2/2:5:3:0,.,2:.,0.6667	1/1:14:2:0,2,.:1,.	./.:.:.:.:.	1/1:20:4:0,4,.:1,.	1/1:18:14:1,11,.:0.7857,.	0/1:11:28:8,17,.:0.6071,.	1/1:11:12:1,10,.:0.8333,.	0/1:21:92:27,38,.:0.413,.
ptg000268l_1_1_1	597382	.	T	C	33.59	PASS	.	GT:GQ:DP:AD:AF	0/1:15:5:1,4:0.8	1/1:19:25:1,23:0.92	1/1:16:11:0,11:1	1/1:23:19:0,17:0.8947	1/1:23:18:1,17:0.9444	1/1:24:21:1,19:0.9048	0/1:22:11:8,3:0.2727	1/1:17:19:2,17:0.8947	1/1:27:21:0,21:1	1/1:33:53:0,53:1	1/1:22:60:2,55:0.9167	1/1:19:4:0,4:1	1/1:20:3:0,3:1	./.:.:.:.:.	1/1:24:3:0,3:1	0/1:19:17:6,11:0.6471	1/1:32:47:0,46:0.9787	1/1:31:21:0,21:1	0/1:15:94:28,66:0.7021
ptg000268l_1_1_1	603421	.	C	T	28.06	PASS	.	GT:GQ:DP:AD:AF	./.:.:.:.:.	1/1:17:21:2,19:0.9048	1/1:16:10:0,10:1	1/1:11:5:0,3:0.6	1/1:17:11:0,8:0.7273	1/1:19:15:0,12:0.8	1/1:18:15:0,14:0.9333	1/1:4:12:1,6:0.5	1/1:17:15:2,13:0.8667	0/1:7:25:13,11:0.44	1/1:17:16:2,14:0.875	0/1:16:8:2,6:0.75	0/1:12:3:1,2:0.6667	1/1:6:5:1,4:0.8	1/1:9:3:1,2:0.6667	1/1:11:10:2,6:0.6	1/1:28:26:0,25:0.9615	1/1:24:20:0,20:1	0/1:18:43:18,25:0.5814
ptg000268l_1_1_1	603982	.	G	T	29.02	PASS	.	GT:GQ:DP:AD:AF	./.:.:.:.:.	1/1:17:17:0,15:0.8824	1/1:7:8:1,6:0.75	1/1:25:9:0,9:1	1/1:18:14:0,13:0.9286	1/1:19:20:0,19:0.95	1/1:20:11:0,10:0.9091	1/1:15:17:1,15:0.8824	0/1:20:14:7,6:0.4286	0/1:21:48:19,29:0.6042	1/1:29:34:0,32:0.9412	1/1:16:10:0,10:1	1/1:17:13:0,13:1	1/1:5:6:2,4:0.6667	0/1:16:4:1,3:0.75	1/1:17:10:0,10:1	1/1:26:46:0,40:0.8696	1/1:23:20:0,18:0.9	0/1:24:62:17,45:0.7258
ptg000268l_1_1_1	604819	.	G	A	30.62	PASS	.	GT:GQ:DP:AD:AF	./.:.:.:.:.	1/1:18:19:0,16:0.8421	1/1:25:6:0,6:1	1/1:21:15:0,14:0.9333	1/1:20:16:0,16:1	1/1:30:17:0,17:1	1/1:17:9:0,9:1	1/1:28:26:0,26:1	1/1:19:14:0,14:1	1/1:25:49:0,49:1	0/1:15:29:15,14:0.4828	0/1:4:4:0,2:0.5	1/1:9:6:1,5:0.8333	1/1:19:5:0,5:1	1/1:23:4:0,4:1	1/1:19:13:0,12:0.9231	1/1:23:50:1,45:0.9	1/1:28:27:0,27:1	0/1:20:74:16,58:0.7838
ptg000268l_1_1_1	605005	.	C	T	31.48	PASS	.	GT:GQ:DP:AD:AF	./.:.:.:.:.	1/1:5:20:0,14:0.7	1/1:15:7:0,7:1	1/1:24:15:0,15:1	1/1:25:20:1,19:0.95	1/1:22:19:0,19:1	1/1:17:9:0,9:1	1/1:31:29:0,29:1	1/1:19:12:0,12:1	1/1:31:49:0,47:0.9592	0/1:11:27:13,14:0.5185	1/1:22:4:0,4:1	0/1:7:5:1,4:0.8	1/1:22:6:0,6:1	1/1:13:7:0,7:1	1/1:15:9:1,8:0.8889	1/1:26:49:1,48:0.9796	1/1:20:21:0,21:1	0/1:13:74:16,58:0.7838
ptg000268l_1_1_1	607460	.	A	G	33.03	PASS	.	GT:GQ:DP:AD:AF	1/1:16:9:0,8:0.8889	1/1:8:19:1,11:0.5789	1/1:21:13:1,12:0.9231	1/1:4:15:0,10:0.6667	1/1:26:17:0,15:0.8824	0/1:19:23:9,14:0.6087	1/1:24:10:1,9:0.9	1/1:28:24:0,23:0.9583	0/1:17:14:7,6:0.4286	1/1:29:49:0,47:0.9592	1/1:31:54:0,53:0.9815	0/1:17:8:2,5:0.625	1/1:23:4:0,4:1	0/1:15:4:2,2:0.5	1/1:22:15:0,15:1	0/1:16:12:5,7:0.5833	1/1:33:53:2,50:0.9434	1/1:22:23:2,19:0.8261	0/1:19:83:37,46:0.5542
ptg000268l_1_1_1	608511	.	A	T,C	31.52	PASS	.	GT:GQ:DP:AD:AF	1/1:4:9:0,5,.:0.5556,.	1/1:27:17:0,16,.:0.9412,.	1/1:17:9:0,9,.:1,.	0/1:23:13:6,6,.:0.4615,.	1/1:18:17:1,13,.:0.7647,.	1/1:19:27:1,24,.:0.8889,.	1/1:26:15:0,15,.:1,.	1/1:25:21:0,21,.:1,.	1/1:22:21:0,21,.:1,.	2/2:3:33:1,.,17:.,0.5152	1/1:31:38:0,34,.:0.8947,.	1/1:18:11:0,11,.:1,.	1/1:16:10:0,9,.:0.9,.	./.:.:.:.:.	1/1:16:9:0,7,.:0.7778,.	1/1:4:5:0,3,.:0.6,.	0/2:7:43:0,.,22:.,0.5116	1/1:18:23:0,23,.:1,.	0/1:16:83:40,43,.:0.5181,.
ptg000268l_1_1_1	608900	.	A	G	30.23	PASS	.	GT:GQ:DP:AD:AF	1/1:17:10:0,10:1	1/1:19:16:0,16:1	1/1:16:8:0,7:0.875	1/1:24:7:0,7:1	1/1:20:16:0,16:1	1/1:24:18:0,16:0.8889	1/1:22:14:0,14:1	1/1:26:23:0,23:1	1/1:7:9:0,5:0.5556	1/1:30:55:1,54:0.9818	0/1:21:40:19,20:0.5	0/1:21:5:2,3:0.6	0/1:17:5:2,3:0.6	./.:.:.:.:.	1/1:20:4:0,4:1	1/1:15:5:0,4:0.8	1/1:25:53:0,51:0.9623	1/1:23:20:0,20:1	0/1:10:74:22,52:0.7027
ptg000268l_1_1_1	609711	.	C	A	31.63	PASS	.	GT:GQ:DP:AD:AF	1/1:15:10:1,9:0.9	0/1:11:12:4,8:0.6667	1/1:7:6:1,5:0.8333	0/1:14:11:7,4:0.3636	0/1:16:17:9,8:0.4706	1/1:21:18:1,16:0.8889	0/1:20:11:5,6:0.5455	0/1:12:24:7,17:0.7083	0/1:17:12:4,8:0.6667	1/1:31:46:1,45:0.9783	0/1:11:32:13,18:0.5625	0/1:14:4:1,3:0.75	0/1:10:4:1,3:0.75	./.:.:.:.:.	1/1:16:11:1,10:0.9091	1/1:15:4:0,4:1	1/1:31:56:2,54:0.9643	1/1:7:18:6,12:0.6667	0/1:10:76:23,36:0.4737
ptg000268l_1_1_1	609713	.	G	A	27.77	PASS	.	GT:GQ:DP:AD:AF	1/1:17:10:0,10:1	1/1:18:12:0,12:1	1/1:17:6:0,6:1	0/1:15:11:5,6:0.5455	1/1:19:17:0,16:0.9412	1/1:20:18:2,16:0.8889	0/1:20:11:4,7:0.6364	1/1:26:24:0,24:1	1/1:26:11:0,11:1	1/1:25:46:1,45:0.9783	1/1:21:32:1,30:0.9375	0/1:15:5:2,3:0.6	0/1:15:4:1,3:0.75	./.:.:.:.:.	1/1:17:11:0,11:1	1/1:20:4:0,4:1	1/1:27:56:0,56:1	1/1:20:26:0,26:1	0/1:9:76:23,53:0.6974
ptg000268l_1_1_1	609823	.	A	T	24.48	PASS	.	GT:GQ:DP:AD:AF	0/1:17:9:6,3:0.3333	0/1:16:16:5,11:0.6875	0/1:21:9:4,5:0.5556	1/1:17:11:0,11:1	1/1:23:20:0,20:1	0/1:19:18:10,8:0.4444	0/1:18:13:2,10:0.7692	1/1:24:23:0,23:1	0/1:23:15:10,5:0.3333	0/1:23:53:23,28:0.5283	1/1:23:40:1,39:0.975	1/1:24:4:0,4:1	0/1:16:6:1,5:0.8333	./.:.:.:.:.	0/1:19:11:2,9:0.8182	1/1:23:6:0,6:1	1/1:24:61:0,61:1	1/1:19:26:2,24:0.9231	0/1:19:75:40,35:0.4667
ptg000268l_1_1_1	609867	.	A	T	35.68	PASS	.	GT:GQ:DP:AD:AF	1/1:17:9:0,9:1	1/1:28:16:0,16:1	1/1:17:9:0,9:1	1/1:18:11:0,11:1	1/1:19:21:1,20:0.9524	1/1:29:19:0,19:1	1/1:18:12:0,12:1	1/1:33:21:0,21:1	1/1:26:14:0,14:1	0/1:24:58:27,31:0.5345	1/1:35:40:0,40:1	1/1:23:4:0,4:1	1/1:26:6:0,6:1	./.:.:.:.:.	0/1:22:11:2,9:0.8182	1/1:15:8:0,8:1	1/1:34:59:2,57:0.9661	1/1:31:26:0,23:0.8846	0/1:18:76:24,52:0.6842
ptg000268l_1_1_1	610114	.	G	T	28.32	PASS	.	GT:GQ:DP:AD:AF	1/1:15:6:0,5:0.8333	1/1:21:15:0,14:0.9333	1/1:8:9:0,7:0.7778	1/1:9:9:0,7:0.7778	1/1:15:14:0,12:0.8571	1/1:27:15:0,15:1	1/1:20:10:0,10:1	0/1:6:22:0,8:0.3636	1/1:6:11:0,8:0.7273	1/1:8:34:0,21:0.6176	1/1:26:25:0,24:0.96	1/1:11:4:0,3:0.75	1/1:19:5:0,5:1	./.:.:.:.:.	0/1:11:7:4,2:0.2857	1/1:8:6:0,4:0.6667	1/1:2:37:0,18:0.4865	1/1:28:22:0,21:0.9545	0/1:11:73:24,30:0.411
ptg000268l_1_1_1	611601	.	A	T	31.2	PASS	.	GT:GQ:DP:AD:AF	0/1:20:4:1,3:0.75	1/1:21:11:0,11:1	1/1:15:8:0,8:1	1/1:27:8:0,8:1	1/1:19:10:0,10:1	1/1:28:16:0,16:1	1/1:17:9:0,9:1	1/1:28:17:0,17:1	1/1:22:6:0,6:1	0/1:20:26:7,19:0.7308	1/1:28:17:0,17:1	0/1:19:5:1,4:0.8	1/1:21:3:0,3:1	./.:.:.:.:.	1/1:20:3:0,3:1	1/1:16:8:0,8:1	1/1:31:22:0,22:1	1/1:19:10:0,10:1	0/1:21:49:24,25:0.5102
ptg000268l_1_1_1	617685	.	A	G	35.76	PASS	.	GT:GQ:DP:AD:AF	1/1:25:12:0,12:1	1/1:31:21:0,21:1	1/1:19:6:1,5:0.8333	1/1:26:14:0,13:0.9286	1/1:22:10:0,10:1	0/1:20:22:9,13:0.5909	1/1:18:8:0,8:1	1/1:21:22:2,20:0.9091	1/1:31:18:0,18:1	1/1:35:52:0,52:1	1/1:34:42:0,42:1	1/1:12:5:1,4:0.8	./.:.:.:.:.	1/1:20:9:0,9:1	1/1:14:6:0,6:1	1/1:18:6:1,5:0.8333	1/1:31:21:0,21:1	0/1:19:19:7,12:0.6316	0/1:20:83:30,53:0.6386
ptg000268l_1_1_1	618905	.	G	C	110	PASS	.	GT:GQ:DP:AD:AF	1/1:24:8:0,8:1	1/1:50:16:0,16:1	1/1:20:6:0,6:1	1/1:16:21:2,18:0.8571	1/1:20:13:0,13:1	1/1:99:16:0,16:1	1/1:13:12:0,11:0.9167	1/1:13:27:0,27:1	1/1:17:11:0,10:0.9091	1/1:18:42:0,38:0.9048	0/1:10:20:11,7:0.35	1/1:6:5:2,3:0.6	./.:.:.:.:.	1/1:10:6:2,4:0.6667	0/1:8:4:1,3:0.75	1/1:16:6:1,5:0.8333	1/1:27:45:1,37:0.8222	1/1:26:38:0,34:0.8947	0/1:25:88:31,57:0.6477
ptg000268l_1_1_1	619083	.	T	A	31.59	PASS	.	GT:GQ:DP:AD:AF	./.:.:.:.:.	1/1:27:16:1,15:0.9375	1/1:19:8:1,7:0.875	1/1:23:21:0,21:1	0/1:19:16:8,8:0.5	1/1:31:15:0,15:1	1/1:20:11:0,11:1	0/1:21:29:11,18:0.6207	0/1:19:10:7,3:0.3	1/1:24:69:0,66:0.9565	0/1:7:23:10,12:0.5217	1/1:15:6:0,6:1	1/1:5:3:1,2:0.6667	1/1:8:6:2,4:0.6667	1/1:4:3:0,3:1	1/1:12:6:1,5:0.8333	1/1:30:41:0,41:1	0/1:12:23:8,14:0.6087	0/1:21:87:32,55:0.6322
ptg000268l_1_1_1	619164	.	T	A	32.44	PASS	.	GT:GQ:DP:AD:AF	1/1:20:9:0,9:1	1/1:29:13:0,13:1	1/1:27:9:0,9:1	1/1:20:21:0,21:1	0/1:21:16:7,9:0.5625	1/1:29:17:0,17:1	1/1:18:10:0,9:0.9	1/1:32:27:0,27:1	1/1:23:9:0,9:1	1/1:30:70:0,69:0.9857	1/1:21:36:0,32:0.8889	0/1:4:4:0,3:0.75	1/1:12:3:0,3:1	1/1:4:5:0,3:0.6	0/1:4:3:0,2:0.6667	1/1:22:5:0,5:1	1/1:23:46:0,42:0.913	1/1:29:22:0,22:1	0/1:20:86:32,54:0.6279
ptg000268l_1_1_1	620030	.	A	C	36.15	PASS	.	GT:GQ:DP:AD:AF	1/1:20:11:0,11:1	1/1:9:19:1,13:0.6842	0/1:4:11:1,6:0.5455	1/1:32:30:1,27:0.9	0/1:23:11:5,6:0.5455	1/1:26:13:0,13:1	1/1:24:19:0,19:1	1/1:31:24:0,24:1	1/1:24:7:0,7:1	1/1:35:65:0,63:0.9692	1/1:36:45:2,43:0.9556	0/1:6:4:0,4:1	1/1:16:8:0,8:1	1/1:14:4:1,3:0.75	1/1:15:8:0,8:1	1/1:20:6:0,5:0.8333	1/1:9:27:10,17:0.6296	1/1:24:25:0,25:1	0/1:22:92:30,62:0.6739
ptg000268l_1_1_1	620538	.	T	C	36.3	PASS	.	GT:GQ:DP:AD:AF	1/1:19:14:0,14:1	1/1:25:18:0,16:0.8889	1/1:16:11:0,8:0.7273	1/1:21:25:1,21:0.84	1/1:25:17:0,17:1	0/1:8:13:0,8:0.6154	1/1:19:13:0,12:0.9231	0/1:9:30:0,16:0.5333	1/1:10:15:0,9:0.6	1/1:36:67:1,65:0.9701	1/1:34:35:0,35:1	1/1:16:9:0,9:1	1/1:14:8:0,8:1	./.:.:.:.:.	1/1:16:4:0,4:1	1/1:26:6:0,6:1	1/1:36:51:0,51:1	1/1:29:22:0,22:1	0/1:21:96:34,62:0.6458
ptg000268l_1_1_1	620641	.	T	G,A	35.17	PASS	.	GT:GQ:DP:AD:AF	1/1:19:12:0,11,.:0.9167,.	2/2:16:19:1,.,15:.,0.7895	2/1:12:10:0,5,5:0.5,0.5	1/1:4:25:0,18,.:0.72,.	0/2:20:17:8,.,7:.,0.4118	2/1:16:12:0,5,7:0.4167,0.5833	2/2:18:16:0,.,15:.,0.9375	2/1:10:28:2,13,13:0.4643,0.4643	1/2:3:16:0,10,5:0.625,0.3125	1/1:34:62:0,61,.:0.9839,.	2/1:11:26:0,10,16:0.3846,0.6154	2/1:7:6:0,3,3:0.5,0.5	1/1:8:4:0,3,.:0.75,.	./.:.:.:.:.	2/2:11:4:0,.,3:.,0.75	2/2:8:7:0,.,5:.,0.7143	1/1:35:53:0,52,.:0.9811,.	0/1:3:11:0,8,.:0.7273,.	0/1:25:96:35,45,.:0.4688,.
ptg000268l_1_1_1	620717	.	G	A	33.4	PASS	.	GT:GQ:DP:AD:AF	1/1:17:11:0,11:1	1/1:25:20:0,20:1	1/1:17:11:0,11:1	1/1:20:23:1,19:0.8261	1/1:22:22:0,21:0.9545	0/1:13:12:5,7:0.5833	1/1:19:15:0,15:1	1/1:20:26:1,24:0.9231	1/1:21:16:0,15:0.9375	1/1:33:59:0,56:0.9492	0/1:5:27:1,15:0.5556	1/1:17:6:1,4:0.6667	1/1:14:10:0,8:0.8	./.:.:.:.:.	1/1:6:5:0,3:0.6	1/1:14:8:0,6:0.75	0/1:16:33:15,16:0.4848	1/1:20:21:0,12:0.5714	0/1:20:97:36,61:0.6289
ptg000268l_1_1_1	620812	.	C	T	28.67	PASS	.	GT:GQ:DP:AD:AF	0/1:14:12:5,7:0.5833	0/1:13:21:8,11:0.5238	1/1:17:12:1,11:0.9167	0/1:10:22:7,15:0.6818	0/1:14:21:9,11:0.5238	0/1:9:12:6,6:0.5	1/1:16:13:1,12:0.9231	0/1:21:26:12,14:0.5385	1/1:23:15:1,13:0.8667	1/1:25:57:1,56:0.9825	1/1:27:38:2,32:0.8421	0/1:8:7:2,4:0.5714	1/1:6:5:1,4:0.8	./.:.:.:.:.	1/1:9:5:1,4:0.8	0/1:9:8:2,6:0.75	1/1:28:52:1,49:0.9423	1/1:26:22:0,22:1	0/1:18:97:36,61:0.6289
ptg000268l_1_1_1	621046	.	T	C	34.11	PASS	.	GT:GQ:DP:AD:AF	1/1:18:10:0,10:1	1/1:34:21:0,19:0.9048	1/1:20:11:0,11:1	1/1:19:19:1,17:0.8947	1/1:26:19:0,18:0.9474	1/1:25:11:0,11:1	1/1:20:11:0,10:0.9091	1/1:29:25:1,24:0.96	1/1:22:12:0,12:1	0/1:23:37:14,22:0.5946	1/1:21:27:1,26:0.963	0/1:11:9:5,4:0.4444	1/1:15:6:1,5:0.8333	0/1:9:3:2,1:0.3333	0/1:17:8:2,6:0.75	1/1:18:6:1,5:0.8333	./.:.:.:.:.	1/1:14:12:2,10:0.8333	0/1:21:92:33,59:0.6413
ptg000268l_1_1_1	621598	.	A	T	29.41	PASS	.	GT:GQ:DP:AD:AF	0/1:14:11:2,9:0.8182	1/1:22:21:0,20:0.9524	0/1:20:9:5,3:0.3333	1/1:18:18:2,16:0.8889	0/1:19:18:9,8:0.4444	./.:.:.:.:.	0/1:21:11:6,5:0.4545	1/1:14:22:3,17:0.7727	1/1:18:11:0,10:0.9091	1/1:29:49:2,47:0.9592	0/1:21:44:19,25:0.5682	0/1:18:7:3,4:0.5714	0/1:20:10:4,6:0.6	1/1:20:3:0,3:1	1/1:16:9:0,9:1	0/1:14:7:5,2:0.2857	0/1:13:20:9,11:0.55	0/1:19:16:10,5:0.3125	0/1:24:98:37,61:0.6224
ptg000268l_1_1_1	622851	.	G	A	32.41	PASS	.	GT:GQ:DP:AD:AF	1/1:17:8:0,8:1	1/1:8:17:0,11:0.6471	1/1:16:14:0,10:0.7143	1/1:32:21:0,20:0.9524	1/1:30:21:1,20:0.9524	1/1:24:17:0,15:0.8824	1/1:23:12:0,11:0.9167	1/1:26:17:0,17:1	0/1:3:14:0,7:0.5	1/1:25:46:0,44:0.9565	1/1:27:44:0,44:1	1/1:20:21:0,17:0.8095	1/1:16:9:0,9:1	./.:.:.:.:.	1/1:13:2:0,2:1	1/1:5:4:0,2:0.5	0/1:21:17:9,7:0.4118	1/1:21:27:1,24:0.8889	0/1:14:104:37,50:0.4808
ptg000268l_1_1_1	623239	.	T	G	27.87	PASS	.	GT:GQ:DP:AD:AF	1/1:24:7:0,7:1	1/1:24:15:1,13:0.8667	0/1:20:14:5,9:0.6429	0/1:12:18:6,12:0.6667	1/1:25:19:1,17:0.8947	1/1:21:16:0,15:0.9375	1/1:16:14:0,14:1	1/1:11:16:1,15:0.9375	1/1:24:15:0,15:1	0/1:22:54:20,34:0.6296	1/1:21:27:0,27:1	1/1:26:20:0,20:1	1/1:17:11:0,11:1	0/1:16:3:1,2:0.6667	1/1:15:2:0,2:1	0/1:21:4:1,3:0.75	./.:.:.:.:.	0/1:3:15:0,7:0.4667	0/1:27:110:38,72:0.6545
ptg000268l_1_1_1	623534	.	C	T	28.99	PASS	.	GT:GQ:DP:AD:AF	1/1:5:5:0,2:0.4	1/1:20:16:1,14:0.875	1/1:15:11:1,8:0.7273	1/1:9:18:2,15:0.8333	1/1:21:16:1,15:0.9375	0/1:3:18:0,10:0.5556	0/1:13:14:8,6:0.4286	0/1:7:18:14,3:0.1667	1/1:13:13:1,11:0.8462	1/1:19:36:0,34:0.9444	1/1:28:21:0,21:1	1/1:18:18:1,15:0.8333	1/1:15:12:1,11:0.9167	1/1:15:6:0,6:1	1/1:13:2:0,2:1	0/1:18:6:2,4:0.6667	0/1:16:19:9,7:0.3684	1/1:18:16:0,16:1	./.:.:.:.:.
ptg000268l_1_1_1	623641	.	C	A	25.54	PASS	.	GT:GQ:DP:AD:AF	1/1:23:5:0,5:1	1/1:23:16:0,15:0.9375	./.:.:.:.:.	0/1:17:17:6,10:0.5882	1/1:22:17:0,17:1	1/1:25:17:1,16:0.9412	1/1:16:12:1,11:0.9167	1/1:21:18:1,17:0.9444	1/1:17:11:0,11:1	0/1:16:34:9,24:0.7059	0/1:23:23:9,14:0.6087	1/1:23:10:1,9:0.9	0/1:23:7:1,6:0.8571	1/1:15:5:1,4:0.8	1/1:11:2:0,2:1	0/1:19:5:3,2:0.4	1/1:20:16:2,14:0.875	1/1:6:13:2,10:0.7692	0/1:24:112:41,71:0.6339
ptg000268l_1_1_1	623671	.	T	A	34.5	PASS	.	GT:GQ:DP:AD:AF	1/1:24:5:0,5:1	1/1:17:16:0,16:1	0/1:2:11:1,6:0.5455	0/1:23:18:6,12:0.6667	1/1:23:18:2,16:0.8889	0/1:22:18:7,11:0.6111	1/1:28:9:0,9:1	1/1:22:18:1,17:0.9444	1/1:28:10:0,10:1	0/1:18:37:11,26:0.7027	1/1:34:23:0,23:1	1/1:20:17:0,17:1	1/1:19:11:0,11:1	1/1:24:5:0,5:1	1/1:10:2:0,2:1	0/1:5:5:1,4:0.8	1/1:27:28:0,28:1	0/1:18:16:3,13:0.8125	0/1:20:113:41,72:0.6372
ptg000268l_1_1_1	628617	.	C	T	22.83	PASS	.	GT:GQ:DP:AD:AF	1/1:15:8:0,8:1	0/1:16:17:11,6:0.3529	1/1:15:7:1,5:0.7143	1/1:19:25:0,25:1	0/1:17:13:6,7:0.5385	1/1:20:15:0,15:1	1/1:22:13:1,11:0.8462	0/1:6:17:5,12:0.7059	1/1:11:10:2,8:0.8	1/1:22:30:2,28:0.9333	1/1:15:27:1,26:0.963	1/1:8:8:2,6:0.75	1/1:20:11:0,11:1	0/1:14:5:1,4:0.8	./.:.:.:.:.	1/1:19:3:0,3:1	1/1:22:16:0,16:1	1/1:18:6:0,6:1	0/1:17:64:26,38:0.5938
ptg000268l_1_1_1	640473	.	G	T	33.26	PASS	.	GT:GQ:DP:AD:AF	1/1:21:4:0,4:1	0/1:16:8:4,4:0.5	1/1:21:7:0,7:1	1/1:20:8:0,8:1	1/1:22:25:0,25:1	1/1:27:10:0,10:1	1/1:20:6:0,5:0.8333	1/1:33:24:0,24:1	1/1:21:21:0,20:0.9524	1/1:21:30:0,30:1	0/1:10:20:0,9:0.45	0/1:8:3:1,1:0.3333	0/1:7:4:1,2:0.5	1/1:21:4:0,4:1	1/1:10:5:0,3:0.6	1/1:12:12:2,8:0.6667	1/1:24:10:0,10:1	0/1:7:18:2,12:0.6667	./.:.:.:.:.
ptg000268l_1_1_1	640479	.	G	T	31.54	PASS	.	GT:GQ:DP:AD:AF	1/1:22:4:0,4:1	0/1:9:8:4,4:0.5	1/1:24:7:0,7:1	1/1:9:8:3,5:0.625	1/1:19:25:1,24:0.96	1/1:25:9:0,9:1	1/1:18:6:0,5:0.8333	1/1:23:24:1,23:0.9583	1/1:19:21:0,21:1	1/1:31:19:0,18:0.9474	1/1:31:20:0,20:1	0/1:18:3:1,2:0.6667	1/1:12:4:1,3:0.75	0/1:12:4:2,2:0.5	1/1:24:5:0,5:1	1/1:12:12:3,8:0.6667	0/1:17:10:6,4:0.4	1/1:9:18:4,14:0.7778	./.:.:.:.:.
ptg000268l_1_1_1	642567	.	T	C	25.44	PASS	.	GT:GQ:DP:AD:AF	1/1:24:4:0,4:1	1/1:25:6:0,6:1	./.:.:.:.:.	0/1:21:13:7,6:0.4615	1/1:19:10:0,10:1	1/1:21:13:0,13:1	1/1:17:9:0,8:0.8889	1/1:24:18:1,17:0.9444	1/1:5:8:1,7:0.875	1/1:23:31:0,31:1	0/1:22:18:9,9:0.5	1/1:25:4:0,4:1	1/1:25:5:0,5:1	1/1:15:7:0,7:1	1/1:24:4:0,4:1	0/1:15:14:4,10:0.7143	1/1:23:28:1,27:0.9643	1/1:19:14:1,13:0.9286	0/1:18:62:31,31:0.5
ptg000268l_1_1_1	642584	.	A	C	29.98	PASS	.	GT:GQ:DP:AD:AF	1/1:11:4:0,3:0.75	1/1:23:6:0,6:1	./.:.:.:.:.	1/1:23:13:0,13:1	1/1:20:10:0,10:1	1/1:22:13:0,12:0.9231	1/1:18:9:0,9:1	1/1:25:19:0,19:1	0/1:5:8:0,8:1	1/1:29:31:0,31:1	1/1:24:24:0,24:1	1/1:23:4:0,4:1	1/1:23:5:0,5:1	0/1:21:7:3,4:0.5714	1/1:13:5:0,5:1	1/1:22:14:0,14:1	1/1:29:32:1,30:0.9375	1/1:29:21:1,20:0.9524	0/1:25:62:31,31:0.5
ptg000268l_1_1_1	643221	.	A	G	28.29	PASS	.	GT:GQ:DP:AD:AF	1/1:10:5:1,4:0.8	0/1:21:9:4,5:0.5556	0/1:16:5:3,2:0.4	0/1:18:15:9,6:0.4	0/1:22:22:11,11:0.5	0/1:21:19:8,11:0.5789	0/1:22:12:6,6:0.5	1/1:22:21:1,20:0.9524	1/1:26:17:1,16:0.9412	1/1:24:26:0,26:1	1/1:25:21:2,19:0.9048	1/1:20:3:0,3:1	1/1:8:5:1,4:0.8	1/1:18:4:0,3:0.75	1/1:24:4:0,4:1	1/1:20:13:0,13:1	0/1:20:27:10,17:0.6296	1/1:28:26:0,26:1	./.:.:.:.:.
ptg000268l_1_1_1	646216	.	G	A	32.4	PASS	.	GT:GQ:DP:AD:AF	0/1:19:7:3,4:0.5714	1/1:4:10:1,5:0.5	0/1:6:8:0,4:0.5	1/1:13:13:2,10:0.7692	1/1:8:7:3,4:0.5714	1/1:21:15:0,15:1	./.:.:.:.:.	0/1:20:24:13,11:0.4583	1/1:25:12:1,11:0.9167	1/1:26:39:0,37:0.9487	1/1:32:22:0,22:1	1/1:15:4:0,4:1	1/1:19:5:0,5:1	1/1:20:4:0,4:1	1/1:11:6:2,4:0.6667	1/1:11:4:1,3:0.75	1/1:27:23:0,23:1	1/1:20:11:0,9:0.8182	0/1:18:58:30,23:0.3966
ptg000268l_1_1_1	646402	.	C	A	30.77	PASS	.	GT:GQ:DP:AD:AF	1/1:16:7:0,7:1	1/1:14:8:0,8:1	1/1:16:8:0,8:1	0/1:3:9:0,3:0.3333	1/1:14:10:0,9:0.9	1/1:24:17:0,14:0.8235	1/1:10:11:0,8:0.7273	1/1:26:20:0,19:0.95	1/1:24:13:0,12:0.9231	1/1:27:34:0,28:0.8235	1/1:24:20:0,20:1	1/1:15:4:0,4:1	1/1:16:7:0,6:0.8571	1/1:17:7:0,7:1	0/1:8:3:0,2:0.6667	1/1:12:4:0,3:0.75	./.:.:.:.:.	1/1:30:20:0,20:1	0/1:22:56:30,26:0.4643
ptg000268l_1_1_1	657966	.	A	C	28.54	PASS	.	GT:GQ:DP:AD:AF	0/1:10:4:1,3:0.75	1/1:21:17:0,17:1	1/1:21:7:0,7:1	1/1:26:12:0,12:1	1/1:9:17:1,15:0.8824	1/1:22:14:0,14:1	1/1:20:7:0,7:1	1/1:25:24:0,23:0.9583	0/1:20:9:4,5:0.5556	1/1:24:29:1,28:0.9655	0/1:7:30:12,18:0.6	0/1:18:6:3,3:0.5	1/1:13:5:1,4:0.8	1/1:10:5:1,3:0.6	./.:.:.:.:.	1/1:16:12:2,10:0.8333	1/1:28:36:0,36:1	1/1:23:20:1,19:0.95	0/1:9:78:40,17:0.2179
ptg000268l_1_1_1	658066	.	T	G	33.71	PASS	.	GT:GQ:DP:AD:AF	0/1:14:4:1,3:0.75	1/1:21:16:0,16:1	1/1:15:7:0,7:1	1/1:19:14:0,14:1	1/1:13:14:1,11:0.7857	1/1:22:15:0,15:1	1/1:20:7:1,6:0.8571	1/1:25:22:0,22:1	0/1:18:6:2,4:0.6667	1/1:27:30:0,28:0.9333	1/1:33:53:2,51:0.9623	0/1:19:7:2,5:0.7143	1/1:24:5:0,5:1	1/1:17:8:0,8:1	./.:.:.:.:.	1/1:21:12:0,12:1	1/1:31:33:0,31:0.9394	1/1:22:12:1,11:0.9167	0/1:21:77:39,38:0.4935
ptg000268l_1_1_1	660052	.	A	T	31.61	PASS	.	GT:GQ:DP:AD:AF	1/1:15:4:0,3:0.75	./.:.:.:.:.	1/1:7:8:0,5:0.625	1/1:23:14:0,14:1	1/1:21:27:0,27:1	1/1:23:8:0,8:1	1/1:22:11:1,10:0.9091	1/1:31:24:1,23:0.9583	1/1:22:11:0,11:1	0/1:13:25:15,10:0.4	1/1:22:41:0,41:1	0/1:21:7:3,4:0.5714	1/1:19:4:0,4:1	0/1:6:4:1,3:0.75	0/1:14:7:2,5:0.7143	1/1:15:11:0,11:1	1/1:20:41:1,40:0.9756	1/1:20:30:0,30:1	0/1:25:71:38,33:0.4648
ptg000268l_1_1_1	661787	.	A	T,C	32.48	PASS	.	GT:GQ:DP:AD:AF	0/1:14:9:3,4,.:0.4444,.	2/2:20:25:2,.,22:.,0.88	2/2:16:7:1,.,6:.,0.8571	2/1:16:15:0,7,8:0.4667,0.5333	2/2:22:18:0,.,16:.,0.8889	2/2:18:18:0,.,16:.,0.8889	0/2:18:7:5,.,2:.,0.2857	0/1:21:26:15,9,.:0.3462,.	2/1:8:12:0,5,6:0.4167,0.5	2/2:32:29:0,.,29:.,1	2/2:30:40:0,.,38:.,0.95	2/2:18:9:0,.,8:.,0.8889	2/2:19:6:0,.,5:.,0.8333	2/2:6:3:0,.,2:.,0.6667	2/2:11:3:0,.,2:.,0.6667	2/2:21:14:0,.,11:.,0.7857	1/2:15:26:0,16,10:0.6154,0.3846	2/2:26:26:0,.,26:.,1	0/2:19:75:43,.,32:.,0.4267
ptg000268l_1_1_1	662270	.	C	T	32.23	PASS	.	GT:GQ:DP:AD:AF	0/1:17:8:2,6:0.75	1/1:28:23:0,23:1	1/1:23:9:1,8:0.8889	1/1:25:23:0,23:1	1/1:24:22:0,22:1	1/1:30:17:0,17:1	1/1:25:7:0,7:1	0/1:20:25:11,14:0.56	1/1:17:11:0,11:1	1/1:26:37:0,37:1	1/1:32:32:0,30:0.9375	1/1:20:14:0,14:1	0/1:20:7:3,4:0.5714	0/1:17:5:2,3:0.6	1/1:20:3:0,3:1	1/1:19:12:0,12:1	1/1:26:40:0,40:1	0/1:21:13:8,5:0.3846	./.:.:.:.:.
ptg000268l_1_1_1	664075	.	A	G	31.7	PASS	.	GT:GQ:DP:AD:AF	1/1:12:6:1,5:0.8333	1/1:31:28:1,26:0.9286	1/1:18:8:1,6:0.75	1/1:23:24:0,23:0.9583	1/1:18:24:0,22:0.9167	1/1:27:24:0,24:1	0/1:17:12:2,10:0.8333	1/1:27:25:1,22:0.88	1/1:17:10:0,9:0.9	./.:.:.:.:.	1/1:22:38:0,37:0.9737	1/1:16:8:0,8:1	1/1:14:6:0,5:0.8333	1/1:21:3:0,3:1	0/1:18:6:2,4:0.6667	1/1:18:10:0,10:1	1/1:20:35:1,34:0.9714	1/1:21:22:0,22:1	0/1:19:89:35,54:0.6067
ptg000268l_1_1_1	664138	.	A	G	28.37	PASS	.	GT:GQ:DP:AD:AF	0/1:23:6:4,2:0.3333	1/1:26:28:1,27:0.9643	0/1:22:9:4,5:0.5556	1/1:16:24:2,21:0.875	0/1:17:24:13,11:0.4583	0/1:18:25:14,11:0.44	0/1:18:12:8,4:0.3333	0/1:23:24:12,12:0.5	1/1:20:9:1,8:0.8889	0/1:20:28:18,10:0.3571	1/1:28:38:0,38:1	0/1:16:6:3,3:0.5	0/1:7:5:2,3:0.6	1/1:21:3:0,3:1	0/1:20:6:2,4:0.6667	0/1:18:8:3,5:0.625	0/1:21:22:6,16:0.7273	0/1:17:15:7,8:0.5333	0/1:7:90:47,43:0.4778
ptg000268l_1_1_1	664236	.	G	T	30.89	PASS	.	GT:GQ:DP:AD:AF	1/1:25:6:0,6:1	1/1:26:27:0,27:1	0/1:21:8:3,5:0.625	1/1:17:24:1,23:0.9583	1/1:21:24:2,22:0.9167	1/1:23:25:1,24:0.96	1/1:26:11:0,11:1	1/1:20:21:3,17:0.8095	1/1:23:10:1,9:0.9	0/1:18:28:17,11:0.3929	1/1:30:27:2,24:0.8889	1/1:26:6:0,6:1	1/1:24:5:0,5:1	1/1:19:4:0,4:1	0/1:16:6:2,4:0.6667	1/1:22:8:1,7:0.875	1/1:27:35:1,32:0.9143	1/1:23:22:0,20:0.9091	0/1:20:89:36,53:0.5955
ptg000268l_1_1_1	664481	.	A	G	32.34	PASS	.	GT:GQ:DP:AD:AF	1/1:16:5:0,5:1	1/1:20:27:0,27:1	0/1:17:7:3,4:0.5714	0/1:3:22:8,14:0.6364	1/1:23:20:0,20:1	1/1:12:21:2,19:0.9048	1/1:17:12:0,12:1	1/1:27:18:0,17:0.9444	1/1:17:8:0,8:1	1/1:32:47:0,47:1	0/1:7:27:12,15:0.5556	1/1:15:7:0,7:1	1/1:12:5:1,4:0.8	1/1:14:8:0,8:1	1/1:14:3:0,3:1	1/1:16:15:2,13:0.8667	1/1:22:32:0,30:0.9375	1/1:18:15:0,15:1	./.:.:.:.:.
ptg000268l_1_1_1	664634	.	T	G	28.71	PASS	.	GT:GQ:DP:AD:AF	1/1:15:4:0,3:0.75	0/1:13:29:13,16:0.5517	1/1:14:6:0,6:1	1/1:21:22:1,20:0.9091	1/1:20:23:1,22:0.9565	1/1:24:26:0,26:1	1/1:17:14:0,14:1	1/1:25:21:0,21:1	1/1:19:10:0,10:1	0/1:21:48:24,24:0.5	1/1:28:35:0,34:0.9714	1/1:21:12:0,12:1	1/1:10:5:1,4:0.8	1/1:15:6:0,6:1	0/1:8:3:1,2:0.6667	1/1:9:10:3,6:0.6	0/1:2:27:16,10:0.3704	0/1:12:19:11,7:0.3684	./.:.:.:.:.
ptg000268l_1_1_1	664684	.	C	T	37.02	PASS	.	GT:GQ:DP:AD:AF	1/1:20:4:0,4:1	0/1:19:29:13,15:0.5172	1/1:16:6:0,6:1	1/1:23:21:1,20:0.9524	1/1:35:25:0,24:0.96	1/1:27:26:0,26:1	1/1:20:15:1,13:0.8667	1/1:26:21:0,20:0.9524	0/1:14:8:6,2:0.25	1/1:30:50:0,50:1	1/1:37:35:1,33:0.9429	1/1:17:12:1,11:0.9167	0/1:11:4:1,3:0.75	1/1:16:6:0,6:1	0/1:13:3:1,2:0.6667	1/1:12:10:2,8:0.8	1/1:25:37:1,36:0.973	0/1:14:19:12,7:0.3684	./.:.:.:.:.
ptg000268l_1_1_1	665015	.	G	A	33.56	PASS	.	GT:GQ:DP:AD:AF	1/1:21:5:0,5:1	1/1:28:31:0,31:1	1/1:19:5:0,4:0.8	1/1:23:24:2,22:0.9167	1/1:20:24:0,24:1	0/1:23:24:10,12:0.5	1/1:22:18:0,16:0.8889	1/1:29:25:0,25:1	1/1:18:9:0,9:1	1/1:24:52:0,52:1	1/1:22:41:0,38:0.9268	1/1:21:13:0,13:1	1/1:14:6:0,6:1	1/1:24:5:0,5:1	1/1:4:3:0,3:1	0/1:17:11:6,5:0.4545	1/1:33:42:0,42:1	0/1:22:33:14,19:0.5758	0/1:21:89:36,53:0.5955
ptg000268l_1_1_1	665808	.	A	G	37.81	PASS	.	GT:GQ:DP:AD:AF	0/1:13:4:1,3:0.75	1/1:30:31:2,29:0.9355	1/1:15:4:1,3:0.75	0/1:20:21:10,11:0.5238	1/1:37:31:0,30:0.9677	1/1:30:23:1,22:0.9565	1/1:10:15:1,10:0.6667	1/1:31:31:1,30:0.9677	0/1:19:9:6,3:0.3333	0/1:22:49:21,25:0.5102	1/1:36:44:0,44:1	1/1:26:14:0,14:1	1/1:17:7:2,5:0.7143	0/1:17:4:3,1:0.25	0/1:19:6:3,3:0.5	0/1:19:12:4,8:0.6667	1/1:32:45:2,43:0.9556	0/1:17:18:5,13:0.7222	0/1:20:90:36,54:0.6
ptg000268l_1_1_1	669791	.	C	G	36.17	PASS	.	GT:GQ:DP:AD:AF	0/1:14:5:1,4:0.8	0/1:20:12:8,4:0.3333	./.:.:.:.:.	0/1:21:23:12,11:0.4783	0/1:21:15:11,4:0.2667	1/1:23:15:1,14:0.9333	0/1:23:10:4,6:0.6	1/1:28:25:1,23:0.92	0/1:22:10:4,5:0.5	1/1:36:43:0,43:1	1/1:29:39:2,37:0.9487	1/1:15:7:0,7:1	1/1:17:4:0,4:1	1/1:15:7:0,7:1	1/1:24:4:0,4:1	0/1:22:13:6,7:0.5385	0/1:22:42:16,26:0.619	1/1:27:19:0,19:1	0/1:24:106:37,69:0.6509
ptg000268l_1_1_1	682355	.	A	T	30.76	PASS	.	GT:GQ:DP:AD:AF	0/1:5:8:1,7:0.875	1/1:30:28:0,25:0.8929	1/1:29:25:1,24:0.96	1/1:21:34:0,29:0.8529	1/1:18:17:1,14:0.8235	1/1:26:24:0,23:0.9583	1/1:21:14:0,13:0.9286	0/1:21:33:9,20:0.6061	0/1:6:14:2,12:0.8571	1/1:20:25:0,22:0.88	1/1:25:48:0,41:0.8542	0/1:20:9:3,4:0.4444	1/1:7:3:0,3:1	0/1:9:7:2,1:0.1429	1/1:16:3:0,3:1	1/1:18:18:0,14:0.7778	1/1:21:33:0,29:0.8788	1/1:13:19:0,14:0.7368	0/1:19:62:29,17:0.2742
ptg000268l_1_1_1	691133	.	A	C	34.43	PASS	.	GT:GQ:DP:AD:AF	1/1:15:6:0,6:1	1/1:18:10:0,9:0.9	1/1:17:8:0,8:1	1/1:27:15:0,14:0.9333	1/1:24:8:0,8:1	0/1:19:15:8,7:0.4667	1/1:15:16:1,14:0.875	1/1:32:23:0,22:0.9565	1/1:27:17:0,14:0.8235	1/1:34:36:0,33:0.9167	1/1:28:32:0,31:0.9688	1/1:23:4:0,4:1	1/1:18:9:0,9:1	1/1:19:3:0,3:1	./.:.:.:.:.	1/1:16:5:0,5:1	1/1:28:29:0,25:0.8621	0/1:8:16:4,12:0.75	0/1:18:87:38,49:0.5632
ptg000268l_1_1_1	691881	.	G	A	34.8	PASS	.	GT:GQ:DP:AD:AF	./.:.:.:.:.	1/1:19:10:1,9:0.9	0/1:16:6:4,2:0.3333	1/1:22:13:0,13:1	0/1:20:10:4,6:0.6	0/1:7:20:0,12:0.6	1/1:20:12:0,11:0.9167	1/1:34:27:0,27:1	1/1:26:16:0,16:1	0/1:21:37:13,24:0.6486	1/1:33:31:0,30:0.9677	0/1:15:4:1,3:0.75	1/1:16:9:0,9:1	0/1:15:4:1,3:0.75	0/1:4:3:0,3:1	1/1:22:7:0,6:0.8571	0/1:18:19:15,4:0.2105	1/1:32:21:0,21:1	0/1:19:87:52,35:0.4023
ptg000268l_1_1_1	702961	.	C	T	29.58	PASS	.	GT:GQ:DP:AD:AF	1/1:17:6:1,5:0.8333	0/1:9:19:0,11:0.5789	1/1:25:17:0,17:1	1/1:16:10:0,10:1	0/1:18:12:5,7:0.5833	1/1:20:17:0,17:1	1/1:17:5:0,5:1	1/1:26:28:0,28:1	1/1:19:7:0,7:1	1/1:23:16:0,16:1	1/1:26:26:0,26:1	1/1:17:9:0,9:1	1/1:13:7:0,7:1	1/1:14:6:0,6:1	./.:.:.:.:.	1/1:18:12:0,12:1	1/1:29:24:1,23:0.9583	1/1:29:23:0,23:1	0/1:13:77:21,56:0.7273
ptg000268l_1_1_1	703049	.	T	C	25.16	PASS	.	GT:GQ:DP:AD:AF	1/1:11:7:0,4:0.5714	0/1:6:19:1,10:0.5263	1/1:19:17:0,15:0.8824	1/1:5:10:0,6:0.6	0/1:20:12:5,7:0.5833	0/1:9:18:7,9:0.5	1/1:20:5:0,5:1	1/1:19:29:1,28:0.9655	1/1:17:8:0,8:1	1/1:25:16:0,16:1	1/1:22:41:2,39:0.9512	1/1:19:7:0,7:1	1/1:15:7:0,7:1	0/1:6:4:0,3:0.75	./.:.:.:.:.	1/1:18:9:0,9:1	0/1:3:25:0,16:0.64	1/1:24:23:0,23:1	0/1:15:78:22,46:0.5897
ptg000268l_1_1_1	703472	.	A	T	29.14	PASS	.	GT:GQ:DP:AD:AF	1/1:13:7:1,6:0.8571	1/1:21:21:0,21:1	1/1:12:15:2,13:0.8667	0/1:22:12:4,8:0.6667	1/1:19:11:0,11:1	1/1:29:20:0,20:1	1/1:23:7:0,7:1	0/1:20:35:14,21:0.6	1/1:21:11:0,11:1	0/1:7:22:5,17:0.7727	1/1:22:48:0,47:0.9792	1/1:19:10:0,10:1	1/1:20:6:0,6:1	1/1:18:4:0,4:1	./.:.:.:.:.	1/1:11:4:0,3:0.75	1/1:23:46:0,44:0.9565	1/1:19:18:0,18:1	0/1:16:79:22,57:0.7215
ptg000268l_1_1_1	703563	.	T	A	31.35	PASS	.	GT:GQ:DP:AD:AF	0/1:4:7:2,5:0.7143	1/1:27:26:2,23:0.8846	1/1:25:15:0,15:1	0/1:12:15:8,7:0.4667	0/1:7:11:2,9:0.8182	0/1:12:20:11,9:0.45	1/1:17:9:0,9:1	1/1:31:38:1,37:0.9737	1/1:21:15:0,15:1	1/1:28:35:0,35:1	0/1:23:49:26,23:0.4694	0/1:10:9:5,4:0.4444	0/1:8:6:3,3:0.5	1/1:14:6:0,6:1	./.:.:.:.:.	0/1:12:4:1,3:0.75	1/1:29:46:1,45:0.9783	0/1:10:18:12,6:0.3333	0/1:4:77:37,40:0.5195
ptg000268l_1_1_1	703880	.	A	C	31.84	PASS	.	GT:GQ:DP:AD:AF	1/1:17:7:0,7:1	1/1:20:29:2,27:0.931	0/1:14:9:4,4:0.4444	1/1:17:10:0,10:1	1/1:18:10:0,10:1	1/1:21:20:1,18:0.9	1/1:5:13:2,10:0.7692	1/1:31:32:0,32:1	1/1:15:9:0,9:1	1/1:30:41:0,40:0.9756	1/1:31:37:1,36:0.973	1/1:14:10:1,9:0.9	1/1:15:5:0,5:1	1/1:14:4:0,4:1	./.:.:.:.:.	1/1:7:4:1,3:0.75	0/1:16:30:16,13:0.4333	1/1:29:24:0,24:1	0/1:14:77:21,56:0.7273
ptg000268l_1_1_1	704001	.	C	T	29.24	PASS	.	GT:GQ:DP:AD:AF	1/1:14:7:0,7:1	1/1:18:29:1,27:0.931	1/1:16:9:1,8:0.8889	1/1:20:8:0,7:0.875	0/1:3:9:1,4:0.4444	1/1:29:22:0,22:1	1/1:17:15:1,14:0.9333	1/1:26:34:0,34:1	0/1:19:10:4,6:0.6	1/1:22:33:1,31:0.9394	1/1:26:26:0,26:1	1/1:21:14:0,14:1	1/1:16:8:0,8:1	1/1:20:4:0,4:1	./.:.:.:.:.	0/1:10:4:1,3:0.75	1/1:26:30:0,30:1	1/1:25:28:0,27:0.9643	0/1:19:77:21,46:0.5974
ptg000268l_1_1_1	704170	.	T	A	31.77	PASS	.	GT:GQ:DP:AD:AF	0/1:20:7:4,3:0.4286	1/1:24:26:0,25:0.9615	1/1:31:9:0,9:1	1/1:15:8:1,7:0.875	1/1:29:12:0,12:1	1/1:20:21:0,21:1	1/1:19:16:0,16:1	1/1:29:34:0,34:1	1/1:22:11:1,10:0.9091	1/1:31:51:0,50:0.9804	1/1:22:38:0,38:1	0/1:17:14:6,8:0.5714	1/1:13:6:1,5:0.8333	1/1:14:8:0,8:1	./.:.:.:.:.	0/1:20:6:2,4:0.6667	1/1:26:45:1,42:0.9333	1/1:22:30:0,26:0.8667	0/1:14:78:21,57:0.7308
ptg000268l_1_1_1	704440	.	C	T	36.08	PASS	.	GT:GQ:DP:AD:AF	1/1:16:7:0,7:1	1/1:23:25:2,23:0.92	1/1:20:10:0,10:1	1/1:22:11:1,10:0.9091	0/1:23:19:8,11:0.5789	1/1:31:21:0,21:1	1/1:21:13:0,13:1	1/1:27:33:0,33:1	1/1:23:12:0,12:1	1/1:36:50:0,50:1	1/1:36:34:0,34:1	0/1:17:18:11,7:0.3889	1/1:13:6:1,5:0.8333	1/1:23:4:0,4:1	1/1:23:4:0,4:1	1/1:22:13:0,13:1	1/1:30:46:2,44:0.9565	./.:.:.:.:.	0/1:10:78:21,57:0.7308
ptg000268l_1_1_1	704608	.	A	G	34.82	PASS	.	GT:GQ:DP:AD:AF	1/1:28:6:0,6:1	1/1:25:23:1,22:0.9565	1/1:26:10:0,9:0.9	1/1:21:10:1,9:0.9	0/1:19:16:8,8:0.5	0/1:17:19:10,9:0.4737	1/1:16:10:0,10:1	1/1:33:31:0,31:1	0/1:17:9:6,3:0.3333	1/1:25:51:3,47:0.9216	1/1:24:30:2,28:0.9333	1/1:21:12:1,11:0.9167	1/1:14:7:0,7:1	0/1:14:3:1,2:0.6667	./.:.:.:.:.	1/1:16:9:1,8:0.8889	1/1:34:38:0,38:1	1/1:28:24:0,24:1	0/1:19:79:31,48:0.6076
ptg000268l_1_1_1	704785	.	C	T	36.01	PASS	.	GT:GQ:DP:AD:AF	1/1:23:5:0,5:1	1/1:23:25:1,24:0.96	1/1:15:10:0,10:1	0/1:21:10:3,6:0.6	1/1:27:15:0,15:1	0/1:22:19:7,12:0.6316	1/1:16:9:0,9:1	1/1:36:36:0,36:1	1/1:24:8:0,8:1	1/1:29:48:0,46:0.9583	1/1:34:33:0,32:0.9697	1/1:27:17:0,17:1	1/1:15:7:0,7:1	1/1:13:6:0,6:1	./.:.:.:.:.	1/1:22:14:0,14:1	1/1:35:41:0,41:1	1/1:25:22:0,22:1	0/1:6:79:21,58:0.7342
ptg000268l_1_1_1	707307	.	A	G	35.33	PASS	.	GT:GQ:DP:AD:AF	0/1:15:8:2,5:0.625	0/1:11:21:10,9:0.4286	1/1:16:7:0,7:1	1/1:19:16:0,16:1	1/1:18:16:0,15:0.9375	1/1:23:17:0,16:0.9412	1/1:17:12:0,11:0.9167	1/1:35:37:0,35:0.9459	1/1:19:13:2,10:0.7692	1/1:31:45:0,43:0.9556	1/1:21:13:1,11:0.8462	1/1:24:4:0,4:1	1/1:20:4:0,4:1	1/1:14:6:0,6:1	0/1:14:7:4,3:0.4286	1/1:18:14:0,14:1	1/1:33:30:0,30:1	1/1:18:24:1,23:0.9583	./.:.:.:.:.
ptg000268l_1_1_1	709080	.	G	C	60.79	PASS	.	GT:GQ:DP:AD:AF	1/1:20:5:0,4:0.8	1/1:25:12:0,12:1	1/1:23:9:0,8:0.8889	1/1:16:11:0,8:0.7273	1/1:25:14:0,14:1	1/1:22:21:0,19:0.9048	1/1:27:15:0,15:1	1/1:60:27:0,27:1	1/1:27:9:0,9:1	0/1:17:26:15,11:0.4231	1/1:21:45:0,43:0.9556	1/1:22:4:0,4:1	1/1:22:3:0,3:1	0/1:19:8:3,5:0.625	1/1:12:5:1,4:0.8	./.:.:.:.:.	1/1:26:17:0,17:1	1/1:28:20:0,20:1	0/1:7:86:24,62:0.7209
ptg000268l_1_1_1	709651	.	A	T	27.83	PASS	.	GT:GQ:DP:AD:AF	0/1:13:4:1,3:0.75	1/1:15:13:0,10:0.7692	0/1:4:9:0,5:0.5556	1/1:14:9:0,7:0.7778	0/1:4:19:0,12:0.6316	1/1:26:20:0,18:0.9	0/1:17:16:8,8:0.5	1/1:22:27:0,27:1	1/1:21:7:0,7:1	1/1:27:33:0,33:1	1/1:21:44:0,42:0.9545	1/1:14:4:0,3:0.75	1/1:7:4:0,3:0.75	0/1:10:4:1,3:0.75	1/1:16:5:0,5:1	1/1:7:4:0,3:0.75	1/1:20:19:0,18:0.9474	1/1:7:10:0,6:0.6	./.:.:.:.:.
ptg000268l_1_1_1	709710	.	A	G	33.26	PASS	.	GT:GQ:DP:AD:AF	1/1:23:4:0,4:1	0/1:6:14:3,11:0.7857	0/1:22:9:6,3:0.3333	1/1:20:10:1,8:0.8	1/1:21:18:2,16:0.8889	0/1:16:20:5,13:0.65	1/1:27:15:0,14:0.9333	1/1:31:28:0,28:1	1/1:16:7:1,6:0.8571	1/1:33:35:0,34:0.9714	1/1:32:45:0,43:0.9556	1/1:22:4:0,4:1	1/1:13:4:0,4:1	1/1:14:6:0,6:1	1/1:17:8:0,8:1	1/1:17:4:1,3:0.75	1/1:26:27:1,26:0.963	0/1:19:19:8,11:0.5789	./.:.:.:.:.
ptg000268l_1_1_1	709711	.	C	T	30	PASS	.	GT:GQ:DP:AD:AF	1/1:18:4:0,4:1	0/1:9:14:3,11:0.7857	0/1:18:9:6,3:0.3333	1/1:19:10:1,8:0.8	1/1:18:18:2,16:0.8889	0/1:20:20:5,13:0.65	1/1:25:15:0,14:0.9333	1/1:28:28:0,28:1	1/1:15:7:1,6:0.8571	1/1:30:35:0,34:0.9714	1/1:29:45:0,43:0.9556	1/1:15:6:0,6:1	1/1:9:4:0,4:1	1/1:18:4:0,4:1	1/1:16:8:0,8:1	1/1:14:4:1,3:0.75	1/1:24:27:1,26:0.963	0/1:21:19:8,11:0.5789	./.:.:.:.:.
ptg000268l_1_1_1	709781	.	A	C	33.77	PASS	.	GT:GQ:DP:AD:AF	0/1:20:5:1,3:0.6	1/1:20:15:1,14:0.9333	1/1:17:10:0,10:1	1/1:19:11:0,11:1	1/1:26:18:0,17:0.9444	1/1:31:20:0,20:1	1/1:26:15:0,15:1	1/1:33:27:0,27:1	1/1:23:7:0,7:1	1/1:30:35:0,34:0.9714	0/1:21:41:20,21:0.5122	0/1:20:5:2,3:0.6	0/1:19:6:2,4:0.6667	1/1:14:6:0,6:1	0/1:18:8:2,4:0.5	0/1:15:7:3,4:0.5714	1/1:30:27:0,25:0.9259	1/1:21:9:1,8:0.8889	0/1:15:86:24,62:0.7209
ptg000268l_1_1_1	710137	.	T	C	37.4	PASS	.	GT:GQ:DP:AD:AF	0/1:14:7:3,4:0.5714	1/1:18:16:2,14:0.875	1/1:16:8:0,8:1	1/1:9:15:3,12:0.8	0/1:7:14:4,10:0.7143	0/1:15:18:5,13:0.7222	1/1:22:13:0,13:1	0/1:22:30:16,13:0.4333	0/1:6:5:1,3:0.6	1/1:37:31:0,31:1	1/1:26:36:0,36:1	1/1:27:4:0,4:1	./.:.:.:.:.	1/1:7:3:0,3:1	1/1:24:3:0,3:1	1/1:17:8:0,8:1	1/1:22:24:2,22:0.9167	1/1:26:19:1,18:0.9474	0/1:22:88:42,46:0.5227
ptg000268l_1_1_1	711068	.	A	G	31.95	PASS	.	GT:GQ:DP:AD:AF	0/1:8:4:1,3:0.75	0/1:20:12:5,7:0.5833	1/1:20:10:1,8:0.8	1/1:22:18:1,17:0.9444	1/1:17:19:2,17:0.8947	1/1:27:21:0,21:1	1/1:11:13:2,10:0.7692	1/1:31:29:0,29:1	0/1:19:14:8,6:0.4286	1/1:24:29:2,26:0.8966	1/1:7:31:1,16:0.5161	1/1:15:8:0,8:1	1/1:6:3:0,2:0.6667	1/1:21:4:0,4:1	1/1:5:3:0,2:0.6667	1/1:16:4:0,3:0.75	1/1:20:31:0,27:0.871	1/1:16:7:0,5:0.7143	0/1:12:83:28,55:0.6627
ptg000268l_1_1_1	711156	.	T	A	29.53	PASS	.	GT:GQ:DP:AD:AF	1/1:13:4:0,4:1	1/1:18:12:0,12:1	1/1:26:9:0,9:1	1/1:19:17:0,16:0.9412	1/1:29:18:0,18:1	1/1:21:20:0,20:1	1/1:24:11:0,11:1	1/1:22:28:0,28:1	1/1:29:15:0,15:1	1/1:18:20:0,20:1	1/1:21:41:0,41:1	1/1:15:8:0,8:1	./.:.:.:.:.	0/1:16:5:1,4:0.8	1/1:17:3:0,3:1	0/1:22:9:2,7:0.7778	0/1:12:21:9,11:0.5238	1/1:22:7:0,6:0.8571	0/1:17:82:28,54:0.6585
ptg000268l_1_1_1	720314	.	T	A	32.82	PASS	.	GT:GQ:DP:AD:AF	1/1:23:6:0,6:1	1/1:28:10:0,10:1	1/1:23:7:0,7:1	1/1:16:11:0,11:1	1/1:17:13:0,13:1	1/1:20:13:0,12:0.9231	1/1:14:7:0,6:0.8571	1/1:21:16:0,16:1	0/1:11:10:8,2:0.2	1/1:21:40:0,38:0.95	1/1:32:16:0,16:1	0/1:19:12:4,7:0.5833	1/1:24:6:0,6:1	./.:.:.:.:.	1/1:7:3:1,2:0.6667	1/1:19:3:0,3:1	0/1:9:16:9,6:0.375	0/1:9:13:6,6:0.4615	0/1:22:76:34,42:0.5526
ptg000268l_1_1_1	721857	.	A	G	28.94	PASS	.	GT:GQ:DP:AD:AF	1/1:19:4:0,4:1	1/1:21:7:0,7:1	0/1:20:7:2,5:0.7143	0/1:17:18:6,12:0.6667	1/1:23:8:0,8:1	1/1:21:18:0,17:0.9444	1/1:22:6:0,6:1	0/1:22:16:7,9:0.5625	1/1:14:10:1,9:0.9	1/1:28:31:0,31:1	1/1:27:35:0,35:1	1/1:17:9:0,9:1	1/1:16:6:1,5:0.8333	1/1:14:3:0,3:1	1/1:17:9:0,9:1	1/1:4:3:0,3:1	1/1:19:9:0,8:0.8889	1/1:25:22:0,22:1	./.:.:.:.:.
ptg000268l_1_1_1	721858	.	T	G	28.43	PASS	.	GT:GQ:DP:AD:AF	1/1:16:4:0,4:1	1/1:19:7:0,7:1	0/1:18:7:2,5:0.7143	0/1:17:18:6,12:0.6667	1/1:20:8:0,8:1	1/1:28:18:0,18:1	1/1:19:6:0,6:1	0/1:23:16:7,9:0.5625	1/1:14:10:1,9:0.9	1/1:25:31:0,31:1	1/1:24:35:0,35:1	1/1:16:9:0,9:1	1/1:15:6:0,5:0.8333	1/1:13:3:0,3:1	1/1:13:5:0,4:0.8	0/1:5:3:0,3:1	1/1:19:9:0,8:0.8889	1/1:18:22:0,22:1	0/1:11:84:46,38:0.4524
ptg000268l_1_1_1	722531	.	T	C	40.41	PASS	.	GT:GQ:DP:AD:AF	0/1:12:5:2,2:0.4	1/1:26:19:0,19:1	1/1:17:13:0,12:0.9231	1/1:21:18:0,16:0.8889	0/1:14:13:3,9:0.6923	1/1:27:19:0,16:0.8421	1/1:18:9:0,8:0.8889	1/1:20:20:0,16:0.8	0/1:14:12:8,4:0.3333	1/1:24:30:0,28:0.9333	1/1:40:44:0,43:0.9773	1/1:17:12:0,10:0.8333	1/1:19:13:0,12:0.9231	1/1:20:3:0,3:1	1/1:13:7:0,7:1	1/1:17:3:0,3:1	1/1:21:25:0,23:0.92	1/1:26:29:0,27:0.931	0/1:7:93:39,35:0.3763
ptg000268l_1_1_1	722744	.	T	G	24.12	PASS	.	GT:GQ:DP:AD:AF	1/1:11:5:1,4:0.8	1/1:18:18:0,17:0.9444	1/1:24:13:1,12:0.9231	0/1:17:19:7,12:0.6316	1/1:23:18:0,17:0.9444	1/1:8:18:1,11:0.6111	1/1:22:13:0,13:1	0/1:19:17:6,10:0.5882	./.:.:.:.:.	1/1:23:30:0,25:0.8333	1/1:22:35:0,33:0.9429	1/1:10:6:0,3:0.5	1/1:16:13:0,11:0.8462	1/1:4:4:0,2:0.5	1/1:10:5:0,2:0.4	1/1:15:7:0,7:1	1/1:7:22:0,11:0.5	1/1:18:22:0,20:0.9091	0/1:20:96:40,56:0.5833
ptg000268l_1_1_1	723245	.	G	A	36.65	PASS	.	GT:GQ:DP:AD:AF	./.:.:.:.:.	0/1:19:19:11,8:0.4211	1/1:24:13:0,13:1	1/1:31:21:0,21:1	1/1:25:19:1,18:0.9474	1/1:29:22:0,21:0.9545	1/1:22:12:0,12:1	1/1:21:15:0,15:1	0/1:17:10:2,8:0.8	1/1:34:52:2,50:0.9615	1/1:36:45:0,43:0.9556	1/1:19:9:0,9:1	1/1:14:10:1,8:0.8	1/1:19:3:0,3:1	1/1:8:4:1,3:0.75	0/1:16:20:4,16:0.8	0/1:10:29:7,21:0.7241	1/1:33:23:0,23:1	0/1:5:94:59,35:0.3723
ptg000268l_1_1_1	723870	.	C	T	33.07	PASS	.	GT:GQ:DP:AD:AF	0/1:5:5:1,3:0.6	0/1:23:18:9,9:0.5	1/1:29:17:0,17:1	1/1:23:15:1,14:0.9333	0/1:21:13:3,10:0.7692	1/1:23:21:4,17:0.8095	0/1:19:16:12,4:0.25	1/1:22:16:2,14:0.875	1/1:25:14:0,14:1	1/1:26:46:1,43:0.9348	1/1:33:36:2,34:0.9444	0/1:20:7:3,4:0.5714	1/1:18:12:0,12:1	1/1:17:8:0,8:1	1/1:19:11:0,11:1	1/1:13:10:3,7:0.7	0/1:21:39:20,18:0.4615	1/1:19:15:3,12:0.8	0/1:26:97:42,55:0.567
ptg000268l_1_1_1	723899	.	G	A	27.47	PASS	.	GT:GQ:DP:AD:AF	0/1:10:5:3,1:0.2	1/1:24:18:2,16:0.8889	1/1:27:17:0,17:1	0/1:17:15:9,6:0.4	0/1:22:13:3,10:0.7692	1/1:27:21:0,21:1	0/1:22:15:8,7:0.4667	1/1:25:16:0,16:1	1/1:19:14:0,14:1	0/1:20:32:18,14:0.4375	0/1:17:27:13,14:0.5185	0/1:21:7:3,4:0.5714	0/1:17:12:2,10:0.8333	1/1:15:6:1,5:0.8333	0/1:16:11:6,5:0.4545	0/1:18:14:3,11:0.7857	1/1:23:59:5,52:0.8814	1/1:25:24:0,22:0.9167	./.:.:.:.:.
ptg000268l_1_1_1	726019	.	G	T	31.78	PASS	.	GT:GQ:DP:AD:AF	1/1:23:4:0,4:1	1/1:31:23:1,21:0.913	1/1:18:12:0,12:1	0/1:6:6:0,6:1	1/1:26:10:0,10:1	1/1:28:20:0,19:0.95	1/1:27:8:0,8:1	1/1:21:14:0,14:1	1/1:8:7:0,5:0.7143	0/1:8:25:0,7:0.28	0/1:5:7:0,6:0.8571	1/1:23:4:0,4:1	1/1:14:9:0,9:1	1/1:23:5:0,5:1	./.:.:.:.:.	1/1:16:10:0,8:0.8	1/1:31:30:0,29:0.9667	1/1:27:23:0,23:1	0/1:13:65:37,26:0.4
ptg000268l_1_1_1	728724	.	T	C	29.61	PASS	.	GT:GQ:DP:AD:AF	1/1:26:5:0,5:1	0/1:18:18:8,10:0.5556	1/1:23:11:1,10:0.9091	1/1:19:10:0,10:1	1/1:21:15:1,14:0.9333	1/1:10:20:7,12:0.6	1/1:23:8:0,8:1	1/1:23:20:0,19:0.95	1/1:22:14:0,14:1	1/1:27:27:0,27:1	0/1:22:40:13,23:0.575	0/1:13:4:1,3:0.75	1/1:23:4:0,4:1	1/1:17:10:0,10:1	0/1:14:4:1,3:0.75	0/1:9:4:2,2:0.5	0/1:14:25:12,13:0.52	1/1:29:22:0,22:1	0/1:17:58:29,29:0.5
ptg000268l_1_1_1	728810	.	C	T	26.82	PASS	.	GT:GQ:DP:AD:AF	1/1:6:6:1,5:0.8333	1/1:20:18:1,17:0.9444	1/1:19:12:0,12:1	./.:.:.:.:.	1/1:20:14:0,14:1	0/1:16:22:12,10:0.4545	1/1:26:8:0,8:1	0/1:12:20:5,15:0.75	1/1:20:13:0,13:1	1/1:24:29:2,27:0.931	0/1:13:22:9,13:0.5909	1/1:6:3:0,3:1	1/1:8:5:0,3:0.6	1/1:18:10:0,10:1	0/1:19:5:2,3:0.6	0/1:16:7:2,4:0.5714	1/1:23:41:2,38:0.9268	0/1:17:14:8,6:0.4286	0/1:22:58:29,29:0.5
ptg000268l_1_1_1	728895	.	A	T	31.18	PASS	.	GT:GQ:DP:AD:AF	1/1:22:6:0,6:1	1/1:27:18:0,18:1	1/1:20:12:0,12:1	1/1:25:9:0,9:1	1/1:19:14:0,14:1	1/1:24:23:0,23:1	0/1:7:8:4,4:0.5	1/1:24:22:1,21:0.9545	1/1:23:12:0,12:1	0/1:16:21:14,7:0.3333	1/1:21:35:2,33:0.9429	1/1:15:9:0,9:1	1/1:14:8:0,6:0.75	1/1:18:11:0,11:1	1/1:19:4:0,4:1	0/1:17:6:2,4:0.6667	1/1:31:35:3,32:0.9143	1/1:23:22:0,22:1	0/1:21:58:29,29:0.5
ptg000268l_1_1_1	729211	.	T	C	32.26	PASS	.	GT:GQ:DP:AD:AF	1/1:14:6:0,6:1	0/1:22:19:8,11:0.5789	1/1:16:9:0,9:1	1/1:20:11:0,11:1	1/1:19:13:0,13:1	0/1:25:23:13,10:0.4348	1/1:24:11:2,9:0.8182	1/1:32:26:0,26:1	1/1:26:7:0,7:1	0/1:23:20:14,6:0.3	0/1:21:29:12,16:0.5517	0/1:16:7:4,3:0.4286	1/1:16:8:0,8:1	1/1:16:8:1,7:0.875	0/1:15:4:2,2:0.5	0/1:22:8:3,5:0.625	0/1:6:18:4,8:0.4444	1/1:28:22:0,22:1	0/1:23:64:29,35:0.5469
ptg000268l_1_1_1	729710	.	T	C	38	PASS	.	GT:GQ:DP:AD:AF	1/1:18:8:0,8:1	1/1:34:19:0,19:1	1/1:21:11:0,11:1	1/1:29:17:0,17:1	1/1:29:16:0,16:1	1/1:33:19:0,19:1	1/1:24:12:0,12:1	1/1:34:27:0,27:1	0/1:17:5:2,2:0.4	1/1:36:25:0,25:1	1/1:38:45:0,44:0.9778	1/1:16:7:0,7:1	0/1:8:6:1,5:0.8333	1/1:20:10:0,10:1	0/1:20:7:2,5:0.7143	1/1:20:10:0,10:1	0/1:5:15:10,5:0.3333	1/1:35:26:0,26:1	0/1:24:66:31,35:0.5303
ptg000268l_1_1_1	731615	.	A	C	27.77	PASS	.	GT:GQ:DP:AD:AF	1/1:24:6:0,6:1	1/1:21:18:2,15:0.8333	1/1:15:10:0,10:1	1/1:19:17:2,15:0.8824	0/1:15:4:3,1:0.25	1/1:18:17:0,17:1	0/1:22:11:5,6:0.5455	1/1:18:19:2,17:0.8947	1/1:13:10:1,9:0.9	1/1:27:30:0,29:0.9667	1/1:26:36:1,34:0.9444	1/1:24:5:0,5:1	0/1:15:12:5,7:0.5833	0/1:15:11:2,9:0.8182	1/1:15:3:0,3:1	1/1:13:6:1,5:0.8333	1/1:26:30:0,30:1	1/1:25:19:0,17:0.8947	./.:.:.:.:.
ptg000268l_1_1_1	732317	.	T	C	37.35	PASS	.	GT:GQ:DP:AD:AF	0/1:16:5:1,4:0.8	1/1:27:17:0,17:1	0/1:16:4:1,3:0.75	0/1:22:16:6,10:0.625	1/1:21:10:1,9:0.9	1/1:23:13:0,13:1	1/1:29:8:0,8:1	0/1:20:20:9,11:0.55	./.:.:.:.:.	1/1:37:31:0,30:0.9677	1/1:36:38:0,37:0.9737	1/1:21:12:0,12:1	1/1:21:12:0,12:1	1/1:27:5:0,5:1	1/1:13:5:0,5:1	1/1:25:7:1,6:0.8571	1/1:37:33:0,32:0.9697	1/1:32:24:0,24:1	0/1:19:58:36,22:0.3793
ptg000268l_1_1_1	732350	.	G	A,T	28.72	PASS	.	GT:GQ:DP:AD:AF	0/1:16:5:1,3,.:0.6,.	0/2:20:17:9,.,8:.,0.4706	0/2:16:4:1,.,3:.,0.75	2/2:21:16:0,.,16:.,1	2/2:28:10:0,.,10:.,1	2/2:19:13:0,.,13:.,1	2/2:16:9:0,.,9:.,1	0/2:20:20:9,.,11:.,0.55	./.:.:.:.:.	1/2:8:23:1,14,8:0.6087,0.3478	2/2:23:38:0,.,37:.,0.9737	2/2:19:7:0,.,6:.,0.8571	2/2:18:12:0,.,12:.,1	2/2:24:5:0,.,5:.,1	0/2:5:4:0,.,4:.,1	0/2:15:9:2,.,5:.,0.5556	2/2:23:34:0,.,30:.,0.8824	2/1:9:17:0,8,9:0.4706,0.5294	0/2:24:59:36,.,23:.,0.3898
ptg000268l_1_1_1	732471	.	T	A	29.74	PASS	.	GT:GQ:DP:AD:AF	0/1:19:5:2,3:0.6	1/1:17:16:0,16:1	0/1:15:4:1,3:0.75	1/1:20:15:0,15:1	1/1:19:11:0,11:1	1/1:29:13:0,13:1	1/1:17:8:0,7:0.875	0/1:16:12:7,5:0.4167	./.:.:.:.:.	1/1:21:32:0,32:1	1/1:21:31:3,27:0.871	1/1:19:12:0,12:1	1/1:18:16:0,16:1	1/1:20:5:0,5:1	0/1:6:4:0,4:1	1/1:14:9:1,8:0.8889	1/1:20:36:0,29:0.8056	1/1:18:27:0,27:1	0/1:16:58:35,23:0.3966
ptg000268l_1_1_1	732491	.	G	C	28.93	PASS	.	GT:GQ:DP:AD:AF	0/1:20:6:2,4:0.6667	1/1:25:16:0,16:1	0/1:16:4:1,3:0.75	1/1:22:15:0,15:1	1/1:18:11:0,11:1	1/1:28:13:0,13:1	1/1:22:7:0,7:1	0/1:19:12:7,5:0.4167	./.:.:.:.:.	1/1:25:31:2,29:0.9355	1/1:25:38:0,38:1	1/1:20:12:0,12:1	1/1:24:11:1,10:0.9091	1/1:24:4:0,4:1	0/1:5:4:0,4:1	1/1:19:11:0,11:1	1/1:28:36:0,34:0.9444	1/1:23:27:0,27:1	0/1:19:59:35,23:0.3898
ptg000268l_1_1_1	732597	.	A	C	54.83	PASS	.	GT:GQ:DP:AD:AF	1/1:14:6:1,5:0.8333	1/1:18:17:1,15:0.8824	0/1:15:4:1,3:0.75	0/1:18:18:4,14:0.7778	1/1:21:12:1,11:0.9167	1/1:17:12:2,9:0.75	1/1:24:6:0,6:1	0/1:21:17:6,11:0.6471	0/1:21:9:6,3:0.3333	1/1:35:31:0,31:1	1/1:54:29:3,26:0.8966	1/1:20:10:0,10:1	1/1:27:16:0,16:1	1/1:23:4:0,4:1	1/1:15:7:0,7:1	1/1:18:8:1,7:0.875	1/1:31:36:0,34:0.9444	1/1:26:25:0,23:0.92	0/1:19:60:36,24:0.4
ptg000268l_1_1_1	732636	.	A	C	31.84	PASS	.	GT:GQ:DP:AD:AF	0/1:14:6:1,5:0.8333	1/1:20:18:1,17:0.9444	0/1:16:4:1,3:0.75	0/1:22:18:4,14:0.7778	1/1:19:11:1,10:0.9091	0/1:22:12:4,8:0.6667	1/1:24:6:0,6:1	0/1:22:18:6,11:0.6111	0/1:23:9:6,3:0.3333	0/1:22:31:10,21:0.6774	1/1:31:36:1,35:0.9722	1/1:19:10:0,10:1	./.:.:.:.:.	0/1:18:4:3,1:0.25	1/1:15:7:0,7:1	1/1:7:8:2,6:0.75	0/1:21:38:16,22:0.5789	1/1:31:25:0,25:1	0/1:24:60:36,24:0.4
ptg000268l_1_1_1	732648	.	A	T	33.86	PASS	.	GT:GQ:DP:AD:AF	0/1:18:6:1,5:0.8333	1/1:17:18:1,17:0.9444	0/1:20:4:1,3:0.75	0/1:21:18:4,14:0.7778	1/1:22:11:1,10:0.9091	1/1:26:12:1,11:0.9167	1/1:26:6:0,6:1	0/1:22:19:7,12:0.6316	0/1:20:9:5,3:0.3333	1/1:33:22:0,22:1	1/1:29:36:0,34:0.9444	1/1:18:10:0,10:1	1/1:22:16:0,16:1	1/1:24:4:0,4:1	1/1:22:5:0,5:1	1/1:16:11:0,11:1	1/1:25:38:0,36:0.9474	1/1:28:25:0,23:0.92	0/1:25:60:36,24:0.4
ptg000268l_1_1_1	732672	.	A	T	25.06	PASS	.	GT:GQ:DP:AD:AF	1/1:16:6:1,5:0.8333	1/1:22:18:0,18:1	0/1:6:4:1,3:0.75	1/1:18:19:1,18:0.9474	1/1:18:11:0,10:0.9091	0/1:11:15:10,4:0.2667	1/1:7:6:2,4:0.6667	./.:.:.:.:.	0/1:6:9:3,6:0.6667	1/1:25:31:0,31:1	0/1:15:27:11,11:0.4074	1/1:19:7:1,6:0.8571	1/1:21:16:0,16:1	1/1:22:4:0,4:1	1/1:14:5:0,4:0.8	0/1:11:7:2,4:0.5714	1/1:21:24:3,20:0.8333	1/1:19:25:2,23:0.92	0/1:21:59:36,20:0.339
ptg000268l_1_1_1	732675	.	A	G	29.03	PASS	.	GT:GQ:DP:AD:AF	1/1:19:6:1,5:0.8333	1/1:22:18:0,18:1	1/1:5:4:1,3:0.75	1/1:20:19:1,18:0.9474	1/1:22:11:1,10:0.9091	0/1:9:15:11,4:0.2667	1/1:9:6:3,3:0.5	./.:.:.:.:.	0/1:6:10:4,5:0.5	1/1:29:31:0,31:1	1/1:20:27:7,20:0.7407	1/1:19:7:1,6:0.8571	1/1:22:16:0,16:1	1/1:22:4:0,4:1	1/1:21:5:0,5:1	0/1:9:7:2,4:0.5714	1/1:24:38:2,32:0.8421	1/1:19:25:2,23:0.92	0/1:19:59:38,21:0.3559
ptg000268l_1_1_1	732859	.	T	A	31.65	PASS	.	GT:GQ:DP:AD:AF	0/1:2:9:2,6:0.6667	1/1:11:18:0,18:1	1/1:7:6:1,5:0.8333	0/1:6:21:15,6:0.2857	0/1:15:11:4,7:0.6364	1/1:18:20:0,20:1	1/1:14:6:0,6:1	0/1:15:21:9,12:0.5714	0/1:14:10:3,7:0.7	1/1:28:24:0,24:1	1/1:31:33:0,33:1	1/1:14:6:0,6:1	0/1:8:10:5,5:0.5	1/1:17:4:0,4:1	1/1:17:5:0,5:1	1/1:12:7:1,6:0.8571	1/1:25:27:1,26:0.963	1/1:9:16:1,15:0.9375	./.:.:.:.:.
ptg000268l_1_1_1	733396	.	G	C	28.21	PASS	.	GT:GQ:DP:AD:AF	0/1:21:12:4,7:0.5833	1/1:20:18:2,15:0.8333	0/1:10:4:3,1:0.25	1/1:16:17:3,13:0.7647	0/1:22:16:6,10:0.625	1/1:19:15:2,13:0.8667	./.:.:.:.:.	0/1:21:24:11,13:0.5417	0/1:17:11:6,5:0.4545	0/1:18:25:16,8:0.32	1/1:28:35:1,33:0.9429	1/1:17:10:0,10:1	0/1:20:11:3,8:0.7273	1/1:24:4:0,4:1	1/1:19:5:0,4:0.8	0/1:20:7:3,3:0.4286	0/1:23:23:13,9:0.3913	1/1:21:14:2,12:0.8571	0/1:23:58:39,19:0.3276
ptg000268l_1_1_1	733552	.	C	T	29.27	PASS	.	GT:GQ:DP:AD:AF	0/1:15:10:6,4:0.4	1/1:25:17:0,17:1	1/1:19:4:0,4:1	1/1:15:18:2,16:0.8889	1/1:22:13:0,13:1	1/1:23:18:0,18:1	1/1:21:11:0,11:1	1/1:25:23:1,22:0.9565	1/1:19:12:0,12:1	1/1:29:33:0,33:1	1/1:28:32:2,29:0.9062	1/1:18:10:0,10:1	0/1:21:11:3,8:0.7273	1/1:20:4:0,4:1	1/1:17:7:0,7:1	1/1:12:6:1,5:0.8333	0/1:9:26:15,11:0.4231	1/1:19:23:1,20:0.8696	./.:.:.:.:.
ptg000268l_1_1_1	733682	.	T	C	33.27	PASS	.	GT:GQ:DP:AD:AF	1/1:19:13:0,13:1	1/1:19:18:2,16:0.8889	0/1:9:4:1,2:0.5	1/1:17:20:1,19:0.95	0/1:9:14:0,6:0.4286	1/1:21:18:0,17:0.9444	0/1:5:12:0,7:0.5833	1/1:21:21:0,21:1	0/1:22:13:6,7:0.5385	1/1:33:30:0,30:1	1/1:23:31:0,31:1	1/1:18:10:0,10:1	1/1:21:12:0,12:1	1/1:25:4:0,4:1	1/1:13:7:0,7:1	1/1:19:11:0,11:1	1/1:24:38:0,38:1	1/1:19:21:0,21:1	./.:.:.:.:.
ptg000268l_1_1_1	734102	.	G	T	31.5	PASS	.	GT:GQ:DP:AD:AF	1/1:19:12:0,12:1	1/1:24:15:1,14:0.9333	1/1:22:4:0,4:1	0/1:22:21:9,12:0.5714	1/1:24:9:0,9:1	0/1:7:19:1,13:0.6842	1/1:20:13:0,12:0.9231	0/1:20:19:6,11:0.5789	0/1:12:9:2,6:0.6667	1/1:4:18:0,13:0.7222	1/1:29:21:0,21:1	1/1:16:8:0,8:1	1/1:17:12:0,12:1	1/1:17:5:0,5:1	1/1:19:4:0,4:1	1/1:21:15:0,15:1	1/1:31:21:0,21:1	1/1:20:12:0,12:1	./.:.:.:.:.
ptg000268l_1_1_1	734427	.	T	C	36.39	PASS	.	GT:GQ:DP:AD:AF	1/1:18:11:0,11:1	1/1:17:17:1,16:0.9412	1/1:25:7:0,7:1	1/1:32:22:0,22:1	1/1:21:11:0,11:1	0/1:23:19:6,12:0.6316	1/1:21:12:1,11:0.9167	1/1:27:22:1,21:0.9545	1/1:9:11:2,9:0.8182	1/1:36:28:0,28:1	1/1:31:31:0,31:1	1/1:26:5:0,5:1	./.:.:.:.:.	1/1:25:4:0,4:1	1/1:17:8:0,8:1	1/1:22:8:1,7:0.875	0/1:19:24:7,17:0.7083	1/1:26:21:0,21:1	0/1:23:73:42,31:0.4247
ptg000268l_1_1_1	735448	.	G	A	31.79	PASS	.	GT:GQ:DP:AD:AF	0/1:6:8:0,3:0.375	1/1:20:16:0,15:0.9375	1/1:21:6:0,6:1	1/1:30:19:1,18:0.9474	1/1:17:9:1,8:0.8889	1/1:14:8:0,6:0.75	0/1:14:9:7,2:0.2222	1/1:22:19:0,18:0.9474	1/1:18:9:0,8:0.8889	0/1:6:19:0,12:0.6316	1/1:31:32:0,30:0.9375	1/1:8:6:0,4:0.6667	1/1:16:7:0,6:0.8571	1/1:22:4:0,4:1	1/1:18:9:0,9:1	1/1:16:8:0,8:1	1/1:28:43:0,41:0.9535	1/1:7:13:0,8:0.6154	0/1:21:77:43,34:0.4416
ptg000268l_1_1_1	735648	.	A	T	30.34	PASS	.	GT:GQ:DP:AD:AF	1/1:15:8:0,8:1	0/1:20:15:9,6:0.4	0/1:18:9:4,5:0.5556	1/1:27:21:0,21:1	1/1:18:12:0,10:0.8333	1/1:22:12:0,12:1	1/1:13:7:0,6:0.8571	1/1:30:24:0,24:1	1/1:18:14:0,14:1	0/1:23:19:11,8:0.4211	1/1:26:35:1,32:0.9143	0/1:17:6:4,2:0.3333	1/1:10:7:1,6:0.8571	./.:.:.:.:.	1/1:17:9:0,9:1	1/1:22:6:1,5:0.8333	1/1:29:46:2,42:0.913	1/1:25:19:0,19:1	0/1:21:80:44,36:0.45
ptg000268l_1_1_1	735778	.	G	C	35.21	PASS	.	GT:GQ:DP:AD:AF	1/1:16:10:0,10:1	1/1:22:14:1,13:0.9286	0/1:17:11:2,9:0.8182	0/1:22:21:10,11:0.5238	1/1:21:15:1,14:0.9333	1/1:21:16:2,14:0.875	0/1:21:9:3,6:0.6667	0/1:20:24:10,14:0.5833	0/1:23:13:4,9:0.6923	1/1:35:30:0,30:1	1/1:31:35:0,35:1	1/1:24:6:1,5:0.8333	1/1:15:9:0,9:1	1/1:21:3:0,3:1	1/1:17:11:0,11:1	1/1:14:8:0,7:0.875	1/1:28:44:0,44:1	1/1:25:18:0,18:1	0/1:24:80:43,37:0.4625
ptg000268l_1_1_1	735835	.	A	T,C	30.56	PASS	.	GT:GQ:DP:AD:AF	1/1:19:10:0,9,.:0.9,.	1/1:10:14:0,13,.:0.9286,.	1/1:16:12:0,10,.:0.8333,.	1/1:20:19:0,17,.:0.8947,.	1/1:12:11:0,8,.:0.7273,.	1/1:15:17:1,13,.:0.7647,.	1/1:4:7:0,4,.:0.5714,.	1/1:30:25:0,25,.:1,.	1/1:5:15:0,10,.:0.6667,.	0/1:23:20:6,13,.:0.65,.	1/2:3:24:2,14,7:0.5833,0.2917	1/1:19:9:0,9,.:1,.	2/2:6:7:0,.,2:.,0.2857	1/1:16:3:0,3,.:1,.	0/1:5:6:1,4,.:0.6667,.	2/2:2:6:0,.,2:.,0.3333	0/2:2:28:0,.,12:.,0.4286	1/1:19:18:0,18,.:1,.	0/1:19:80:43,37,.:0.4625,.
ptg000268l_1_1_1	735999	.	A	T	32.87	PASS	.	GT:GQ:DP:AD:AF	1/1:14:8:0,7:0.875	1/1:24:16:0,11:0.6875	0/1:21:12:3,9:0.75	1/1:18:19:2,17:0.8947	0/1:20:7:1,6:0.8571	1/1:22:18:1,16:0.8889	1/1:19:10:0,10:1	1/1:22:24:0,23:0.9583	1/1:17:13:2,11:0.8462	1/1:32:26:0,26:1	0/1:24:36:12,24:0.6667	1/1:21:6:0,6:1	1/1:6:7:1,6:0.8571	./.:.:.:.:.	1/1:15:7:0,7:1	1/1:21:4:0,4:1	1/1:29:41:0,39:0.9512	0/1:14:10:4,6:0.6	0/1:23:84:43,41:0.4881
ptg000268l_1_1_1	736252	.	C	T	31.05	PASS	.	GT:GQ:DP:AD:AF	1/1:15:7:0,7:1	1/1:19:15:0,15:1	1/1:15:10:0,10:1	1/1:21:16:0,16:1	1/1:5:6:0,6:1	1/1:22:16:1,14:0.875	0/1:18:11:6,5:0.4545	1/1:31:24:0,24:1	1/1:19:11:0,10:0.9091	1/1:21:26:0,26:1	1/1:22:38:2,36:0.9474	1/1:18:9:0,9:1	1/1:16:9:0,9:1	./.:.:.:.:.	1/1:15:7:0,7:1	1/1:14:7:0,6:0.8571	0/1:19:24:12,12:0.5	0/1:5:13:1,7:0.5385	0/1:20:85:43,42:0.4941
ptg000268l_1_1_1	736514	.	A	G	30.9	PASS	.	GT:GQ:DP:AD:AF	1/1:20:7:0,7:1	0/1:9:14:5,9:0.6429	1/1:23:9:0,9:1	1/1:26:18:0,18:1	1/1:6:4:0,4:1	1/1:20:12:1,11:0.9167	1/1:20:8:0,8:1	1/1:28:20:0,20:1	1/1:20:12:0,12:1	1/1:29:23:0,23:1	1/1:30:26:0,23:0.8846	1/1:18:13:0,13:1	1/1:17:9:0,9:1	./.:.:.:.:.	1/1:18:7:0,7:1	1/1:17:13:0,11:0.8462	0/1:4:23:12,11:0.4783	1/1:2:15:1,7:0.4667	0/1:18:85:43,42:0.4941
ptg000268l_1_1_1	736596	.	A	C	23.9	PASS	.	GT:GQ:DP:AD:AF	0/1:12:7:2,4:0.5714	1/1:19:14:0,14:1	0/1:11:10:3,7:0.7	1/1:21:21:1,20:0.9524	0/1:15:10:5,5:0.5	0/1:20:15:7,8:0.5333	1/1:16:10:0,10:1	1/1:23:21:0,20:0.9524	1/1:15:16:1,13:0.8125	0/1:19:18:11,7:0.3889	1/1:23:20:2,17:0.85	1/1:18:11:0,11:1	0/1:17:9:2,6:0.6667	./.:.:.:.:.	1/1:15:7:0,7:1	0/1:19:11:5,6:0.5455	0/1:18:23:12,11:0.4783	1/1:19:23:1,22:0.9565	0/1:23:85:43,42:0.4941
ptg000268l_1_1_1	743325	.	A	T	31.26	PASS	.	GT:GQ:DP:AD:AF	0/1:15:6:1,5:0.8333	1/1:21:19:1,18:0.9474	1/1:17:9:0,9:1	0/1:11:18:7,11:0.6111	1/1:20:21:0,21:1	1/1:22:19:0,18:0.9474	1/1:18:6:1,5:0.8333	1/1:31:24:1,23:0.9583	0/1:15:14:9,5:0.3571	1/1:23:38:3,33:0.8684	1/1:17:17:1,16:0.9412	1/1:25:5:0,5:1	1/1:14:8:2,6:0.75	./.:.:.:.:.	1/1:22:3:0,3:1	1/1:18:7:1,6:0.8571	1/1:19:32:2,30:0.9375	0/1:19:17:6,11:0.6471	0/1:24:83:44,39:0.4699
ptg000268l_1_1_1	743385	.	A	T	32.53	PASS	.	GT:GQ:DP:AD:AF	0/1:19:6:1,4:0.6667	1/1:32:19:0,18:0.9474	1/1:16:10:0,10:1	0/1:8:18:7,9:0.5	1/1:28:16:0,16:1	1/1:22:19:0,19:1	1/1:20:6:0,6:1	0/1:6:23:0,11:0.4783	0/1:19:14:7,7:0.5	1/1:24:25:1,24:0.96	1/1:21:24:0,22:0.9167	0/1:10:5:3,2:0.4	1/1:18:8:1,7:0.875	./.:.:.:.:.	0/1:9:3:2,1:0.3333	1/1:15:7:2,5:0.7143	1/1:32:17:0,17:1	1/1:21:11:1,10:0.9091	0/1:25:84:44,40:0.4762
ptg000268l_1_1_1	743477	.	C	T	31.06	PASS	.	GT:GQ:DP:AD:AF	0/1:15:6:1,5:0.8333	1/1:25:19:0,19:1	1/1:16:9:0,9:1	1/1:22:19:0,19:1	1/1:26:17:0,17:1	1/1:27:17:0,17:1	1/1:13:6:0,6:1	1/1:23:22:0,21:0.9545	0/1:17:13:8,5:0.3846	1/1:25:38:0,36:0.9474	1/1:21:19:1,17:0.8947	0/1:16:5:3,2:0.4	0/1:18:11:4,7:0.6364	./.:.:.:.:.	0/1:14:6:2,4:0.6667	1/1:12:7:1,6:0.8571	1/1:31:27:0,26:0.963	1/1:18:17:2,13:0.7647	0/1:19:81:41,40:0.4938
ptg000268l_1_1_1	743911	.	A	G	31.62	PASS	.	GT:GQ:DP:AD:AF	0/1:16:6:1,5:0.8333	1/1:22:24:0,24:1	1/1:21:13:0,13:1	1/1:18:23:1,22:0.9565	1/1:7:34:11,23:0.6765	1/1:31:38:1,36:0.9474	1/1:26:10:1,9:0.9	1/1:20:34:0,32:0.9412	1/1:26:20:0,20:1	1/1:28:29:1,28:0.9655	0/1:21:41:15,26:0.6341	1/1:18:9:1,8:0.8889	1/1:18:13:0,13:1	1/1:15:7:0,7:1	1/1:16:10:0,10:1	1/1:18:14:1,13:0.9286	1/1:24:59:0,58:0.9831	0/1:20:33:13,20:0.6061	0/1:17:118:36,82:0.6949
ptg000268l_1_1_1	746445	.	G	A	26.53	PASS	.	GT:GQ:DP:AD:AF	1/1:14:10:2,8:0.8	1/1:20:17:2,15:0.8824	1/1:14:13:2,11:0.8462	1/1:6:22:3,9:0.4091	1/1:26:33:1,31:0.9394	1/1:21:28:1,26:0.9286	1/1:22:8:0,8:1	1/1:21:46:1,38:0.8261	./.:.:.:.:.	1/1:6:27:7,20:0.7407	1/1:25:39:1,35:0.8974	1/1:4:13:3,6:0.4615	0/1:17:20:7,12:0.6	0/1:14:9:3,6:0.6667	1/1:19:12:0,10:0.8333	0/1:16:11:5,6:0.5455	1/1:10:55:11,44:0.8	1/1:20:22:1,18:0.8182	1/1:3:185:51,121:0.6541
ptg000268l_1_1_1	749551	.	T	C	31.23	PASS	.	GT:GQ:DP:AD:AF	1/1:24:5:0,5:1	1/1:15:14:1,11:0.7857	1/1:25:6:0,5:0.8333	1/1:20:17:1,15:0.8824	1/1:23:21:0,19:0.9048	1/1:20:18:0,16:0.8889	1/1:26:4:0,4:1	1/1:25:43:1,42:0.9767	1/1:17:6:1,5:0.8333	0/1:11:26:11,15:0.5769	0/1:14:28:10,17:0.6071	1/1:19:22:0,19:0.8636	1/1:24:13:1,12:0.9231	1/1:16:12:2,10:0.8333	0/1:10:5:1,3:0.6	1/1:23:9:1,8:0.8889	./.:.:.:.:.	1/1:31:18:0,18:1	0/1:5:163:36,122:0.7485
ptg000268l_1_1_1	749564	.	G	C,T	25.49	PASS	.	GT:GQ:DP:AD:AF	1/1:6:5:0,3,.:0.6,.	./.:.:.:.:.	1/1:15:6:0,4,.:0.6667,.	1/1:19:17:1,14,.:0.8235,.	1/1:18:21:0,16,.:0.7619,.	1/1:19:18:0,15,.:0.8333,.	0/1:2:4:1,2,.:0.5,.	1/1:4:43:0,24,.:0.5581,.	1/1:10:7:0,5,.:0.7143,.	0/1:12:26:9,12,.:0.4615,.	1/1:14:28:0,22,.:0.7857,.	1/1:6:15:0,8,.:0.5333,.	1/1:6:13:1,7,.:0.5385,.	1/1:17:8:0,6,.:0.75,.	0/2:12:5:1,.,2:.,0.4	2/2:7:9:0,.,1:.,0.1111	1/1:3:56:10,30,.:0.5357,.	1/1:25:18:0,16,.:0.8889,.	1/1:4:163:38,106,.:0.6503,.
ptg000268l_1_1_1	749900	.	G	A	36.62	PASS	.	GT:GQ:DP:AD:AF	1/1:11:6:1,4:0.6667	0/1:19:17:5,12:0.7059	1/1:18:9:1,8:0.8889	0/1:6:19:7,12:0.6316	1/1:36:40:1,39:0.975	1/1:23:27:4,23:0.8519	1/1:15:5:1,4:0.8	1/1:7:57:14,42:0.7368	1/1:24:14:0,14:1	0/1:14:29:13,16:0.5517	1/1:26:52:3,49:0.9423	1/1:19:28:0,23:0.8214	1/1:25:13:1,12:0.9231	1/1:22:15:0,15:1	0/1:13:6:1,4:0.6667	1/1:21:13:0,12:0.9231	1/1:10:71:13,51:0.7183	1/1:18:20:2,18:0.9	1/1:3:174:45,127:0.7299
ptg000268l_1_1_1	749994	.	G	A	32.35	PASS	.	GT:GQ:DP:AD:AF	1/1:14:8:1,6:0.75	1/1:29:19:0,19:1	1/1:20:10:0,10:1	0/1:15:19:7,12:0.6316	1/1:22:42:2,40:0.9524	1/1:31:28:1,25:0.8929	1/1:22:6:0,6:1	1/1:32:57:1,50:0.8772	1/1:25:14:0,14:1	./.:.:.:.:.	1/1:20:39:5,34:0.8718	1/1:5:19:4,12:0.6316	0/1:18:17:5,11:0.6471	1/1:6:9:1,8:0.8889	0/1:12:6:1,4:0.6667	1/1:19:13:0,11:0.8462	1/1:16:70:11,52:0.7429	1/1:26:21:1,20:0.9524	0/1:3:175:38,124:0.7086
ptg000268l_1_1_1	750020	.	C	T	33.55	PASS	.	GT:GQ:DP:AD:AF	1/1:12:9:1,7:0.7778	1/1:19:19:0,19:1	1/1:19:10:0,10:1	0/1:21:19:8,11:0.5789	1/1:23:43:0,43:1	1/1:32:28:0,28:1	1/1:22:6:0,6:1	1/1:33:57:2,53:0.9298	1/1:21:15:0,15:1	./.:.:.:.:.	1/1:28:57:1,56:0.9825	1/1:10:18:3,12:0.6667	0/1:22:17:5,12:0.7059	0/1:5:9:1,8:0.8889	1/1:14:11:2,7:0.6364	1/1:19:13:0,12:0.9231	1/1:16:76:10,60:0.7895	1/1:31:21:0,21:1	0/1:5:174:33,139:0.7989
ptg000268l_1_1_1	750097	.	A	G	36.62	PASS	.	GT:GQ:DP:AD:AF	1/1:12:10:1,7:0.7	1/1:18:21:1,20:0.9524	1/1:20:13:2,11:0.8462	0/1:22:20:8,12:0.6	1/1:18:46:9,36:0.7826	1/1:18:31:4,26:0.8387	0/1:18:8:2,5:0.625	1/1:35:60:1,58:0.9667	1/1:25:16:1,15:0.9375	./.:.:.:.:.	1/1:36:61:1,59:0.9672	1/1:12:20:3,13:0.65	0/1:14:15:3,12:0.8	1/1:18:10:1,9:0.9	0/1:7:6:1,4:0.6667	0/1:14:13:3,10:0.7692	1/1:14:79:13,60:0.7595	1/1:21:29:2,27:0.931	1/1:3:173:49,122:0.7052
ptg000268l_1_1_1	753666	.	A	T,C	30.52	PASS	.	GT:GQ:DP:AD:AF	./.:.:.:.:.	1/1:26:17:1,15,.:0.8824,.	1/1:17:17:0,14,.:0.8235,.	1/1:15:21:1,17,.:0.8095,.	1/2:5:24:0,13,11:0.5417,0.4583	1/1:18:33:0,28,.:0.8485,.	1/1:19:19:1,16,.:0.8421,.	2/2:4:34:0,.,16:.,0.4706	1/1:19:17:0,14,.:0.8235,.	1/1:30:29:0,27,.:0.931,.	1/2:3:33:0,20,12:0.6061,0.3636	0/1:9:10:5,3,.:0.3,.	1/1:9:7:0,4,.:0.5714,.	0/1:14:13:2,10,.:0.7692,.	0/1:13:4:1,2,.:0.5,.	0/1:14:14:2,10,.:0.7143,.	1/1:17:65:0,48,.:0.7385,.	1/1:28:24:0,21,.:0.875,.	0/2:7:127:48,.,43:.,0.3386
ptg000268l_1_1_1	754411	.	T	C	34.34	PASS	.	GT:GQ:DP:AD:AF	./.:.:.:.:.	0/1:19:16:7,9:0.5625	1/1:24:15:1,14:0.9333	0/1:20:21:6,15:0.7143	1/1:22:18:1,17:0.9444	0/1:13:35:11,24:0.6857	1/1:18:17:1,13:0.7647	0/1:20:23:6,17:0.7391	1/1:20:18:0,13:0.7222	1/1:34:29:0,29:1	0/1:18:23:10,10:0.4348	0/1:16:9:3,6:0.6667	1/1:15:9:0,9:1	0/1:14:11:2,6:0.5455	0/1:18:6:4,2:0.3333	1/1:26:5:0,5:1	0/1:20:66:24,42:0.6364	1/1:18:20:1,19:0.95	0/1:16:112:33,79:0.7054
ptg000268l_1_1_1	756731	.	T	C	32.26	PASS	.	GT:GQ:DP:AD:AF	./.:.:.:.:.	1/1:22:15:0,15:1	1/1:15:8:0,8:1	1/1:21:16:1,15:0.9375	1/1:25:6:0,6:1	1/1:27:24:0,24:1	1/1:26:8:0,8:1	1/1:29:17:0,17:1	1/1:26:7:0,7:1	1/1:22:34:2,31:0.9118	1/1:32:35:0,35:1	1/1:15:6:0,6:1	1/1:14:2:0,2:1	0/1:11:4:1,2:0.5	0/1:21:6:2,4:0.6667	1/1:19:6:1,5:0.8333	0/1:23:25:8,17:0.68	0/1:15:6:3,3:0.5	0/1:21:64:32,32:0.5
ptg000268l_1_1_1	757707	.	T	A	33.31	PASS	.	GT:GQ:DP:AD:AF	1/1:14:7:0,7:1	1/1:21:13:0,13:1	1/1:28:7:0,7:1	1/1:26:18:0,18:1	1/1:18:11:0,10:0.9091	1/1:25:20:0,20:1	1/1:17:10:0,10:1	1/1:31:16:0,16:1	0/1:19:12:6,6:0.5	1/1:33:40:0,40:1	0/1:25:24:14,10:0.4167	1/1:17:10:0,10:1	0/1:21:7:2,5:0.7143	./.:.:.:.:.	0/1:14:5:1,4:0.8	1/1:16:3:0,3:1	1/1:22:32:2,29:0.9062	1/1:21:15:0,15:1	0/1:28:66:31,35:0.5303
ptg000268l_1_1_1	763538	.	C	T	33.18	PASS	.	GT:GQ:DP:AD:AF	1/1:22:6:0,6:1	1/1:22:7:0,7:1	1/1:18:11:0,11:1	1/1:16:12:0,10:0.8333	1/1:21:14:0,14:1	1/1:23:24:0,24:1	1/1:18:11:0,11:1	0/1:19:28:13,15:0.5357	1/1:20:12:1,11:0.9167	1/1:33:40:0,40:1	1/1:22:31:0,27:0.871	1/1:2:3:0,2:0.6667	0/1:13:5:4,1:0.2	./.:.:.:.:.	1/1:13:5:0,5:1	1/1:19:12:0,11:0.9167	1/1:25:49:0,49:1	1/1:24:8:0,8:1	0/1:18:63:25,38:0.6032
ptg000268l_1_1_1	763625	.	T	G	24.96	PASS	.	GT:GQ:DP:AD:AF	0/1:14:5:1,4:0.8	1/1:18:15:1,14:0.9333	1/1:18:10:0,9:0.9	1/1:23:12:0,12:1	1/1:22:13:0,12:0.9231	1/1:24:22:0,22:1	1/1:16:10:0,10:1	1/1:24:26:0,25:0.9615	1/1:17:9:0,9:1	1/1:20:36:2,34:0.9444	1/1:23:30:0,30:1	1/1:5:2:0,2:1	1/1:22:5:0,5:1	./.:.:.:.:.	1/1:23:4:0,4:1	1/1:20:8:1,7:0.875	0/1:20:27:10,16:0.5926	1/1:18:13:0,13:1	0/1:22:63:25,38:0.6032
ptg000268l_1_1_1	778420	.	G	A	25.05	PASS	.	GT:GQ:DP:AD:AF	0/1:14:6:1,5:0.8333	1/1:25:13:1,12:0.9231	0/1:17:9:5,2:0.2222	1/1:17:11:1,9:0.8182	0/1:23:25:12,13:0.52	0/1:20:22:11,11:0.5	0/1:4:5:3,1:0.2	0/1:23:21:12,8:0.381	1/1:20:17:1,16:0.9412	1/1:23:44:4,39:0.8864	0/1:20:16:10,6:0.375	0/1:19:5:1,3:0.6	0/1:14:4:2,2:0.5	1/1:16:8:0,8:1	./.:.:.:.:.	0/1:20:11:5,6:0.5455	1/1:17:14:2,12:0.8571	1/1:20:5:0,5:1	0/1:18:81:49,32:0.3951
ptg000268l_1_1_1	778549	.	G	T	30.46	PASS	.	GT:GQ:DP:AD:AF	1/1:15:7:0,7:1	1/1:20:11:0,11:1	1/1:16:9:0,9:1	1/1:17:9:0,9:1	0/1:21:22:11,11:0.5	1/1:18:18:0,18:1	1/1:23:5:0,5:1	1/1:24:19:1,17:0.8947	1/1:25:16:0,16:1	1/1:30:41:0,41:1	1/1:27:23:0,23:1	1/1:25:5:0,5:1	1/1:14:2:0,2:1	1/1:17:8:0,8:1	./.:.:.:.:.	1/1:17:9:0,9:1	0/1:21:25:13,12:0.48	1/1:21:5:0,5:1	0/1:20:76:30,46:0.6053
ptg000268l_1_1_1	778835	.	T	C	34.74	PASS	.	GT:GQ:DP:AD:AF	0/1:15:5:2,3:0.6	0/1:21:10:7,3:0.3	1/1:16:8:0,8:1	1/1:22:13:0,13:1	1/1:34:27:0,27:1	1/1:30:18:0,18:1	1/1:25:6:0,6:1	1/1:25:18:2,16:0.8889	1/1:23:13:0,13:1	1/1:22:33:4,29:0.8788	0/1:22:17:8,9:0.5294	0/1:8:4:1,3:0.75	./.:.:.:.:.	1/1:13:6:0,6:1	1/1:6:2:0,1:0.5	0/1:18:12:2,10:0.8333	1/1:19:19:2,15:0.7895	1/1:20:11:0,11:1	0/1:19:73:31,42:0.5753
ptg000268l_1_1_1	778839	.	A	T	32.79	PASS	.	GT:GQ:DP:AD:AF	0/1:19:5:2,3:0.6	1/1:24:10:0,9:0.9	1/1:15:8:0,8:1	1/1:22:13:0,13:1	1/1:32:27:0,26:0.963	1/1:27:18:0,18:1	1/1:22:6:0,5:0.8333	1/1:27:18:0,18:1	1/1:23:13:0,13:1	1/1:24:33:2,31:0.9394	0/1:25:17:8,9:0.5294	0/1:6:4:2,2:0.5	./.:.:.:.:.	1/1:21:3:0,3:1	1/1:11:2:0,2:1	0/1:16:12:2,10:0.8333	1/1:22:19:0,17:0.8947	1/1:20:11:0,11:1	0/1:22:73:31,42:0.5753
ptg000268l_1_1_1	779365	.	A	G	28.12	PASS	.	GT:GQ:DP:AD:AF	0/1:14:4:1,3:0.75	1/1:20:12:0,12:1	1/1:17:8:0,8:1	0/1:19:10:3,7:0.7	1/1:26:22:0,22:1	1/1:25:21:1,19:0.9048	1/1:20:6:0,6:1	1/1:24:16:0,16:1	0/1:22:12:6,6:0.5	1/1:28:35:0,35:1	0/1:3:16:8,8:0.5	0/1:19:5:2,3:0.6	./.:.:.:.:.	1/1:20:3:0,3:1	1/1:14:2:0,2:1	1/1:25:15:0,15:1	1/1:23:10:1,9:0.9	1/1:23:14:0,14:1	0/1:27:74:33,41:0.5541
ptg000268l_1_1_1	783711	.	C	T	29.13	PASS	.	GT:GQ:DP:AD:AF	1/1:19:7:0,6:0.8571	1/1:23:16:0,16:1	1/1:20:10:0,10:1	0/1:11:9:6,3:0.3333	1/1:25:15:0,15:1	1/1:21:11:0,11:1	1/1:21:12:0,12:1	0/1:20:20:7,12:0.6	1/1:20:14:0,14:1	1/1:29:29:0,29:1	1/1:22:19:1,18:0.9474	1/1:13:3:0,3:1	./.:.:.:.:.	1/1:17:9:0,9:1	1/1:20:4:0,4:1	1/1:16:9:0,9:1	1/1:27:31:0,30:0.9677	1/1:25:13:0,13:1	0/1:20:58:27,31:0.5345
ptg000268l_1_1_1	785609	.	T	C	26.63	PASS	.	GT:GQ:DP:AD:AF	0/1:12:8:6,2:0.25	1/1:6:16:4,12:0.75	0/1:21:9:3,6:0.6667	1/1:26:6:0,6:1	1/1:23:14:0,14:1	0/1:15:13:7,6:0.4615	1/1:17:8:0,8:1	1/1:26:31:3,28:0.9032	1/1:20:17:1,16:0.9412	0/1:13:17:3,14:0.8235	0/1:21:34:14,20:0.5882	./.:.:.:.:.	1/1:14:6:0,6:1	1/1:18:8:1,7:0.875	0/1:18:5:2,3:0.6	1/1:18:10:0,10:1	0/1:22:24:11,13:0.5417	1/1:22:17:0,17:1	0/1:20:76:27,49:0.6447
ptg000268l_1_1_1	787618	.	T	C	27.62	PASS	.	GT:GQ:DP:AD:AF	1/1:16:6:1,5:0.8333	1/1:17:12:2,10:0.8333	1/1:18:9:0,9:1	0/1:19:8:3,5:0.625	1/1:23:13:0,13:1	1/1:24:17:0,17:1	0/1:18:11:4,6:0.5455	1/1:27:24:0,24:1	1/1:17:16:1,15:0.9375	1/1:24:18:0,18:1	1/1:27:21:0,21:1	1/1:5:4:0,4:1	1/1:24:4:0,4:1	./.:.:.:.:.	1/1:17:9:0,9:1	1/1:21:3:0,3:1	1/1:25:41:0,41:1	1/1:19:11:0,11:1	0/1:18:81:27,54:0.6667
ptg000268l_1_1_1	808008	.	G	C	32.9	PASS	.	GT:GQ:DP:AD:AF	1/1:16:4:0,3:0.75	1/1:21:36:1,32:0.8889	1/1:19:12:0,12:1	1/1:21:10:0,9:0.9	1/1:24:17:0,16:0.9412	1/1:26:19:0,19:1	1/1:22:17:0,17:1	1/1:21:23:0,22:0.9565	0/1:11:9:0,3:0.3333	1/1:22:10:0,9:0.9	0/1:6:49:1,18:0.3673	1/1:9:4:0,2:0.5	1/1:8:6:0,3:0.5	./.:.:.:.:.	1/1:9:5:0,2:0.4	1/1:14:17:0,12:0.7059	1/1:20:38:4,33:0.8684	1/1:32:32:0,30:0.9375	0/1:15:61:39,22:0.3607
ptg000268l_1_1_1	809196	.	A	G	33.13	PASS	.	GT:GQ:DP:AD:AF	./.:.:.:.:.	1/1:28:37:0,37:1	1/1:13:23:6,17:0.7391	1/1:18:10:2,8:0.8	1/1:24:16:0,15:0.9375	1/1:19:21:1,20:0.9524	1/1:33:22:0,22:1	0/1:21:29:15,14:0.4828	1/1:15:16:3,13:0.8125	1/1:21:22:0,22:1	1/1:28:68:2,65:0.9559	1/1:21:3:0,3:1	1/1:13:8:1,6:0.75	1/1:5:2:0,1:0.5	0/1:13:12:4,8:0.6667	1/1:16:15:0,12:0.8	1/1:31:45:0,45:1	0/1:20:29:11,15:0.5172	0/1:11:59:42,17:0.2881
ptg000268l_1_1_1	809210	.	A	T	33.74	PASS	.	GT:GQ:DP:AD:AF	./.:.:.:.:.	1/1:33:35:0,34:0.9714	1/1:8:23:6,17:0.7391	1/1:22:9:0,8:0.8889	1/1:26:16:0,16:1	1/1:22:22:1,21:0.9545	1/1:29:21:0,21:1	1/1:32:29:0,29:1	1/1:22:16:2,14:0.875	0/1:22:22:10,12:0.5455	1/1:4:45:12,33:0.7333	1/1:20:3:0,3:1	1/1:9:8:1,6:0.75	1/1:4:2:0,1:0.5	0/1:23:12:4,8:0.6667	1/1:7:11:2,6:0.5455	1/1:31:45:0,44:0.9778	1/1:29:29:0,27:0.931	0/1:19:59:39,20:0.339
ptg000268l_1_1_1	809629	.	A	G	35.35	PASS	.	GT:GQ:DP:AD:AF	./.:.:.:.:.	1/1:26:34:2,32:0.9412	1/1:20:21:1,19:0.9048	1/1:20:14:1,12:0.8571	1/1:32:27:0,26:0.963	0/1:20:23:8,15:0.6522	1/1:30:22:0,22:1	0/1:21:39:15,23:0.5897	1/1:20:18:1,16:0.8889	1/1:28:27:0,25:0.9259	1/1:9:45:16,29:0.6444	1/1:22:3:0,3:1	1/1:18:13:0,11:0.8462	1/1:15:3:0,3:1	1/1:21:7:1,6:0.8571	1/1:10:11:3,5:0.4545	1/1:35:51:0,51:1	0/1:21:29:11,18:0.6207	0/1:19:58:39,19:0.3276
ptg000268l_1_1_1	810356	.	G	A	32.99	PASS	.	GT:GQ:DP:AD:AF	1/1:24:5:0,5:1	1/1:32:33:0,32:0.9697	1/1:26:17:0,17:1	1/1:19:10:0,10:1	1/1:31:27:0,27:1	1/1:27:19:1,18:0.9474	1/1:20:12:0,12:1	1/1:29:27:1,26:0.963	1/1:21:12:0,12:1	0/1:19:22:12,10:0.4545	1/1:30:61:0,61:1	1/1:25:5:0,5:1	1/1:18:9:1,8:0.8889	./.:.:.:.:.	1/1:13:6:0,6:1	0/1:17:14:3,11:0.7857	1/1:27:54:1,53:0.9815	1/1:31:32:0,32:1	0/1:23:60:38,22:0.3667
ptg000268l_1_1_1	811473	.	T	A	30.15	PASS	.	GT:GQ:DP:AD:AF	1/1:25:9:0,8:0.8889	0/1:7:21:0,9:0.4286	1/1:12:8:0,4:0.5	1/1:13:4:1,3:0.75	0/1:10:12:0,6:0.5	1/1:24:20:1,19:0.95	1/1:20:12:0,12:1	1/1:29:18:0,18:1	1/1:23:9:0,9:1	1/1:30:24:0,24:1	1/1:29:33:0,33:1	1/1:18:3:0,3:1	1/1:14:9:0,9:1	./.:.:.:.:.	1/1:21:5:0,5:1	1/1:24:7:0,7:1	1/1:28:22:0,22:1	1/1:21:28:0,28:1	0/1:17:55:32,23:0.4182
ptg000268l_1_1_1	811666	.	G	C	33.84	PASS	.	GT:GQ:DP:AD:AF	0/1:16:6:1,5:0.8333	0/1:21:22:13,8:0.3636	0/1:17:9:4,5:0.5556	0/1:22:6:3,3:0.5	1/1:18:11:1,10:0.9091	1/1:31:23:0,23:1	1/1:20:12:0,12:1	1/1:27:17:0,17:1	1/1:24:10:0,10:1	1/1:33:37:0,37:1	1/1:31:40:0,40:1	1/1:18:3:0,3:1	1/1:19:10:0,10:1	./.:.:.:.:.	1/1:24:5:0,5:1	1/1:15:9:0,7:0.7778	0/1:22:22:8,14:0.6364	1/1:31:29:0,27:0.931	0/1:19:53:31,22:0.4151
ptg000268l_1_1_1	813451	.	A	T,G	27.86	PASS	.	GT:GQ:DP:AD:AF	1/1:20:6:0,5,.:0.8333,.	1/2:5:19:0,15,4:0.7895,0.2105	1/2:4:6:1,3,2:0.5,0.3333	1/2:16:13:1,8,4:0.6154,0.3077	1/2:19:14:1,8,4:0.5714,0.2857	0/1:19:23:15,8,.:0.3478,.	2/1:15:16:0,7,9:0.4375,0.5625	1/2:20:27:1,14,12:0.5185,0.4444	1/1:11:9:1,8,.:0.8889,.	1/1:27:47:1,46,.:0.9787,.	0/1:24:24:15,9,.:0.375,.	1/2:13:7:1,4,2:0.5714,0.2857	0/1:21:6:2,4,.:0.6667,.	./.:.:.:.:.	1/1:13:4:0,3,.:0.75,.	0/1:6:9:1,6,.:0.6667,.	0/2:20:39:21,.,16:.,0.4103	1/1:27:37:1,36,.:0.973,.	0/1:18:61:33,28,.:0.459,.
ptg000268l_1_1_1	813625	.	T	C	36.53	PASS	.	GT:GQ:DP:AD:AF	0/1:15:5:3,2:0.4	0/1:19:21:13,8:0.381	0/1:12:7:5,2:0.2857	1/1:18:15:3,12:0.8	1/1:27:16:0,16:1	1/1:27:22:0,21:0.9545	1/1:19:17:1,16:0.9412	1/1:36:30:0,30:1	1/1:18:9:0,9:1	0/1:21:50:26,21:0.42	1/1:26:39:0,39:1	0/1:21:9:4,5:0.5556	0/1:11:4:2,2:0.5	./.:.:.:.:.	1/1:15:7:0,7:1	1/1:20:13:0,11:0.8462	1/1:30:36:0,35:0.9722	1/1:24:38:2,36:0.9474	0/1:26:64:34,30:0.4688
ptg000268l_1_1_1	815479	.	C	G,A	34.48	PASS	.	GT:GQ:DP:AD:AF	1/1:17:5:0,5,.:1,.	2/2:17:24:0,.,20:.,0.8333	2/2:11:9:0,.,6:.,0.6667	1/2:9:12:0,6,5:0.5,0.4167	2/1:4:15:0,6,9:0.4,0.6	2/1:3:16:0,7,9:0.4375,0.5625	1/1:16:7:0,5,.:0.7143,.	1/1:30:32:0,31,.:0.9688,.	1/2:6:14:0,8,6:0.5714,0.4286	2/2:32:36:1,.,32:.,0.8889	2/2:34:41:0,.,36:.,0.878	1/1:3:7:0,4,.:0.5714,.	2/2:14:5:0,.,5:.,1	0/2:11:4:1,.,3:.,0.75	./.:.:.:.:.	0/1:15:9:2,6,.:0.6667,.	0/1:20:25:11,13,.:0.52,.	1/1:22:16:2,14,.:0.875,.	0/1:20:86:35,32,.:0.3721,.
ptg000268l_1_1_1	815528	.	T	C	33.95	PASS	.	GT:GQ:DP:AD:AF	0/1:16:5:3,2:0.4	1/1:26:24:1,23:0.9583	0/1:17:9:3,6:0.6667	1/1:19:12:1,11:0.9167	1/1:18:15:0,15:1	0/1:19:16:7,9:0.5625	1/1:19:7:1,6:0.8571	1/1:26:31:2,29:0.9355	1/1:16:14:2,12:0.8571	1/1:28:36:2,34:0.9444	1/1:33:43:1,38:0.8837	1/1:17:7:0,6:0.8571	1/1:19:3:0,3:1	1/1:16:4:0,3:0.75	1/1:9:3:0,2:0.6667	1/1:18:9:0,9:1	1/1:31:40:0,40:1	./.:.:.:.:.	0/1:13:86:50,36:0.4186
ptg000268l_1_1_1	815864	.	T	G	34.3	PASS	.	GT:GQ:DP:AD:AF	./.:.:.:.:.	1/1:18:27:2,24:0.8889	0/1:18:11:5,6:0.5455	1/1:19:9:0,9:1	0/1:21:14:5,8:0.5714	1/1:19:14:0,14:1	1/1:20:7:0,6:0.8571	1/1:30:30:1,27:0.9	0/1:12:12:5,7:0.5833	1/1:23:36:0,34:0.9444	1/1:22:40:2,38:0.95	1/1:20:10:0,10:1	1/1:19:3:0,3:1	0/1:6:4:1,2:0.5	1/1:16:3:0,3:1	0/1:15:8:5,3:0.375	1/1:34:42:0,42:1	1/1:22:14:0,14:1	0/1:18:91:36,55:0.6044
ptg000268l_1_1_1	816402	.	T	C	33.25	PASS	.	GT:GQ:DP:AD:AF	1/1:25:5:0,5:1	1/1:27:23:0,22:0.9565	1/1:18:9:0,9:1	1/1:21:11:0,11:1	1/1:21:13:0,13:1	0/1:5:8:0,8:1	0/1:18:10:5,5:0.5	1/1:33:28:0,28:1	1/1:23:12:1,11:0.9167	1/1:29:34:0,34:1	1/1:25:49:0,49:1	0/1:22:11:5,6:0.5455	./.:.:.:.:.	1/1:19:3:0,3:1	1/1:21:3:0,3:1	0/1:20:7:5,2:0.2857	1/1:31:38:0,38:1	1/1:18:13:0,11:0.8462	0/1:12:90:57,33:0.3667
ptg000268l_1_1_1	816662	.	T	A	35.77	PASS	.	GT:GQ:DP:AD:AF	0/1:14:5:3,2:0.4	1/1:31:22:0,22:1	1/1:21:13:0,13:1	1/1:24:15:0,15:1	1/1:24:18:0,17:0.9444	0/1:18:12:3,9:0.75	1/1:6:13:5,7:0.5385	1/1:32:33:0,31:0.9394	1/1:19:11:1,9:0.8182	1/1:33:42:0,42:1	1/1:35:54:0,52:0.963	0/1:16:11:3,8:0.7273	1/1:6:3:0,3:1	0/1:16:3:1,2:0.6667	1/1:12:3:0,3:1	1/1:21:13:0,13:1	1/1:26:30:0,30:1	1/1:24:13:0,13:1	./.:.:.:.:.
ptg000268l_1_1_1	818117	.	C	T	32.81	PASS	.	GT:GQ:DP:AD:AF	./.:.:.:.:.	1/1:30:22:0,22:1	1/1:19:11:0,11:1	1/1:24:15:1,14:0.9333	1/1:32:23:0,22:0.9565	1/1:20:14:0,14:1	0/1:21:14:6,8:0.5714	1/1:28:28:1,27:0.9643	1/1:29:21:0,20:0.9524	1/1:6:16:0,8:0.5	0/1:15:39:21,18:0.4615	1/1:24:18:0,18:1	1/1:17:3:0,3:1	0/1:13:6:2,2:0.3333	1/1:20:4:0,4:1	1/1:21:6:1,5:0.8333	1/1:22:32:0,32:1	1/1:22:12:0,12:1	0/1:23:100:43,57:0.57
ptg000268l_1_1_1	818538	.	T	A	26.45	PASS	.	GT:GQ:DP:AD:AF	1/1:19:4:0,4:1	1/1:22:24:0,23:0.9583	1/1:17:12:0,12:1	1/1:20:17:0,16:0.9412	1/1:22:17:0,17:1	1/1:26:15:0,15:1	1/1:22:8:0,8:1	1/1:23:28:0,28:1	1/1:18:15:0,15:1	0/1:12:25:17,8:0.32	./.:.:.:.:.	0/1:8:12:5,7:0.5833	0/1:5:4:2,2:0.5	1/1:13:9:2,7:0.7778	1/1:15:4:0,4:1	1/1:5:9:4,5:0.5556	1/1:22:27:0,27:1	1/1:25:11:0,11:1	0/1:25:100:43,57:0.57
ptg000268l_1_1_1	818699	.	T	C	32.43	PASS	.	GT:GQ:DP:AD:AF	1/1:23:4:0,4:1	1/1:26:24:0,23:0.9583	1/1:20:12:0,12:1	1/1:20:13:0,13:1	1/1:27:19:0,19:1	1/1:19:15:1,14:0.9333	1/1:24:7:0,7:1	1/1:21:28:0,28:1	1/1:20:14:0,14:1	1/1:32:39:0,39:1	0/1:22:66:30,35:0.5303	1/1:28:19:0,19:1	0/1:19:5:2,3:0.6	0/1:17:13:4,9:0.6923	1/1:21:4:0,4:1	1/1:9:9:2,5:0.5556	1/1:30:33:0,31:0.9394	1/1:18:18:2,15:0.8333	./.:.:.:.:.
ptg000268l_1_1_1	818780	.	C	G	40.69	PASS	.	GT:GQ:DP:AD:AF	1/1:3:4:0,2:0.5	1/1:22:24:2,22:0.9167	1/1:17:12:0,12:1	0/1:6:12:2,10:0.8333	1/1:32:16:0,16:1	1/1:22:14:1,12:0.8571	1/1:21:6:0,6:1	0/1:22:27:9,18:0.6667	0/1:20:10:4,6:0.6	1/1:27:37:0,35:0.9459	1/1:40:62:0,62:1	0/1:21:18:7,11:0.6111	1/1:7:5:1,4:0.8	1/1:20:11:0,11:1	1/1:19:4:0,4:1	1/1:17:12:1,11:0.9167	1/1:29:29:0,29:1	1/1:34:18:0,18:1	0/1:19:100:44,56:0.56
ptg000268l_1_1_1	818988	.	T	C	36.95	PASS	.	GT:GQ:DP:AD:AF	1/1:14:5:0,5:1	1/1:26:23:1,21:0.913	1/1:23:14:0,14:1	1/1:17:9:1,7:0.7778	1/1:25:14:0,14:1	0/1:17:19:6,13:0.6842	0/1:4:5:0,3:0.6	1/1:22:18:1,17:0.9444	0/1:4:10:3,6:0.6	1/1:24:31:1,30:0.9677	1/1:36:58:0,58:1	1/1:20:18:0,16:0.8889	1/1:23:3:0,3:1	1/1:20:12:0,12:1	1/1:23:4:0,4:1	1/1:28:15:0,15:1	1/1:36:37:0,36:0.973	1/1:23:17:0,17:1	0/1:18:99:44,55:0.5556
ptg000268l_1_1_1	819096	.	G	A	34.77	PASS	.	GT:GQ:DP:AD:AF	./.:.:.:.:.	1/1:6:24:0,17:0.7083	1/1:19:14:0,13:0.9286	1/1:19:11:0,10:0.9091	1/1:28:14:0,14:1	1/1:24:20:0,19:0.95	0/1:6:6:0,4:0.6667	1/1:26:16:0,16:1	1/1:7:8:0,6:0.75	1/1:27:29:0,29:1	1/1:30:60:0,58:0.9667	1/1:28:18:0,18:1	1/1:2:3:0,2:0.6667	0/1:3:7:0,4:0.5714	1/1:14:5:0,4:0.8	1/1:12:11:0,8:0.7273	1/1:34:36:0,36:1	1/1:29:18:0,16:0.8889	0/1:7:94:44,25:0.266
ptg000268l_1_1_1	820746	.	A	T	26.11	PASS	.	GT:GQ:DP:AD:AF	1/1:22:5:0,5:1	0/1:17:27:14,13:0.4815	0/1:20:11:3,8:0.7273	1/1:22:14:0,14:1	1/1:24:15:0,15:1	1/1:24:27:2,24:0.8889	1/1:24:16:0,16:1	1/1:19:10:0,10:1	1/1:21:14:0,14:1	1/1:26:33:0,33:1	1/1:20:27:2,24:0.8889	1/1:21:11:1,10:0.9091	1/1:20:3:0,3:1	1/1:18:9:0,9:1	1/1:20:4:0,4:1	1/1:22:10:1,9:0.9	0/1:19:42:20,21:0.5	1/1:19:11:0,11:1	0/1:19:94:40,39:0.4149
ptg000268l_1_1_1	822063	.	A	G	36.35	PASS	.	GT:GQ:DP:AD:AF	1/1:22:7:1,6:0.8571	0/1:13:17:12,5:0.2941	0/1:18:16:8,8:0.5	1/1:24:11:1,10:0.9091	./.:.:.:.:.	1/1:35:24:0,24:1	1/1:19:9:1,8:0.8889	1/1:19:19:1,17:0.8947	0/1:7:15:5,10:0.6667	1/1:34:42:0,40:0.9524	1/1:34:42:2,38:0.9048	0/1:17:12:5,7:0.5833	1/1:14:5:0,5:1	1/1:17:7:0,7:1	1/1:15:6:0,6:1	0/1:19:11:6,5:0.4545	1/1:36:27:0,26:0.963	1/1:17:8:0,8:1	0/1:17:85:50,35:0.4118
ptg000268l_1_1_1	822092	.	C	T	29.45	PASS	.	GT:GQ:DP:AD:AF	1/1:18:7:1,6:0.8571	1/1:24:17:1,16:0.9412	1/1:18:16:2,14:0.875	0/1:17:11:2,9:0.8182	1/1:29:17:1,16:0.9412	1/1:23:22:0,22:1	1/1:18:9:0,9:1	0/1:17:18:12,6:0.3333	1/1:21:17:1,16:0.9412	1/1:25:38:2,36:0.9474	1/1:24:40:3,35:0.875	0/1:22:12:5,7:0.5833	./.:.:.:.:.	1/1:16:7:0,7:1	1/1:12:5:1,4:0.8	0/1:16:11:2,9:0.8182	0/1:20:19:8,11:0.5789	0/1:4:6:2,4:0.6667	0/1:18:85:38,47:0.5529
ptg000268l_1_1_1	822298	.	T	C	32.55	PASS	.	GT:GQ:DP:AD:AF	1/1:5:6:1,4:0.6667	1/1:14:17:2,14:0.8235	1/1:20:13:3,10:0.7692	1/1:19:12:2,10:0.8333	1/1:20:16:2,13:0.8125	1/1:22:20:1,18:0.9	0/1:13:11:4,7:0.6364	0/1:19:21:7,14:0.6667	1/1:13:12:4,7:0.5833	1/1:27:36:4,32:0.8889	1/1:29:41:2,35:0.8537	1/1:19:10:0,10:1	./.:.:.:.:.	1/1:12:4:1,3:0.75	1/1:22:3:0,3:1	0/1:5:6:1,5:0.8333	1/1:32:33:0,30:0.9091	1/1:22:11:0,11:1	0/1:22:83:37,46:0.5542
ptg000268l_1_1_1	828781	.	A	C	32.2	PASS	.	GT:GQ:DP:AD:AF	./.:.:.:.:.	1/1:20:11:0,11:1	1/1:15:7:0,7:1	1/1:20:12:0,12:1	0/1:23:10:3,7:0.7	1/1:27:18:0,18:1	1/1:20:6:0,5:0.8333	1/1:20:23:0,22:0.9565	1/1:26:16:0,16:1	1/1:32:33:0,29:0.8788	1/1:25:36:0,32:0.8889	0/1:6:3:0,3:1	0/1:16:12:6,6:0.5	1/1:21:3:0,3:1	1/1:16:9:0,9:1	1/1:20:16:0,16:1	0/1:25:33:15,18:0.5455	1/1:19:11:0,11:1	0/1:23:88:37,51:0.5795
ptg000268l_1_1_1	829788	.	T	C	35.85	PASS	.	GT:GQ:DP:AD:AF	1/1:22:5:0,5:1	1/1:25:11:1,10:0.9091	1/1:19:11:0,11:1	0/1:14:13:4,9:0.6923	1/1:28:16:0,16:1	1/1:28:29:1,28:0.9655	1/1:23:12:1,11:0.9167	0/1:6:25:15,10:0.4	1/1:22:12:1,11:0.9167	1/1:35:58:0,58:1	1/1:26:48:0,48:1	./.:.:.:.:.	1/1:16:8:0,8:1	1/1:8:4:1,3:0.75	1/1:19:6:1,5:0.8333	1/1:23:18:0,18:1	1/1:24:35:0,35:1	1/1:21:17:0,15:0.8824	0/1:16:83:33,50:0.6024
ptg000268l_1_1_1	829961	.	G	C	37.39	PASS	.	GT:GQ:DP:AD:AF	1/1:7:6:1,5:0.8333	1/1:19:12:0,12:1	1/1:19:11:0,11:1	1/1:21:14:1,13:0.9286	0/1:5:11:1,9:0.8182	1/1:26:22:1,21:0.9545	1/1:20:13:0,13:1	0/1:22:24:9,15:0.625	0/1:20:18:10,8:0.4444	1/1:37:57:2,51:0.8947	0/1:21:27:14,13:0.4815	./.:.:.:.:.	0/1:22:8:3,5:0.625	0/1:16:5:1,4:0.8	0/1:22:8:3,5:0.625	0/1:22:18:4,14:0.7778	0/1:20:24:15,8:0.3333	0/1:21:20:8,12:0.6	0/1:21:79:30,49:0.6203
ptg000268l_1_1_1	830989	.	T	C	36.24	PASS	.	GT:GQ:DP:AD:AF	1/1:14:6:0,5:0.8333	1/1:23:15:0,15:1	1/1:18:10:0,10:1	0/1:20:13:5,8:0.6154	0/1:18:16:10,6:0.375	1/1:30:20:0,20:1	0/1:5:6:0,6:1	1/1:27:22:0,22:1	1/1:26:15:0,15:1	1/1:32:35:0,33:0.9429	1/1:36:56:0,56:1	1/1:15:7:0,7:1	1/1:16:8:0,8:1	./.:.:.:.:.	1/1:13:6:0,6:1	1/1:23:13:0,13:1	1/1:28:44:1,43:0.9773	1/1:19:12:0,12:1	0/1:19:80:33,47:0.5875
ptg000268l_1_1_1	830998	.	G	A	35.86	PASS	.	GT:GQ:DP:AD:AF	1/1:24:6:0,6:1	1/1:9:15:3,12:0.8	0/1:17:11:3,8:0.7273	1/1:18:12:0,12:1	1/1:25:16:0,16:1	1/1:30:20:0,20:1	0/1:4:6:1,5:0.8333	1/1:31:22:0,20:0.9091	1/1:24:15:0,15:1	1/1:35:35:0,35:1	1/1:34:54:0,54:1	1/1:23:4:0,4:1	1/1:15:8:0,8:1	./.:.:.:.:.	1/1:24:5:0,5:1	1/1:23:13:0,13:1	1/1:33:41:0,41:1	1/1:18:6:1,5:0.8333	0/1:11:80:41,39:0.4875
ptg000268l_1_1_1	832675	.	C	T	34.04	PASS	.	GT:GQ:DP:AD:AF	1/1:16:7:1,6:0.8571	0/1:17:14:7,7:0.5	1/1:18:10:0,10:1	1/1:19:21:0,20:0.9524	1/1:22:15:0,15:1	1/1:18:9:0,9:1	1/1:23:7:0,7:1	1/1:23:22:0,22:1	1/1:21:5:0,5:1	0/1:20:19:13,6:0.3158	1/1:34:31:0,29:0.9355	1/1:11:2:0,2:1	0/1:18:4:2,2:0.5	./.:.:.:.:.	1/1:21:4:0,4:1	1/1:22:6:0,6:1	1/1:26:35:2,33:0.9429	1/1:17:9:0,9:1	0/1:22:67:28,39:0.5821
ptg000268l_1_1_1	832684	.	A	T,G	33.78	PASS	.	GT:GQ:DP:AD:AF	0/1:14:7:1,6,.:0.8571,.	0/2:14:14:6,.,4:.,0.2857	2/2:8:10:0,.,3:.,0.3	1/1:22:21:0,21,.:1,.	1/1:22:15:0,15,.:1,.	1/1:26:9:0,9,.:1,.	1/1:23:7:0,7,.:1,.	1/1:26:22:0,20,.:0.9091,.	1/1:18:5:0,4,.:0.8,.	0/1:18:19:12,6,.:0.3158,.	1/1:28:33:0,33,.:1,.	1/1:14:2:0,2,.:1,.	0/1:21:6:3,3,.:0.5,.	./.:.:.:.:.	1/1:22:4:0,4,.:1,.	1/1:14:9:0,9,.:1,.	1/1:33:37:2,33,.:0.8919,.	1/1:20:5:0,5,.:1,.	0/1:20:67:28,39,.:0.5821,.
ptg000268l_1_1_1	833952	.	G	C	32.41	PASS	.	GT:GQ:DP:AD:AF	1/1:21:4:0,4:1	1/1:22:16:0,16:1	0/1:22:9:3,6:0.6667	1/1:24:17:0,16:0.9412	1/1:18:10:0,10:1	1/1:25:11:0,11:1	0/1:4:9:0,4:0.4444	1/1:22:17:0,16:0.9412	1/1:21:5:0,5:1	1/1:24:38:0,36:0.9474	1/1:32:33:0,33:1	1/1:19:4:0,4:1	1/1:15:13:0,13:1	./.:.:.:.:.	1/1:25:5:0,5:1	1/1:16:9:0,8:0.8889	1/1:29:31:0,31:1	1/1:20:20:0,20:1	0/1:25:64:31,33:0.5156
ptg000268l_1_1_1	847192	.	A	C	34.59	PASS	.	GT:GQ:DP:AD:AF	1/1:15:8:0,7:0.875	1/1:30:18:0,17:0.9444	0/1:15:5:1,4:0.8	1/1:25:15:0,15:1	1/1:33:22:0,22:1	1/1:18:17:3,14:0.8235	1/1:24:14:0,13:0.9286	1/1:32:23:0,21:0.913	0/1:22:12:9,3:0.25	0/1:21:15:7,7:0.4667	1/1:31:21:0,21:1	1/1:19:10:0,10:1	1/1:18:3:0,3:1	0/1:15:3:2,1:0.3333	1/1:15:7:0,7:1	1/1:14:8:2,6:0.75	1/1:34:36:0,35:0.9722	1/1:18:8:0,8:1	0/1:14:61:42,19:0.3115
ptg000268l_1_1_1	847194	.	T	G	29.16	PASS	.	GT:GQ:DP:AD:AF	1/1:15:8:0,8:1	1/1:26:18:0,18:1	1/1:15:5:1,4:0.8	1/1:21:15:0,15:1	1/1:27:22:0,22:1	1/1:20:17:2,14:0.8235	1/1:25:14:0,13:0.9286	1/1:23:23:1,21:0.913	0/1:24:12:9,3:0.25	0/1:21:23:11,10:0.4348	1/1:27:21:0,21:1	1/1:18:10:0,10:1	1/1:18:3:0,3:1	0/1:14:6:4,2:0.3333	1/1:13:7:0,7:1	0/1:14:9:2,7:0.7778	1/1:29:36:0,36:1	1/1:24:5:0,5:1	0/1:11:61:42,19:0.3115
ptg000268l_1_1_1	847285	.	G	A	34.16	PASS	.	GT:GQ:DP:AD:AF	0/1:18:8:4,4:0.5	1/1:25:20:1,18:0.9	1/1:21:4:0,4:1	./.:.:.:.:.	1/1:27:20:1,19:0.95	1/1:27:18:0,17:0.9444	1/1:25:13:0,13:1	1/1:22:24:2,21:0.875	1/1:22:11:0,11:1	0/1:22:24:9,14:0.5833	1/1:32:24:0,22:0.9167	0/1:23:10:4,6:0.6	0/1:19:3:1,2:0.6667	1/1:14:6:0,6:1	0/1:20:7:2,5:0.7143	1/1:14:9:1,7:0.7778	1/1:34:37:0,35:0.9459	1/1:24:5:0,5:1	0/1:23:62:32,30:0.4839
ptg000268l_1_1_1	847503	.	A	C	35.56	PASS	.	GT:GQ:DP:AD:AF	0/1:21:7:2,5:0.7143	1/1:18:19:2,17:0.8947	0/1:18:4:1,3:0.75	1/1:14:16:2,14:0.875	0/1:23:23:9,13:0.5652	0/1:23:18:9,9:0.5	0/1:17:10:7,3:0.3	0/1:22:18:6,11:0.6111	0/1:22:8:3,5:0.625	0/1:23:15:10,4:0.2667	0/1:20:25:10,13:0.52	0/1:22:10:5,5:0.5	1/1:15:6:0,6:1	0/1:22:6:2,4:0.6667	0/1:21:7:2,5:0.7143	0/1:23:11:4,7:0.6364	1/1:35:34:0,34:1	./.:.:.:.:.	0/1:13:61:40,21:0.3443
ptg000268l_1_1_1	848102	.	T	A	24.83	PASS	.	GT:GQ:DP:AD:AF	1/1:24:8:1,7:0.875	1/1:24:18:0,18:1	0/1:22:8:4,4:0.5	1/1:22:20:2,18:0.9	1/1:20:21:2,19:0.9048	1/1:24:21:2,19:0.9048	0/1:22:8:3,5:0.625	0/1:21:29:8,21:0.7241	0/1:18:12:8,4:0.3333	0/1:22:31:9,22:0.7097	0/1:21:35:9,22:0.6286	1/1:16:10:0,10:1	1/1:14:8:0,8:1	1/1:20:3:0,3:1	0/1:21:9:4,5:0.5556	0/1:15:7:2,5:0.7143	0/1:21:30:13,17:0.5667	0/1:5:3:0,3:1	./.:.:.:.:.
ptg000268l_1_1_1	848729	.	T	A	29.4	PASS	.	GT:GQ:DP:AD:AF	1/1:15:9:0,9:1	1/1:18:22:0,20:0.9091	0/1:19:8:2,6:0.75	1/1:17:18:0,16:0.8889	1/1:29:12:0,12:1	1/1:20:20:1,18:0.9	1/1:21:4:0,4:1	1/1:26:25:0,22:0.88	0/1:17:11:7,4:0.3636	1/1:22:17:1,14:0.8235	0/1:11:17:12,5:0.2941	1/1:16:12:0,12:1	1/1:25:4:0,4:1	1/1:15:3:0,3:1	1/1:14:10:0,10:1	0/1:21:8:2,6:0.75	0/1:14:19:12,7:0.3684	1/1:20:6:0,6:1	0/1:18:62:27,35:0.5645
ptg000268l_1_1_1	848768	.	C	A	33.01	PASS	.	GT:GQ:DP:AD:AF	1/1:17:10:0,9:0.9	1/1:33:22:0,22:1	1/1:11:9:2,7:0.7778	1/1:25:18:0,18:1	1/1:22:13:0,13:1	1/1:25:21:1,20:0.9524	1/1:13:4:0,4:1	1/1:32:25:0,24:0.96	0/1:11:13:8,5:0.3846	1/1:22:23:1,20:0.8696	./.:.:.:.:.	1/1:23:12:0,12:1	0/1:6:4:0,2:0.5	1/1:13:3:0,3:1	1/1:18:10:0,10:1	0/1:16:8:2,6:0.75	0/1:12:19:12,7:0.3684	1/1:20:10:0,10:1	0/1:20:62:27,35:0.5645
ptg000268l_1_1_1	849321	.	T	A	29.13	PASS	.	GT:GQ:DP:AD:AF	1/1:6:12:0,8:0.6667	1/1:29:23:2,21:0.913	0/1:21:9:2,7:0.7778	0/1:22:17:8,8:0.4706	1/1:19:13:0,12:0.9231	1/1:19:26:1,25:0.9615	./.:.:.:.:.	0/1:23:25:6,19:0.76	1/1:28:9:0,9:1	0/1:22:29:11,15:0.5172	1/1:23:31:0,31:1	0/1:20:15:7,8:0.5333	0/1:18:5:3,2:0.4	0/1:17:5:1,4:0.8	0/1:21:9:5,4:0.4444	0/1:19:10:2,8:0.8	1/1:23:25:2,23:0.92	0/1:20:11:4,7:0.6364	0/1:23:64:28,36:0.5625
ptg000268l_1_1_1	849397	.	C	T	28.61	PASS	.	GT:GQ:DP:AD:AF	1/1:22:12:0,12:1	1/1:23:23:1,21:0.913	0/1:17:10:3,7:0.7	0/1:11:17:7,9:0.5294	1/1:25:14:0,14:1	1/1:28:25:1,24:0.96	1/1:22:4:0,4:1	0/1:11:23:7,15:0.6522	0/1:18:10:6,4:0.4	0/1:24:23:14,9:0.3913	1/1:24:31:0,29:0.9355	1/1:25:15:0,15:1	0/1:19:4:2,2:0.5	1/1:15:7:0,7:1	1/1:19:6:1,5:0.8333	1/1:18:9:1,8:0.8889	1/1:24:36:0,36:1	1/1:19:11:0,11:1	0/1:18:64:30,34:0.5312
ptg000268l_1_1_1	851750	.	T	C	31.31	PASS	.	GT:GQ:DP:AD:AF	1/1:15:7:0,7:1	1/1:23:20:1,19:0.95	1/1:20:11:0,11:1	1/1:24:14:0,14:1	1/1:22:21:0,21:1	1/1:27:19:0,19:1	1/1:27:8:0,8:1	1/1:27:19:0,19:1	1/1:21:12:0,12:1	1/1:31:28:0,28:1	0/1:22:19:12,7:0.3684	1/1:6:8:2,6:0.75	./.:.:.:.:.	0/1:19:6:2,4:0.6667	1/1:13:3:1,2:0.6667	0/1:19:13:4,8:0.6154	1/1:30:34:1,33:0.9706	1/1:17:15:3,12:0.8	0/1:19:46:25,21:0.4565
ptg000268l_1_1_1	852851	.	G	A	34.69	PASS	.	GT:GQ:DP:AD:AF	1/1:14:6:0,6:1	1/1:18:9:0,9:1	0/1:5:6:0,6:1	1/1:23:14:1,12:0.8571	1/1:34:22:0,22:1	1/1:31:18:0,18:1	1/1:19:9:0,9:1	1/1:20:10:0,10:1	1/1:25:6:0,6:1	1/1:24:14:1,13:0.9286	0/1:19:14:5,9:0.6429	1/1:21:12:0,12:1	1/1:12:4:1,3:0.75	1/1:16:8:0,8:1	./.:.:.:.:.	1/1:29:20:0,20:1	1/1:33:20:0,20:1	1/1:24:18:0,18:1	0/1:22:55:30,25:0.4545
ptg000268l_1_1_1	858828	.	T	C	29.73	PASS	.	GT:GQ:DP:AD:AF	1/1:21:4:0,4:1	1/1:16:8:0,8:1	1/1:18:7:0,7:1	0/1:13:17:10,7:0.4118	1/1:21:11:0,11:1	0/1:5:11:0,6:0.5455	1/1:17:5:0,5:1	1/1:13:11:0,9:0.8182	1/1:24:11:0,11:1	1/1:29:28:0,28:1	1/1:21:17:0,17:1	1/1:18:9:0,7:0.7778	1/1:13:3:0,3:1	./.:.:.:.:.	1/1:19:3:0,3:1	1/1:17:11:0,11:1	1/1:21:24:0,24:1	1/1:16:4:0,4:1	0/1:16:64:30,34:0.5312
ptg000268l_1_1_1	860918	.	A	C	27.59	PASS	.	GT:GQ:DP:AD:AF	./.:.:.:.:.	1/1:22:8:0,8:1	1/1:23:7:0,7:1	1/1:18:10:0,9:0.9	1/1:19:13:0,13:1	0/1:22:13:6,7:0.5385	1/1:21:8:0,8:1	0/1:21:14:7,7:0.5	1/1:9:10:0,7:0.7	1/1:25:7:0,7:1	1/1:15:6:0,6:1	1/1:18:10:0,10:1	1/1:19:3:0,3:1	1/1:8:3:0,2:0.6667	1/1:15:9:0,9:1	1/1:19:11:0,11:1	1/1:27:20:0,20:1	1/1:22:4:0,4:1	0/1:23:66:31,30:0.4545
ptg000268l_1_1_1	860975	.	T	C	23.31	PASS	.	GT:GQ:DP:AD:AF	./.:.:.:.:.	1/1:17:8:0,8:1	0/1:17:7:2,5:0.7143	1/1:21:10:0,10:1	1/1:18:12:0,12:1	1/1:22:13:0,13:1	1/1:19:8:1,7:0.875	0/1:7:15:8,7:0.4667	1/1:19:10:0,10:1	1/1:17:7:1,5:0.7143	1/1:14:4:0,4:1	1/1:17:9:0,8:0.8889	1/1:7:3:1,2:0.6667	1/1:6:4:1,3:0.75	1/1:17:7:0,7:1	1/1:19:7:1,6:0.8571	1/1:23:20:2,18:0.9	1/1:21:10:0,10:1	0/1:22:67:31,31:0.4627
ptg000268l_1_1_1	865330	.	A	C	35.69	PASS	.	GT:GQ:DP:AD:AF	1/1:20:6:0,6:1	1/1:6:4:0,2:0.5	1/1:20:8:0,6:0.75	1/1:17:13:0,12:0.9231	1/1:31:24:0,23:0.9583	1/1:23:18:0,18:1	1/1:21:8:0,8:1	1/1:28:19:0,18:0.9474	1/1:22:13:0,13:1	1/1:35:33:1,32:0.9697	1/1:23:25:0,25:1	1/1:8:5:0,2:0.4	1/1:12:8:0,6:0.75	0/1:16:8:3,5:0.625	./.:.:.:.:.	1/1:18:8:0,8:1	1/1:28:26:0,25:0.9615	0/1:19:9:4,5:0.5556	0/1:13:89:32,57:0.6404
ptg000268l_1_1_1	866350	.	A	T	28.01	PASS	.	GT:GQ:DP:AD:AF	0/1:21:6:2,3:0.5	1/1:18:10:0,10:1	1/1:16:12:1,11:0.9167	1/1:18:11:0,10:0.9091	1/1:20:20:0,19:0.95	1/1:22:18:0,18:1	1/1:19:10:1,9:0.9	1/1:28:13:0,13:1	1/1:6:10:0,5:0.5	1/1:25:27:0,27:1	1/1:25:28:0,28:1	1/1:15:9:0,9:1	1/1:17:10:0,10:1	1/1:15:4:0,3:0.75	0/1:15:3:2,1:0.3333	1/1:5:4:1,3:0.75	0/1:22:10:7,3:0.3	0/1:17:11:7,4:0.3636	0/1:13:92:26,66:0.7174
ptg000268l_1_1_1	866406	.	A	T	28.7	PASS	.	GT:GQ:DP:AD:AF	1/1:23:6:0,6:1	0/1:19:10:3,6:0.6	0/1:21:12:4,8:0.6667	1/1:26:11:0,11:1	1/1:24:18:0,18:1	1/1:16:17:2,14:0.8235	1/1:28:10:0,10:1	1/1:28:11:0,11:1	1/1:21:9:0,7:0.7778	1/1:22:20:1,19:0.95	0/1:22:15:3,11:0.7333	1/1:22:7:1,6:0.8571	0/1:14:9:2,7:0.7778	0/1:13:4:1,3:0.75	0/1:17:3:2,1:0.3333	0/1:19:6:3,3:0.5	0/1:17:10:8,2:0.2	0/1:18:11:8,3:0.2727	0/1:15:91:46,45:0.4945
ptg000268l_1_1_1	867231	.	A	T	25.66	PASS	.	GT:GQ:DP:AD:AF	1/1:22:6:0,6:1	1/1:17:8:0,8:1	1/1:20:13:0,12:0.9231	1/1:4:9:2,7:0.7778	0/1:15:17:10,7:0.4118	1/1:20:25:1,23:0.92	0/1:19:15:5,10:0.6667	1/1:25:16:1,15:0.9375	1/1:20:8:0,7:0.875	1/1:25:30:0,29:0.9667	1/1:21:13:0,13:1	1/1:18:6:1,5:0.8333	1/1:19:13:1,12:0.9231	1/1:18:7:0,6:0.8571	1/1:21:4:0,4:1	1/1:20:4:0,4:1	1/1:19:16:0,15:0.9375	0/1:5:5:0,5:1	0/1:12:89:28,61:0.6854
ptg000268l_1_1_1	869154	.	A	T	31.27	PASS	.	GT:GQ:DP:AD:AF	1/1:25:5:0,5:1	0/1:21:12:3,9:0.75	1/1:18:4:0,4:1	1/1:17:16:1,14:0.875	1/1:15:12:0,12:1	1/1:23:18:1,16:0.8889	1/1:17:10:0,10:1	1/1:21:27:0,26:0.963	1/1:31:10:0,10:1	0/1:21:39:23,16:0.4103	1/1:24:45:0,43:0.9556	1/1:29:9:0,9:1	0/1:19:9:4,5:0.5556	1/1:17:6:1,5:0.8333	./.:.:.:.:.	1/1:18:5:1,4:0.8	0/1:21:18:14,4:0.2222	1/1:11:11:3,8:0.7273	0/1:11:85:24,61:0.7176
ptg000268l_1_1_1	870328	.	A	T	31.19	PASS	.	GT:GQ:DP:AD:AF	1/1:18:5:0,5:1	1/1:18:8:0,7:0.875	1/1:21:5:0,5:1	1/1:31:16:0,16:1	1/1:19:7:0,7:1	1/1:22:16:2,14:0.875	1/1:21:9:1,8:0.8889	1/1:29:21:0,21:1	1/1:19:10:0,10:1	1/1:26:16:1,14:0.875	1/1:21:55:2,53:0.9636	0/1:18:9:6,3:0.3333	1/1:27:9:0,9:1	1/1:16:7:0,4:0.5714	./.:.:.:.:.	1/1:14:4:0,3:0.75	1/1:23:39:0,38:0.9744	0/1:6:12:5,7:0.5833	0/1:14:85:26,59:0.6941
ptg000268l_1_1_1	870601	.	A	G	33.26	PASS	.	GT:GQ:DP:AD:AF	./.:.:.:.:.	1/1:24:8:0,8:1	1/1:22:6:0,6:1	1/1:24:15:0,15:1	1/1:18:11:0,11:1	1/1:26:15:0,15:1	1/1:20:7:0,7:1	1/1:33:21:0,21:1	1/1:22:10:0,10:1	1/1:30:24:2,22:0.9167	0/1:9:46:16,29:0.6304	0/1:17:7:4,3:0.4286	0/1:14:12:5,6:0.5	1/1:15:11:0,11:1	0/1:14:2:1,1:0.5	1/1:10:3:1,2:0.6667	1/1:24:39:4,35:0.8974	0/1:7:8:2,6:0.75	0/1:10:90:26,64:0.7111
ptg000268l_1_1_1	871238	.	G	A	28.27	PASS	.	GT:GQ:DP:AD:AF	1/1:15:5:0,5:1	0/1:3:9:4,5:0.5556	1/1:15:4:0,4:1	1/1:21:11:1,10:0.9091	1/1:21:16:1,14:0.875	1/1:19:10:0,10:1	1/1:17:8:0,8:1	1/1:21:23:0,22:0.9565	1/1:20:12:0,12:1	1/1:28:38:0,37:0.9737	0/1:13:36:11,24:0.6667	0/1:6:5:2,3:0.6	1/1:18:10:0,10:1	0/1:3:4:0,3:0.75	1/1:14:8:0,8:1	1/1:4:3:0,2:0.6667	0/1:4:17:0,9:0.5294	./.:.:.:.:.	0/1:12:90:28,62:0.6889
ptg000268l_1_1_1	871486	.	A	G	28.24	PASS	.	GT:GQ:DP:AD:AF	./.:.:.:.:.	1/1:20:13:0,13:1	1/1:20:6:0,6:1	0/1:18:11:3,8:0.7273	1/1:22:7:0,7:1	1/1:18:10:1,9:0.9	1/1:18:12:0,12:1	1/1:22:19:1,18:0.9474	1/1:11:9:1,8:0.8889	1/1:24:24:1,23:0.9583	1/1:21:42:2,40:0.9524	1/1:15:7:0,7:1	0/1:14:11:7,4:0.3636	1/1:14:3:0,3:1	1/1:14:8:0,8:1	1/1:15:4:1,3:0.75	1/1:28:16:0,16:1	1/1:20:20:0,20:1	0/1:12:91:27,64:0.7033
ptg000268l_1_1_1	871596	.	T	A	30.5	PASS	.	GT:GQ:DP:AD:AF	./.:.:.:.:.	1/1:25:13:1,12:0.9231	1/1:15:7:0,5:0.7143	1/1:20:12:0,12:1	1/1:25:6:0,6:1	1/1:20:12:0,12:1	1/1:21:15:0,15:1	1/1:20:12:0,11:0.9167	1/1:17:9:0,9:1	0/1:23:23:12,11:0.4783	1/1:30:28:1,26:0.9286	0/1:19:5:3,2:0.4	1/1:15:11:0,10:0.9091	1/1:24:4:0,4:1	0/1:22:8:2,6:0.75	0/1:9:4:1,3:0.75	1/1:21:22:0,22:1	0/1:8:16:5,11:0.6875	0/1:20:88:26,62:0.7045
ptg000268l_1_1_1	872163	.	A	C	24.84	PASS	.	GT:GQ:DP:AD:AF	1/1:23:4:0,4:1	1/1:19:12:1,11:0.9167	1/1:17:9:0,9:1	1/1:24:11:0,11:1	0/1:16:11:6,5:0.4545	1/1:20:12:1,11:0.9167	0/1:18:11:4,7:0.6364	0/1:5:13:3,10:0.7692	1/1:11:12:1,11:0.9167	1/1:23:44:1,43:0.9773	0/1:19:33:17,16:0.4848	1/1:22:5:0,5:1	1/1:16:9:0,9:1	0/1:15:5:3,2:0.4	0/1:4:7:3,4:0.5714	0/1:9:8:2,6:0.75	0/1:15:18:10,8:0.4444	1/1:11:14:1,10:0.7143	./.:.:.:.:.
ptg000268l_1_1_1	873708	.	T	A	32.61	PASS	.	GT:GQ:DP:AD:AF	0/1:6:4:0,4:1	1/1:29:13:0,13:1	1/1:15:6:1,5:0.8333	1/1:27:8:0,8:1	1/1:31:13:0,13:1	0/1:23:14:5,9:0.6429	0/1:18:12:2,10:0.8333	1/1:28:20:0,20:1	0/1:18:11:4,7:0.6364	0/1:20:42:19,23:0.5476	1/1:32:35:0,35:1	1/1:11:4:1,3:0.75	1/1:25:4:0,4:1	1/1:19:3:0,3:1	0/1:9:4:2,2:0.5	0/1:4:5:1,3:0.6	1/1:25:10:0,9:0.9	0/1:22:14:8,6:0.4286	0/1:18:79:27,52:0.6582
ptg000268l_1_1_1	873861	.	A	C	27.07	PASS	.	GT:GQ:DP:AD:AF	1/1:20:6:0,6:1	0/1:20:12:4,8:0.6667	1/1:21:7:0,7:1	1/1:22:9:0,9:1	0/1:18:13:5,7:0.5385	1/1:20:14:0,14:1	1/1:17:11:0,11:1	1/1:23:19:0,18:0.9474	1/1:7:11:1,9:0.8182	0/1:20:41:17,22:0.5366	1/1:27:45:0,43:0.9556	1/1:21:4:0,4:1	0/1:22:7:2,5:0.7143	1/1:16:3:0,3:1	1/1:22:4:0,4:1	1/1:13:5:1,4:0.8	./.:.:.:.:.	1/1:20:20:0,20:1	0/1:17:79:26,50:0.6329
ptg000268l_1_1_1	874055	.	A	G	32.57	PASS	.	GT:GQ:DP:AD:AF	1/1:21:5:0,5:1	1/1:22:13:0,13:1	0/1:19:5:1,4:0.8	1/1:12:9:1,8:0.8889	1/1:26:16:0,16:1	1/1:26:16:0,16:1	1/1:16:9:0,8:0.8889	0/1:23:17:5,12:0.7059	1/1:24:13:0,13:1	1/1:16:21:0,21:1	1/1:32:33:0,33:1	1/1:18:5:0,5:1	1/1:5:2:0,2:1	1/1:13:2:0,2:1	./.:.:.:.:.	0/1:6:4:2,2:0.5	1/1:2:5:0,5:1	0/1:20:17:4,13:0.7647	0/1:17:70:23,47:0.6714
ptg000268l_1_1_1	882365	.	T	G	24.89	PASS	.	GT:GQ:DP:AD:AF	1/1:17:4:0,4:1	1/1:19:9:0,9:1	0/1:9:6:1,5:0.8333	0/1:20:8:5,3:0.375	1/1:21:16:1,15:0.9375	1/1:23:18:1,17:0.9444	1/1:21:12:0,12:1	1/1:10:11:1,8:0.7273	1/1:20:11:0,11:1	1/1:24:41:0,41:1	0/1:20:26:9,16:0.6154	1/1:15:6:0,5:0.8333	0/1:5:6:2,4:0.6667	./.:.:.:.:.	1/1:14:3:0,3:1	0/1:9:4:2,2:0.5	1/1:11:17:2,14:0.8235	0/1:4:4:1,3:0.75	0/1:17:53:32,21:0.3962
ptg000268l_1_1_1	888380	.	A	T	30.7	PASS	.	GT:GQ:DP:AD:AF	1/1:21:4:0,4:1	1/1:13:12:3,9:0.75	1/1:19:10:1,9:0.9	0/1:17:20:6,14:0.7	0/1:18:19:7,12:0.6316	0/1:21:11:6,5:0.4545	1/1:19:11:1,10:0.9091	0/1:25:12:5,7:0.5833	1/1:18:11:1,10:0.9091	1/1:30:43:1,41:0.9535	0/1:17:29:16,12:0.4138	0/1:23:11:5,6:0.5455	1/1:22:19:2,16:0.8421	1/1:12:4:0,3:0.75	0/1:10:5:3,2:0.4	1/1:16:8:0,8:1	1/1:23:22:0,22:1	0/1:21:13:6,7:0.5385	0/1:8:92:44,48:0.5217
ptg000268l_1_1_1	888388	.	C	T	25.4	PASS	.	GT:GQ:DP:AD:AF	0/1:15:4:1,3:0.75	1/1:25:12:0,11:0.9167	0/1:20:10:5,5:0.5	0/1:23:20:7,13:0.65	0/1:23:19:7,12:0.6316	0/1:22:11:5,5:0.4545	1/1:17:11:0,10:0.9091	1/1:19:12:0,12:1	0/1:23:11:3,7:0.6364	1/1:19:33:3,28:0.8485	0/1:21:40:19,19:0.475	0/1:21:11:5,6:0.5455	1/1:21:19:2,17:0.8947	1/1:22:4:0,4:1	0/1:16:6:3,2:0.3333	1/1:15:8:0,8:1	0/1:22:22:12,10:0.4545	0/1:19:19:11,8:0.4211	./.:.:.:.:.
ptg000268l_1_1_1	888504	.	C	T	33.95	PASS	.	GT:GQ:DP:AD:AF	0/1:15:4:1,3:0.75	1/1:10:13:2,11:0.8462	1/1:18:11:0,11:1	1/1:22:21:1,19:0.9048	0/1:21:20:8,12:0.6	1/1:20:13:0,13:1	0/1:23:11:4,7:0.6364	0/1:24:14:6,8:0.5714	1/1:24:12:0,12:1	1/1:25:42:0,40:0.9524	1/1:33:37:0,35:0.9459	1/1:21:11:0,11:1	1/1:22:21:0,21:1	0/1:17:7:2,5:0.7143	1/1:13:6:0,5:0.8333	1/1:21:10:0,10:1	1/1:32:24:0,24:1	1/1:22:22:0,22:1	0/1:19:93:28,65:0.6989
ptg000268l_1_1_1	888557	.	G	A	32.87	PASS	.	GT:GQ:DP:AD:AF	./.:.:.:.:.	1/1:27:17:0,17:1	1/1:21:12:0,12:1	0/1:22:20:6,14:0.7	1/1:26:18:1,17:0.9444	1/1:24:14:0,14:1	1/1:20:11:0,11:1	1/1:22:15:0,14:0.9333	1/1:21:12:0,12:1	1/1:32:42:2,40:0.9524	1/1:31:38:2,35:0.9211	1/1:20:11:0,11:1	0/1:20:19:5,14:0.7368	1/1:15:7:0,7:1	1/1:20:5:0,4:0.8	1/1:19:10:0,10:1	1/1:32:26:0,26:1	1/1:30:21:0,21:1	0/1:21:95:28,67:0.7053
ptg000268l_1_1_1	889734	.	G	C	36.25	PASS	.	GT:GQ:DP:AD:AF	1/1:22:5:0,5:1	1/1:16:25:3,21:0.84	1/1:24:7:0,7:1	./.:.:.:.:.	1/1:20:17:0,17:1	1/1:36:19:0,19:1	0/1:20:8:3,5:0.625	0/1:22:23:12,11:0.4783	1/1:26:9:0,9:1	1/1:33:46:0,45:0.9783	1/1:22:54:3,51:0.9444	0/1:21:11:6,5:0.4545	0/1:19:17:5,12:0.7059	1/1:22:4:0,4:1	0/1:15:8:4,3:0.375	1/1:8:5:1,4:0.8	1/1:24:28:2,26:0.9286	0/1:17:24:10,14:0.5833	0/1:21:85:24,61:0.7176
ptg000268l_1_1_1	890905	.	T	A	32.12	PASS	.	GT:GQ:DP:AD:AF	1/1:18:5:0,4:0.8	0/1:21:26:5,18:0.6923	1/1:24:5:0,5:1	1/1:19:17:2,15:0.8824	./.:.:.:.:.	1/1:21:24:0,22:0.9167	0/1:23:14:5,8:0.5714	1/1:27:24:0,23:0.9583	1/1:20:10:1,9:0.9	1/1:27:35:0,33:0.9429	1/1:31:52:1,46:0.8846	0/1:21:15:9,6:0.4	1/1:23:18:0,18:1	1/1:23:4:0,4:1	0/1:16:6:1,5:0.8333	1/1:23:11:1,10:0.9091	1/1:32:46:1,40:0.8696	1/1:23:22:0,22:1	0/1:23:92:28,64:0.6957
ptg000268l_1_1_1	891442	.	T	C	29.98	PASS	.	GT:GQ:DP:AD:AF	./.:.:.:.:.	1/1:29:25:1,24:0.96	1/1:26:7:0,7:1	1/1:17:21:4,17:0.8095	1/1:25:15:0,15:1	1/1:26:23:2,21:0.913	0/1:13:20:11,9:0.45	0/1:22:22:11,11:0.5	1/1:25:8:0,8:1	0/1:21:29:10,18:0.6207	1/1:23:25:1,23:0.92	1/1:12:8:2,6:0.75	1/1:15:17:1,16:0.9412	1/1:5:3:0,3:1	1/1:17:8:0,8:1	1/1:25:15:0,15:1	0/1:22:50:20,28:0.56	1/1:19:24:2,20:0.8333	0/1:17:91:29,62:0.6813
ptg000268l_1_1_1	892870	.	C	T	32.93	PASS	.	GT:GQ:DP:AD:AF	./.:.:.:.:.	1/1:8:24:0,15:0.625	1/1:17:12:0,12:1	1/1:20:21:0,20:0.9524	1/1:22:9:1,8:0.8889	1/1:8:19:0,12:0.6316	1/1:17:17:1,15:0.8824	0/1:9:24:0,10:0.4167	1/1:10:17:1,11:0.6471	1/1:32:33:0,33:1	0/1:13:30:1,12:0.4	1/1:15:9:0,9:1	1/1:19:17:0,17:1	1/1:20:3:0,3:1	1/1:10:4:0,3:0.75	1/1:21:14:0,14:1	1/1:31:42:0,42:1	1/1:22:10:1,9:0.9	0/1:17:91:29,62:0.6813
ptg000268l_1_1_1	893869	.	A	G,T	29.58	PASS	.	GT:GQ:DP:AD:AF	1/1:26:5:0,5,.:1,.	1/2:16:25:1,13,11:0.52,0.44	2/1:16:12:2,4,6:0.3333,0.5	0/2:17:23:12,.,10:.,0.4348	1/1:18:4:0,3,.:0.75,.	0/2:21:20:4,.,13:.,0.65	1/1:26:15:0,14,.:0.9333,.	0/2:24:26:11,.,13:.,0.5	2/2:21:12:0,.,11:.,0.9167	1/2:19:22:0,12,10:0.5455,0.4545	1/1:26:42:0,38,.:0.9048,.	2/2:24:6:0,.,6:.,1	1/1:8:14:0,10,.:0.7143,.	1/2:5:4:0,2,2:0.5,0.5	./.:.:.:.:.	0/2:13:9:4,.,3:.,0.3333	2/2:29:45:0,.,42:.,0.9333	1/1:19:9:0,7,.:0.7778,.	0/1:11:86:28,35,.:0.407,.
ptg000268l_1_1_1	896055	.	A	G	33.19	PASS	.	GT:GQ:DP:AD:AF	1/1:21:5:0,5:1	1/1:19:25:3,22:0.88	1/1:30:14:0,14:1	1/1:20:15:1,13:0.8667	1/1:20:17:0,16:0.9412	1/1:33:17:0,17:1	1/1:17:18:0,18:1	1/1:19:28:0,27:0.9643	1/1:30:10:0,10:1	1/1:21:32:1,31:0.9688	0/1:11:30:0,15:0.5	1/1:23:8:0,7:0.875	1/1:24:22:0,20:0.9091	1/1:19:4:0,3:0.75	0/1:5:4:1,2:0.5	1/1:15:19:0,19:1	1/1:25:31:1,28:0.9032	0/1:16:15:8,6:0.4	./.:.:.:.:.
ptg000268l_1_1_1	896337	.	T	G	35.02	PASS	.	GT:GQ:DP:AD:AF	0/1:18:4:2,2:0.5	1/1:32:23:0,23:1	1/1:25:14:0,14:1	1/1:24:14:0,13:0.9286	1/1:19:14:2,12:0.8571	1/1:24:14:0,14:1	1/1:24:14:0,14:1	1/1:33:27:0,27:1	1/1:23:11:0,10:0.9091	1/1:35:48:0,48:1	1/1:30:36:0,34:0.9444	1/1:21:14:1,13:0.9286	1/1:27:24:2,22:0.9167	./.:.:.:.:.	1/1:16:8:0,7:0.875	1/1:21:17:0,17:1	1/1:30:42:2,40:0.9524	0/1:17:21:5,16:0.7619	0/1:19:69:23,46:0.6667
ptg000268l_1_1_1	897246	.	A	T	32.07	PASS	.	GT:GQ:DP:AD:AF	1/1:24:4:0,4:1	0/1:21:17:4,13:0.7647	1/1:15:10:0,9:0.9	1/1:24:14:0,14:1	0/1:20:14:7,7:0.5	1/1:22:13:1,12:0.9231	1/1:22:13:0,13:1	1/1:28:21:0,21:1	1/1:17:9:0,9:1	./.:.:.:.:.	1/1:32:30:0,30:1	1/1:18:6:0,5:0.8333	0/1:15:18:13,5:0.2778	0/1:20:7:2,5:0.7143	1/1:12:4:0,3:0.75	1/1:26:8:1,7:0.875	1/1:23:44:1,41:0.9318	1/1:23:14:1,13:0.9286	0/1:24:64:22,42:0.6562
ptg000268l_1_1_1	898881	.	A	C	25.54	PASS	.	GT:GQ:DP:AD:AF	1/1:19:4:0,4:1	1/1:20:8:0,8:1	1/1:22:9:0,9:1	1/1:22:16:0,16:1	1/1:19:11:0,11:1	1/1:24:18:1,17:0.9444	1/1:25:9:0,9:1	1/1:22:23:0,23:1	1/1:14:12:1,11:0.9167	1/1:23:16:0,15:0.9375	1/1:24:27:0,26:0.963	1/1:21:6:0,6:1	1/1:14:10:0,10:1	./.:.:.:.:.	1/1:15:6:0,6:1	0/1:13:10:5,5:0.5	0/1:3:23:1,12:0.5217	1/1:21:23:0,21:0.913	0/1:18:58:18,40:0.6897
ptg000268l_1_1_1	899227	.	A	G	36.57	PASS	.	GT:GQ:DP:AD:AF	0/1:15:6:3,3:0.5	1/1:25:9:1,8:0.8889	1/1:25:12:0,12:1	0/1:17:13:9,4:0.3077	1/1:22:11:0,11:1	1/1:23:17:1,16:0.9412	0/1:18:14:7,6:0.4286	1/1:34:22:0,22:1	1/1:26:15:0,14:0.9333	1/1:30:26:2,24:0.9231	1/1:26:36:3,33:0.9167	1/1:20:9:0,9:1	1/1:23:11:0,11:1	./.:.:.:.:.	1/1:23:11:0,11:1	1/1:24:18:0,16:0.8889	1/1:36:49:0,49:1	1/1:33:19:0,19:1	0/1:18:54:17,37:0.6852
ptg000268l_1_1_1	902296	.	A	G	29.64	PASS	.	GT:GQ:DP:AD:AF	1/1:18:4:0,4:1	1/1:19:9:0,9:1	1/1:15:7:0,7:1	1/1:22:10:0,10:1	1/1:24:13:0,13:1	0/1:14:20:1,13:0.65	1/1:20:9:0,9:1	1/1:19:17:0,17:1	1/1:21:6:0,6:1	0/1:18:22:6,16:0.7273	1/1:22:23:0,23:1	1/1:5:7:0,4:0.5714	0/1:10:5:3,2:0.4	0/1:21:4:1,3:0.75	./.:.:.:.:.	1/1:15:7:0,7:1	1/1:25:32:0,32:1	1/1:29:21:0,21:1	0/1:19:41:17,24:0.5854
ptg000268l_1_1_1	902433	.	T	C	32.73	PASS	.	GT:GQ:DP:AD:AF	1/1:18:4:0,4:1	1/1:20:13:0,13:1	1/1:20:7:0,6:0.8571	1/1:11:12:1,11:0.9167	1/1:20:13:0,13:1	0/1:23:21:7,14:0.6667	0/1:18:10:3,7:0.7	1/1:25:20:1,18:0.9	1/1:22:9:0,8:0.8889	1/1:30:31:0,28:0.9032	1/1:32:19:0,19:1	0/1:18:7:3,4:0.5714	1/1:14:8:0,8:1	0/1:16:4:1,3:0.75	./.:.:.:.:.	1/1:21:3:0,3:1	1/1:22:19:0,16:0.8421	1/1:22:15:1,14:0.9333	0/1:19:43:21,22:0.5116
ptg000268l_1_1_1	907858	.	T	A	27.8	PASS	.	GT:GQ:DP:AD:AF	1/1:7:8:0,7:0.875	1/1:16:16:0,14:0.875	0/1:17:8:5,3:0.375	1/1:24:21:1,18:0.8571	1/1:22:7:0,7:1	1/1:23:17:0,16:0.9412	0/1:10:12:0,4:0.3333	0/1:9:34:0,21:0.6176	1/1:17:8:0,7:0.875	1/1:27:56:1,55:0.9821	1/1:26:15:0,15:1	1/1:20:14:0,14:1	1/1:16:8:0,8:1	1/1:22:4:0,4:1	1/1:14:7:0,7:1	1/1:19:3:0,3:1	1/1:25:24:0,24:1	1/1:23:9:0,9:1	./.:.:.:.:.
ptg000268l_1_1_1	907958	.	A	G	29.28	PASS	.	GT:GQ:DP:AD:AF	1/1:15:8:0,8:1	1/1:22:17:0,16:0.9412	0/1:16:8:5,3:0.375	0/1:13:21:11,10:0.4762	1/1:25:7:0,7:1	0/1:19:18:9,8:0.4444	1/1:21:12:0,12:1	1/1:21:35:1,34:0.9714	1/1:25:7:0,7:1	1/1:21:58:0,58:1	1/1:27:14:0,14:1	1/1:19:14:0,14:1	1/1:14:8:0,8:1	1/1:25:4:0,4:1	1/1:14:7:0,7:1	1/1:15:8:0,8:1	1/1:29:24:0,24:1	1/1:18:14:0,14:1	0/1:25:73:27,46:0.6301
ptg000268l_1_1_1	908361	.	A	G	35.08	PASS	.	GT:GQ:DP:AD:AF	1/1:16:9:0,9:1	1/1:21:17:1,16:0.9412	1/1:17:11:0,11:1	0/1:4:20:2,9:0.45	1/1:27:19:0,19:1	1/1:23:22:0,22:1	1/1:19:12:0,12:1	1/1:34:30:0,30:1	1/1:23:12:0,12:1	./.:.:.:.:.	1/1:32:30:0,28:0.9333	1/1:19:10:1,8:0.8	0/1:8:7:3,3:0.4286	1/1:15:6:0,6:1	0/1:19:7:2,5:0.7143	0/1:8:8:3,4:0.5	1/1:35:27:0,27:1	1/1:28:18:0,17:0.9444	0/1:20:75:27,48:0.64
ptg000268l_1_1_1	908466	.	T	G	26.92	PASS	.	GT:GQ:DP:AD:AF	1/1:16:9:0,8:0.8889	1/1:20:16:0,15:0.9375	1/1:16:11:0,11:1	1/1:15:19:2,16:0.8421	1/1:24:18:0,18:1	1/1:26:24:1,23:0.9583	0/1:13:11:4,7:0.6364	1/1:4:31:1,17:0.5484	1/1:18:13:1,12:0.9231	./.:.:.:.:.	0/1:9:20:3,16:0.8	1/1:17:11:2,9:0.8182	1/1:15:7:2,5:0.7143	1/1:12:6:1,5:0.8333	0/1:4:6:1,3:0.5	0/1:6:7:4,3:0.4286	1/1:9:19:0,13:0.6842	1/1:17:10:1,9:0.9	0/1:22:77:27,50:0.6494
ptg000268l_1_1_1	908619	.	T	C	35.81	PASS	.	GT:GQ:DP:AD:AF	1/1:17:9:0,9:1	1/1:25:16:2,14:0.875	0/1:20:13:7,6:0.4615	1/1:30:20:2,18:0.9	0/1:22:16:7,9:0.5625	1/1:25:26:2,24:0.9231	0/1:22:16:8,8:0.5	0/1:20:34:17,16:0.4706	0/1:13:16:11,5:0.3125	0/1:20:47:31,16:0.3404	1/1:34:32:0,32:1	0/1:18:17:8,9:0.5294	1/1:21:7:1,6:0.8571	1/1:19:6:1,5:0.8333	0/1:19:9:4,5:0.5556	0/1:18:9:4,5:0.5556	1/1:35:27:0,27:1	./.:.:.:.:.	0/1:21:76:25,51:0.6711
ptg000268l_1_1_1	908802	.	T	C	110	PASS	.	GT:GQ:DP:AD:AF	1/1:17:9:0,9:1	1/1:24:16:2,14:0.875	1/1:12:11:2,9:0.8182	1/1:21:20:1,18:0.9	1/1:21:14:0,14:1	0/1:20:26:13,13:0.5	1/1:24:15:0,15:1	0/1:17:39:16,23:0.5897	1/1:21:20:2,18:0.9	1/1:99:42:0,42:1	0/1:20:29:19,10:0.3448	0/1:15:17:9,8:0.4706	0/1:14:11:4,7:0.6364	0/1:18:11:5,6:0.5455	1/1:14:7:0,7:1	1/1:19:11:0,11:1	1/1:20:29:2,27:0.931	1/1:19:15:0,15:1	./.:.:.:.:.
ptg000268l_1_1_1	909034	.	A	G	34.97	PASS	.	GT:GQ:DP:AD:AF	1/1:21:9:1,7:0.7778	1/1:24:18:1,17:0.9444	1/1:20:12:0,12:1	./.:.:.:.:.	1/1:19:12:0,11:0.9167	1/1:21:24:1,23:0.9583	0/1:22:11:2,8:0.7273	1/1:34:40:0,40:1	0/1:15:18:8,10:0.5556	1/1:33:65:2,63:0.9692	0/1:22:29:18,10:0.3448	1/1:21:15:0,15:1	1/1:17:11:0,11:1	0/1:18:7:2,5:0.7143	0/1:18:4:2,2:0.5	1/1:12:7:1,6:0.8571	1/1:32:25:2,23:0.92	1/1:22:17:0,15:0.8824	0/1:20:78:37,41:0.5256
ptg000268l_1_1_1	909613	.	T	C	37.39	PASS	.	GT:GQ:DP:AD:AF	1/1:18:8:1,7:0.875	1/1:19:18:2,16:0.8889	1/1:20:14:1,13:0.9286	1/1:25:22:1,21:0.9545	0/1:21:16:8,8:0.5	0/1:15:26:11,15:0.5769	1/1:17:14:0,14:1	0/1:5:38:21,17:0.4474	1/1:21:15:1,14:0.9333	1/1:37:58:0,58:1	1/1:35:44:0,44:1	1/1:18:13:0,13:1	1/1:16:8:1,7:0.875	1/1:19:6:1,5:0.8333	1/1:24:4:0,4:1	1/1:19:8:1,7:0.875	1/1:29:43:0,43:1	0/1:17:16:9,6:0.375	0/1:20:84:33,51:0.6071
ptg000268l_1_1_1	910096	.	C	T	30.55	PASS	.	GT:GQ:DP:AD:AF	1/1:25:6:0,6:1	0/1:19:16:9,6:0.375	0/1:19:13:5,8:0.6154	1/1:17:22:1,14:0.6364	1/1:21:18:0,18:1	1/1:10:22:0,13:0.5909	./.:.:.:.:.	1/1:26:34:0,30:0.8824	1/1:19:14:0,12:0.8571	1/1:28:64:0,58:0.9062	1/1:30:42:0,38:0.9048	1/1:17:13:2,11:0.8462	1/1:15:11:0,9:0.8182	1/1:24:4:0,4:1	1/1:24:4:0,4:1	1/1:23:15:0,14:0.9333	1/1:24:27:0,22:0.8148	1/1:15:7:0,5:0.7143	0/1:20:85:32,53:0.6235
ptg000268l_1_1_1	913178	.	T	C	34.01	PASS	.	GT:GQ:DP:AD:AF	./.:.:.:.:.	0/1:10:21:6,15:0.7143	1/1:23:14:0,14:1	1/1:16:17:2,15:0.8824	1/1:26:17:0,17:1	1/1:26:21:1,20:0.9524	1/1:27:20:0,20:1	1/1:34:45:0,44:0.9778	1/1:19:14:0,13:0.9286	1/1:28:68:0,66:0.9706	1/1:23:54:5,49:0.9074	0/1:23:16:7,9:0.5625	1/1:14:8:0,8:1	0/1:18:6:2,4:0.6667	1/1:21:3:0,3:1	1/1:15:8:0,7:0.875	1/1:30:38:1,37:0.9737	1/1:17:12:1,11:0.9167	0/1:20:81:31,50:0.6173
ptg000268l_1_1_1	913764	.	G	A	29.95	PASS	.	GT:GQ:DP:AD:AF	1/1:19:5:0,4:0.8	1/1:27:18:0,18:1	1/1:19:17:1,16:0.9412	0/1:11:20:0,9:0.45	1/1:22:20:0,18:0.9	0/1:9:28:12,15:0.5357	1/1:24:14:0,14:1	1/1:25:40:0,39:0.975	1/1:20:18:0,18:1	1/1:29:69:2,66:0.9565	1/1:29:56:0,54:0.9643	1/1:19:24:0,24:1	1/1:22:4:0,4:1	1/1:19:10:0,10:1	1/1:22:4:0,4:1	1/1:14:9:1,8:0.8889	0/1:19:25:12,13:0.52	0/1:17:16:7,9:0.5625	./.:.:.:.:.
ptg000268l_1_1_1	913846	.	A	G	34.1	PASS	.	GT:GQ:DP:AD:AF	1/1:21:5:0,4:0.8	0/1:21:18:6,12:0.6667	1/1:30:18:1,17:0.9444	1/1:23:20:1,18:0.9	0/1:20:19:11,8:0.4211	0/1:22:31:12,19:0.6129	0/1:20:13:5,8:0.6154	1/1:34:40:1,38:0.95	1/1:19:16:1,15:0.9375	0/1:16:43:27,15:0.3488	1/1:24:59:1,58:0.9831	1/1:20:26:1,25:0.9615	1/1:16:6:0,6:1	1/1:19:8:0,8:1	1/1:18:6:0,6:1	1/1:16:14:1,13:0.9286	0/1:20:42:20,22:0.5238	0/1:20:21:11,8:0.381	0/1:25:83:32,51:0.6145
ptg000268l_1_1_1	915152	.	A	G	38.3	PASS	.	GT:GQ:DP:AD:AF	1/1:16:9:0,8:0.8889	1/1:29:26:1,24:0.9231	1/1:24:18:0,17:0.9444	1/1:23:22:1,21:0.9545	1/1:29:18:0,18:1	1/1:29:21:0,21:1	1/1:19:17:1,16:0.9412	1/1:23:39:0,38:0.9744	1/1:29:8:0,8:1	1/1:23:61:0,59:0.9672	1/1:26:58:2,56:0.9655	0/1:19:11:6,5:0.4545	1/1:15:2:0,2:1	0/1:17:4:2,2:0.5	0/1:15:4:1,3:0.75	1/1:16:22:2,20:0.9091	1/1:38:38:0,38:1	0/1:17:21:11,10:0.4762	./.:.:.:.:.
ptg000268l_1_1_1	917531	.	A	T	24.84	PASS	.	GT:GQ:DP:AD:AF	1/1:7:5:0,3:0.6	1/1:24:21:0,21:1	1/1:19:14:0,13:0.9286	1/1:22:27:0,27:1	0/1:14:16:13,3:0.1875	1/1:24:19:0,19:1	1/1:23:15:0,14:0.9333	1/1:23:31:0,30:0.9677	1/1:18:19:0,18:0.9474	0/1:22:65:23,39:0.6	1/1:22:54:0,52:0.963	1/1:19:12:0,10:0.8333	1/1:13:6:1,5:0.8333	0/1:5:4:0,3:0.75	1/1:21:5:0,5:1	0/1:6:7:0,7:1	1/1:21:27:1,25:0.9259	1/1:5:19:0,13:0.6842	0/1:19:80:31,49:0.6125
ptg000268l_1_1_1	917855	.	C	A	35.44	PASS	.	GT:GQ:DP:AD:AF	1/1:14:7:0,7:1	1/1:30:23:0,23:1	0/1:21:15:6,9:0.6	1/1:28:25:1,21:0.84	./.:.:.:.:.	0/1:23:23:14,9:0.3913	1/1:29:17:0,15:0.8824	1/1:32:30:0,30:1	0/1:24:21:12,9:0.4286	1/1:30:63:0,60:0.9524	1/1:35:59:0,58:0.9831	1/1:24:13:0,13:1	1/1:19:10:0,10:1	1/1:15:7:0,7:1	1/1:20:4:0,4:1	1/1:14:8:1,7:0.875	0/1:21:39:14,25:0.641	1/1:32:31:0,31:1	0/1:24:79:30,49:0.6203
ptg000268l_1_1_1	920013	.	G	A	29.52	PASS	.	GT:GQ:DP:AD:AF	1/1:17:8:0,8:1	1/1:29:21:0,21:1	1/1:23:20:2,18:0.9	0/1:22:22:8,12:0.5455	1/1:23:22:2,20:0.9091	0/1:20:24:11,13:0.5417	0/1:20:14:8,6:0.4286	1/1:27:32:1,31:0.9688	1/1:26:16:0,16:1	1/1:26:49:2,45:0.9184	0/1:23:39:22,17:0.4359	1/1:20:10:0,10:1	0/1:21:14:7,7:0.5	1/1:15:7:0,7:1	1/1:17:17:1,16:0.9412	1/1:19:9:1,8:0.8889	0/1:23:29:12,17:0.5862	0/1:17:18:5,13:0.7222	./.:.:.:.:.
ptg000268l_1_1_1	920743	.	G	C	36.05	PASS	.	GT:GQ:DP:AD:AF	1/1:28:7:0,7:1	1/1:28:24:1,23:0.9583	1/1:26:20:1,19:0.95	0/1:19:20:6,14:0.7	1/1:30:23:1,22:0.9565	0/1:19:26:13,13:0.5	1/1:16:10:0,9:0.9	1/1:36:37:0,37:1	0/1:18:16:6,9:0.5625	0/1:21:46:25,20:0.4348	1/1:35:52:1,49:0.9423	0/1:23:9:5,4:0.4444	1/1:23:16:0,16:1	1/1:19:6:1,5:0.8333	1/1:16:10:0,10:1	1/1:16:9:0,9:1	1/1:33:46:0,46:1	1/1:31:19:0,19:1	./.:.:.:.:.
ptg000268l_1_1_1	920778	.	C	T	25.87	PASS	.	GT:GQ:DP:AD:AF	1/1:23:6:0,6:1	1/1:25:24:1,22:0.9167	1/1:25:20:1,19:0.95	1/1:7:20:5,14:0.7	1/1:23:22:1,21:0.9545	0/1:20:27:14,13:0.4815	1/1:19:10:0,10:1	1/1:24:36:0,36:1	0/1:17:15:6,9:0.6	0/1:18:46:27,19:0.413	0/1:17:33:18,15:0.4545	0/1:15:9:5,4:0.4444	1/1:23:16:0,16:1	1/1:17:6:1,5:0.8333	1/1:5:7:2,5:0.7143	1/1:7:7:1,5:0.7143	1/1:20:46:4,42:0.913	1/1:23:20:0,20:1	./.:.:.:.:.
ptg000268l_1_1_1	924696	.	A	T	32.28	PASS	.	GT:GQ:DP:AD:AF	0/1:17:10:4,6:0.6	1/1:22:19:2,17:0.8947	1/1:24:12:0,12:1	1/1:29:19:0,19:1	1/1:23:21:1,19:0.9048	1/1:29:17:0,17:1	1/1:23:19:1,17:0.8947	0/1:21:36:18,18:0.5	1/1:26:17:1,16:0.9412	1/1:31:77:2,75:0.974	1/1:32:50:2,46:0.92	1/1:10:12:2,9:0.75	1/1:22:13:0,13:1	./.:.:.:.:.	1/1:19:9:0,9:1	1/1:15:7:0,7:1	1/1:22:41:0,41:1	1/1:21:13:0,13:1	0/1:19:110:42,68:0.6182
ptg000268l_1_1_1	925240	.	T	C	36.34	PASS	.	GT:GQ:DP:AD:AF	1/1:22:12:2,10:0.8333	1/1:26:20:0,19:0.95	1/1:24:14:0,14:1	1/1:27:19:0,19:1	1/1:24:20:0,20:1	1/1:21:18:0,17:0.9444	1/1:18:14:0,14:1	1/1:36:29:0,29:1	1/1:25:19:0,19:1	0/1:20:51:27,24:0.4706	0/1:23:26:12,13:0.5	1/1:21:16:0,16:1	0/1:14:12:3,9:0.75	./.:.:.:.:.	1/1:17:7:1,6:0.8571	0/1:10:8:3,5:0.625	1/1:33:37:0,37:1	0/1:16:7:2,5:0.7143	0/1:22:105:43,61:0.581
ptg000268l_1_1_1	926164	.	G	A	34.69	PASS	.	GT:GQ:DP:AD:AF	1/1:18:10:0,10:1	1/1:29:17:0,17:1	1/1:19:11:0,11:1	1/1:26:15:1,14:0.9333	1/1:30:20:0,20:1	1/1:24:25:2,20:0.8	./.:.:.:.:.	0/1:21:30:16,14:0.4667	1/1:19:15:3,12:0.8	0/1:21:68:36,31:0.4559	1/1:34:39:0,36:0.9231	0/1:16:10:7,2:0.2	0/1:14:13:9,4:0.3077	1/1:13:7:0,6:0.8571	0/1:15:10:5,5:0.5	1/1:11:8:1,7:0.875	1/1:33:38:0,38:1	0/1:25:13:8,5:0.3846	0/1:18:104:36,68:0.6538
ptg000268l_1_1_1	926534	.	A	G	26.87	PASS	.	GT:GQ:DP:AD:AF	1/1:20:7:0,6:0.8571	1/1:20:16:1,14:0.875	1/1:17:10:0,9:0.9	1/1:19:18:0,16:0.8889	1/1:8:15:0,9:0.6	0/1:7:25:8,17:0.68	1/1:22:7:0,7:1	./.:.:.:.:.	1/1:21:12:0,12:1	1/1:26:59:1,58:0.9831	1/1:23:44:2,38:0.8636	0/1:13:14:8,6:0.4286	1/1:14:17:0,16:0.9412	1/1:19:3:0,3:1	1/1:16:8:0,8:1	1/1:15:11:0,11:1	1/1:11:18:0,10:0.5556	1/1:18:20:0,20:1	0/1:18:101:35,66:0.6535
ptg000268l_1_1_1	926574	.	C	G,A	25.99	PASS	.	GT:GQ:DP:AD:AF	1/1:12:7:1,5,.:0.7143,.	1/1:10:15:0,9,.:0.6,.	1/1:22:12:0,11,.:0.9167,.	1/1:16:18:1,15,.:0.8333,.	0/1:5:15:1,7,.:0.4667,.	1/2:5:27:0,15,11:0.5556,0.4074	2/2:8:7:0,.,5:.,0.7143	0/1:3:22:5,17,.:0.7727,.	2/2:7:12:0,.,5:.,0.4167	2/2:25:59:0,.,55:.,0.9322	2/2:6:33:0,.,16:.,0.4848	1/1:18:14:0,11,.:0.7857,.	1/1:10:10:1,7,.:0.7,.	1/1:11:3:0,2,.:0.6667,.	1/1:18:8:0,8,.:1,.	1/1:16:8:0,6,.:0.75,.	0/1:2:18:0,8,.:0.4444,.	2/2:2:14:0,.,9:.,0.6429	0/1:11:101:35,42,.:0.4158,.
ptg000268l_1_1_1	926657	.	T	C	29.3	PASS	.	GT:GQ:DP:AD:AF	1/1:18:6:0,5:0.8333	1/1:25:15:0,15:1	1/1:20:12:0,12:1	1/1:18:19:1,17:0.8947	1/1:20:18:0,17:0.9444	1/1:26:28:0,27:0.9643	1/1:16:9:0,9:1	1/1:22:27:1,25:0.9259	1/1:26:13:0,13:1	0/1:24:47:20,27:0.5745	1/1:29:50:2,48:0.96	1/1:26:15:1,14:0.9333	1/1:19:9:1,8:0.8889	./.:.:.:.:.	1/1:17:10:0,10:1	0/1:18:10:3,7:0.7	1/1:26:32:2,30:0.9375	1/1:26:24:0,22:0.9167	0/1:9:102:52,50:0.4902
ptg000268l_1_1_1	926728	.	A	G	39.15	PASS	.	GT:GQ:DP:AD:AF	1/1:23:5:0,5:1	1/1:28:15:0,15:1	1/1:19:13:1,12:0.9231	1/1:19:20:1,19:0.95	1/1:24:21:1,19:0.9048	1/1:32:26:1,25:0.9615	1/1:18:9:0,9:1	1/1:37:29:0,28:0.9655	0/1:20:13:6,6:0.4615	0/1:21:47:20,27:0.5745	1/1:39:48:0,46:0.9583	1/1:5:14:4,10:0.7143	1/1:4:8:2,6:0.75	0/1:8:3:1,2:0.6667	0/1:16:11:2,9:0.8182	1/1:20:11:0,11:1	./.:.:.:.:.	1/1:31:24:0,23:0.9583	0/1:20:100:34,66:0.66
ptg000268l_1_1_1	927467	.	A	G	38.45	PASS	.	GT:GQ:DP:AD:AF	1/1:14:6:0,6:1	1/1:26:15:1,14:0.9333	1/1:25:12:0,12:1	1/1:22:18:1,17:0.9444	1/1:25:15:0,15:1	0/1:21:24:8,16:0.6667	1/1:16:9:2,7:0.7778	1/1:23:30:0,30:1	1/1:18:13:0,13:1	1/1:36:68:0,68:1	1/1:38:57:0,57:1	1/1:31:18:0,18:1	1/1:20:10:0,10:1	./.:.:.:.:.	0/1:11:6:2,4:0.6667	1/1:20:10:0,10:1	1/1:24:45:0,45:1	1/1:38:28:0,28:1	0/1:18:90:30,60:0.6667
ptg000268l_1_1_1	928240	.	A	G	36.32	PASS	.	GT:GQ:DP:AD:AF	1/1:20:7:1,6:0.8571	0/1:18:14:7,7:0.5	0/1:20:13:7,6:0.4615	0/1:9:16:7,8:0.5	1/1:20:16:1,13:0.8125	0/1:12:20:10,10:0.5	1/1:24:14:1,12:0.8571	1/1:36:29:0,29:1	0/1:17:10:3,7:0.7	1/1:31:63:0,63:1	1/1:27:52:0,52:1	1/1:19:13:0,12:0.9231	1/1:19:10:0,10:1	./.:.:.:.:.	1/1:13:8:0,8:1	0/1:4:8:4,4:0.5	1/1:26:30:0,30:1	0/1:6:19:0,7:0.3684	0/1:20:90:27,63:0.7
ptg000268l_1_1_1	928388	.	T	A	27.62	PASS	.	GT:GQ:DP:AD:AF	0/1:20:7:2,5:0.7143	1/1:8:15:0,10:0.6667	1/1:17:12:0,12:1	1/1:17:16:0,16:1	1/1:18:14:0,14:1	1/1:20:17:0,17:1	1/1:27:10:0,10:1	0/1:20:27:11,16:0.5926	1/1:24:9:0,9:1	1/1:26:61:0,61:1	1/1:26:43:0,41:0.9535	1/1:21:9:1,8:0.8889	1/1:21:4:0,4:1	./.:.:.:.:.	1/1:19:12:0,12:1	1/1:20:6:0,5:0.8333	1/1:25:25:0,25:1	1/1:24:28:0,28:1	0/1:23:89:26,63:0.7079
ptg000268l_1_1_1	929205	.	T	C	34.74	PASS	.	GT:GQ:DP:AD:AF	0/1:18:7:2,5:0.7143	1/1:25:16:0,16:1	1/1:21:12:0,12:1	1/1:31:21:0,21:1	1/1:22:24:1,22:0.9167	1/1:32:24:0,24:1	1/1:21:11:0,11:1	0/1:21:39:15,23:0.5897	1/1:20:10:0,10:1	0/1:22:66:29,37:0.5606	0/1:22:51:22,29:0.5686	1/1:22:11:1,10:0.9091	1/1:17:8:0,8:1	./.:.:.:.:.	0/1:18:13:7,6:0.4615	1/1:15:7:0,7:1	0/1:9:17:3,14:0.8235	1/1:34:40:1,39:0.975	0/1:16:90:25,65:0.7222
ptg000268l_1_1_1	929938	.	C	T,A	25.83	PASS	.	GT:GQ:DP:AD:AF	1/1:16:8:0,8,.:1,.	1/1:19:20:1,18,.:0.9,.	1/1:19:9:0,9,.:1,.	0/1:18:20:8,10,.:0.5,.	0/1:15:21:4,13,.:0.619,.	1/1:23:25:1,23,.:0.92,.	1/1:21:10:0,9,.:0.9,.	2/1:14:30:0,15,15:0.5,0.5	0/1:10:13:1,6,.:0.4615,.	1/1:3:54:0,25,.:0.463,.	2/1:25:40:0,18,20:0.45,0.5	1/2:7:11:0,7,4:0.6364,0.3636	1/1:15:6:0,6,.:1,.	1/1:8:6:0,4,.:0.6667,.	2/2:6:10:0,.,6:.,0.6	1/1:9:7:0,5,.:0.7143,.	1/2:3:21:0,11,10:0.5238,0.4762	1/2:21:33:0,23,10:0.697,0.303	0/1:9:86:22,64,.:0.7442,.
ptg000268l_1_1_1	937482	.	T	G,C	25.4	PASS	.	GT:GQ:DP:AD:AF	1/1:3:4:1,2,.:0.5,.	1/1:18:18:1,14,.:0.7778,.	0/1:15:8:4,4,.:0.5,.	0/2:18:16:9,.,6:.,0.375	2/2:16:13:0,.,11:.,0.8462	2/2:23:25:0,.,22:.,0.88	2/2:19:16:2,.,13:.,0.8125	0/1:20:23:15,7,.:0.3043,.	2/2:8:10:3,.,6:.,0.6	0/2:21:70:35,.,35:.,0.5	2/2:22:60:0,.,58:.,0.9667	2/1:8:9:1,4,4:0.4444,0.4444	./.:.:.:.:.	0/2:14:4:1,.,3:.,0.75	0/2:20:8:3,.,4:.,0.5	0/1:17:10:2,6,.:0.6,.	0/2:16:15:6,.,8:.,0.5333	2/2:25:19:0,.,17:.,0.8947	0/2:18:86:30,.,56:.,0.6512
ptg000268l_1_1_1	939044	.	A	G	27.24	PASS	.	GT:GQ:DP:AD:AF	0/1:14:5:1,4:0.8	1/1:25:19:1,18:0.9474	1/1:24:9:1,8:0.8889	1/1:18:24:3,20:0.8333	1/1:21:20:2,18:0.9	0/1:20:28:15,13:0.4643	1/1:27:7:0,7:1	0/1:19:36:14,22:0.6111	0/1:19:10:5,5:0.5	1/1:14:32:5,27:0.8438	1/1:24:49:0,49:1	0/1:22:10:4,5:0.5	1/1:5:4:0,3:0.75	1/1:21:4:0,4:1	1/1:16:8:0,8:1	1/1:18:8:1,7:0.875	1/1:20:30:2,27:0.9	0/1:22:9:4,5:0.5556	0/1:19:93:36,57:0.6129
ptg000268l_1_1_1	939591	.	T	A	32.01	PASS	.	GT:GQ:DP:AD:AF	1/1:21:4:0,4:1	1/1:19:20:0,19:0.95	1/1:32:12:0,12:1	0/1:22:15:6,9:0.6	1/1:30:24:0,24:1	1/1:11:32:0,29:0.9062	1/1:3:8:1,4:0.5	1/1:29:31:0,31:1	1/1:6:16:0,11:0.6875	0/1:22:57:23,34:0.5965	1/1:29:24:0,23:0.9583	1/1:16:8:1,6:0.75	0/1:5:6:1,5:0.8333	./.:.:.:.:.	1/1:24:5:0,5:1	0/1:19:7:5,2:0.2857	1/1:27:18:1,17:0.9444	1/1:23:11:0,11:1	0/1:22:91:36,55:0.6044
ptg000268l_1_1_1	942601	.	A	G	28.93	PASS	.	GT:GQ:DP:AD:AF	1/1:10:5:3,2:0.4	1/1:16:14:3,11:0.7857	1/1:16:8:0,8:1	1/1:25:13:1,12:0.9231	0/1:20:15:5,10:0.6667	1/1:27:22:2,20:0.9091	0/1:20:20:7,12:0.6	0/1:21:17:10,7:0.4118	1/1:22:12:0,12:1	0/1:22:32:15,17:0.5312	1/1:28:36:0,36:1	1/1:24:14:0,14:1	0/1:15:4:2,2:0.5	1/1:16:7:0,7:1	1/1:14:7:0,7:1	./.:.:.:.:.	1/1:28:23:1,22:0.9565	0/1:23:8:3,5:0.625	0/1:13:70:44,26:0.3714
ptg000268l_1_1_1	951187	.	G	A	33.26	PASS	.	GT:GQ:DP:AD:AF	1/1:14:8:0,8:1	1/1:21:17:0,16:0.9412	1/1:25:7:0,7:1	0/1:23:9:1,8:0.8889	1/1:19:12:0,12:1	1/1:27:15:0,15:1	1/1:23:9:0,9:1	0/1:20:16:7,9:0.5625	1/1:24:14:0,14:1	1/1:30:35:0,35:1	1/1:33:47:0,47:1	1/1:21:13:0,13:1	1/1:19:3:0,3:1	./.:.:.:.:.	1/1:18:3:0,3:1	1/1:13:6:1,5:0.8333	1/1:29:24:0,24:1	1/1:22:9:0,9:1	0/1:21:82:36,46:0.561
ptg000268l_1_1_1	952232	.	C	T	33.28	PASS	.	GT:GQ:DP:AD:AF	0/1:14:8:2,6:0.75	0/1:19:16:10,6:0.375	1/1:7:8:3,5:0.625	1/1:19:11:1,10:0.9091	0/1:7:8:6,2:0.25	1/1:22:13:0,12:0.9231	1/1:19:11:1,10:0.9091	0/1:9:18:11,7:0.3889	1/1:20:11:0,11:1	1/1:32:32:0,32:1	1/1:33:42:0,41:0.9762	1/1:23:13:0,13:1	0/1:20:5:3,2:0.4	1/1:19:4:0,4:1	./.:.:.:.:.	1/1:21:16:0,16:1	1/1:22:22:0,22:1	0/1:15:10:6,4:0.4	0/1:15:86:37,25:0.2907
ptg000268l_1_1_1	955265	.	T	A	31.74	PASS	.	GT:GQ:DP:AD:AF	0/1:20:4:1,3:0.75	1/1:20:25:0,25:1	0/1:22:10:2,8:0.8	1/1:29:15:0,15:1	0/1:17:6:4,2:0.3333	0/1:14:16:8,8:0.5	0/1:22:16:4,12:0.75	1/1:21:20:0,20:1	0/1:22:17:10,7:0.4118	1/1:24:44:0,44:1	1/1:31:34:0,34:1	1/1:16:14:0,14:1	1/1:25:6:0,6:1	0/1:14:4:1,3:0.75	1/1:13:2:0,2:1	1/1:23:5:0,5:1	1/1:27:41:1,40:0.9756	1/1:28:10:0,10:1	0/1:23:81:39,42:0.5185
ptg000268l_1_1_1	955357	.	G	A	34.67	PASS	.	GT:GQ:DP:AD:AF	1/1:26:6:0,6:1	0/1:21:24:15,9:0.375	0/1:22:10:3,7:0.7	0/1:19:15:4,11:0.7333	1/1:27:7:0,7:1	0/1:10:14:6,8:0.5714	0/1:17:17:11,6:0.3529	1/1:31:21:0,21:1	1/1:25:17:0,16:0.9412	1/1:32:46:2,44:0.9565	0/1:20:23:8,15:0.6522	0/1:20:12:6,6:0.5	0/1:22:7:3,4:0.5714	0/1:19:4:2,2:0.5	./.:.:.:.:.	1/1:17:9:0,9:1	1/1:34:45:1,44:0.9778	0/1:17:12:3,9:0.75	0/1:24:81:39,42:0.5185
ptg000268l_1_1_1	957727	.	T	C	33.14	PASS	.	GT:GQ:DP:AD:AF	0/1:5:4:0,3:0.75	1/1:28:23:0,23:1	1/1:21:15:0,15:1	1/1:18:17:1,16:0.9412	1/1:22:8:1,6:0.75	1/1:19:22:1,20:0.9091	1/1:26:6:0,6:1	1/1:30:28:0,28:1	1/1:20:12:0,12:1	1/1:33:55:1,54:0.9818	1/1:5:24:3,12:0.5	1/1:22:16:0,16:1	1/1:15:8:0,8:1	./.:.:.:.:.	0/1:18:5:2,3:0.6	1/1:20:3:0,3:1	1/1:31:41:0,41:1	1/1:26:15:0,15:1	0/1:21:80:37,43:0.5375
ptg000268l_1_1_1	959355	.	T	A,C	29.88	PASS	.	GT:GQ:DP:AD:AF	1/1:24:6:0,6,.:1,.	1/2:18:22:0,15,7:0.6818,0.3182	1/1:15:16:1,12,.:0.75,.	1/1:19:21:0,19,.:0.9048,.	2/1:6:12:0,3,9:0.25,0.75	1/2:21:26:0,13,13:0.5,0.5	1/2:21:12:0,6,6:0.5,0.5	1/1:22:28:0,27,.:0.9643,.	1/2:22:15:0,8,7:0.5333,0.4667	1/1:28:53:1,50,.:0.9434,.	1/1:29:33:0,33,.:1,.	0/2:20:6:2,.,3:.,0.5	0/1:12:9:2,7,.:0.7778,.	1/1:20:4:0,4,.:1,.	./.:.:.:.:.	1/1:18:10:1,9,.:0.9,.	1/1:20:43:0,38,.:0.8837,.	1/1:21:17:0,17,.:1,.	0/1:15:68:31,28,.:0.4118,.
ptg000268l_1_1_1	959736	.	T	C	27.83	PASS	.	GT:GQ:DP:AD:AF	1/1:17:7:0,7:1	1/1:24:22:1,21:0.9545	1/1:20:11:0,10:0.9091	0/1:11:20:15,5:0.25	1/1:21:13:0,13:1	1/1:24:19:0,19:1	1/1:20:14:0,14:1	1/1:23:24:1,23:0.9583	0/1:17:18:9,9:0.5	1/1:24:53:0,53:1	1/1:27:40:0,40:1	1/1:16:9:0,9:1	1/1:16:13:0,11:0.8462	1/1:21:4:0,4:1	./.:.:.:.:.	1/1:20:17:0,13:0.7647	1/1:27:48:2,44:0.9167	1/1:21:13:0,13:1	0/1:17:70:33,37:0.5286
ptg000268l_1_1_1	959763	.	C	T	28.88	PASS	.	GT:GQ:DP:AD:AF	0/1:16:7:3,4:0.5714	0/1:4:23:1,9:0.3913	1/1:3:10:0,5:0.5	1/1:20:20:0,19:0.95	1/1:21:12:0,12:1	0/1:12:20:8,11:0.55	1/1:22:15:0,14:0.9333	0/1:9:24:0,6:0.25	1/1:18:18:0,17:0.9444	0/1:6:40:23,16:0.4	1/1:28:29:0,29:1	1/1:17:5:1,4:0.8	1/1:14:13:0,10:0.7692	1/1:6:4:0,3:0.75	./.:.:.:.:.	1/1:12:10:1,7:0.7	1/1:28:48:0,44:0.9167	0/1:8:9:2,3:0.3333	0/1:22:70:33,37:0.5286
ptg000268l_1_1_1	960469	.	C	T	36.79	PASS	.	GT:GQ:DP:AD:AF	0/1:20:5:2,3:0.6	1/1:22:13:0,13:1	1/1:22:5:0,5:1	1/1:31:15:0,15:1	1/1:17:5:0,5:1	0/1:22:19:10,9:0.4737	1/1:5:6:0,6:1	0/1:17:13:10,3:0.2308	1/1:15:9:1,8:0.8889	0/1:24:42:21,21:0.5	1/1:18:12:1,11:0.9167	0/1:19:5:2,3:0.6	1/1:19:9:0,9:1	1/1:19:4:0,4:1	./.:.:.:.:.	0/1:14:10:4,4:0.4	1/1:36:22:0,22:1	0/1:21:6:1,5:0.8333	0/1:19:65:33,32:0.4923
ptg000268l_1_1_1	960488	.	A	G	36.88	PASS	.	GT:GQ:DP:AD:AF	1/1:15:5:0,5:1	1/1:18:13:1,12:0.9231	1/1:24:5:0,5:1	1/1:31:15:0,15:1	1/1:16:5:0,5:1	0/1:20:19:10,9:0.4737	1/1:16:6:0,6:1	1/1:26:13:0,13:1	1/1:21:9:0,9:1	1/1:36:42:1,41:0.9762	1/1:28:15:0,15:1	1/1:9:4:1,3:0.75	0/1:7:7:2,5:0.7143	0/1:17:4:1,3:0.75	./.:.:.:.:.	1/1:17:10:2,8:0.8	1/1:24:22:0,22:1	0/1:16:6:4,2:0.3333	0/1:20:65:33,32:0.4923
ptg000268l_1_1_1	963148	.	T	C	39.23	PASS	.	GT:GQ:DP:AD:AF	1/1:16:10:2,8:0.8	1/1:24:18:0,18:1	1/1:13:9:2,7:0.7778	0/1:17:20:13,7:0.35	1/1:26:13:0,13:1	1/1:36:24:0,24:1	0/1:8:13:3,9:0.6923	1/1:32:19:0,19:1	1/1:18:8:0,8:1	1/1:39:42:0,41:0.9762	1/1:34:32:2,30:0.9375	1/1:21:12:0,12:1	1/1:18:9:0,9:1	0/1:18:7:3,4:0.5714	1/1:14:2:0,2:1	1/1:24:14:0,12:0.8571	1/1:36:30:0,29:0.9667	1/1:20:11:0,11:1	0/1:20:78:33,45:0.5769
ptg000268l_1_1_1	963216	.	A	T	27	PASS	.	GT:GQ:DP:AD:AF	1/1:12:9:2,6:0.6667	1/1:26:18:0,18:1	1/1:19:8:0,6:0.75	1/1:25:17:0,17:1	1/1:22:11:0,11:1	1/1:17:24:2,22:0.9167	1/1:20:13:2,11:0.8462	1/1:23:18:0,18:1	0/1:21:8:4,4:0.5	1/1:27:42:3,39:0.9286	1/1:25:32:0,30:0.9375	./.:.:.:.:.	0/1:4:7:2,5:0.7143	1/1:24:6:0,6:1	1/1:12:2:0,2:1	1/1:20:14:0,14:1	1/1:26:19:0,19:1	0/1:15:7:3,4:0.5714	0/1:16:78:33,27:0.3462
ptg000268l_1_1_1	964058	.	T	C	36.9	PASS	.	GT:GQ:DP:AD:AF	0/1:20:6:2,4:0.6667	1/1:21:28:1,27:0.9643	0/1:18:8:2,6:0.75	1/1:20:19:2,17:0.8947	0/1:18:12:8,4:0.3333	1/1:21:26:1,25:0.9615	./.:.:.:.:.	1/1:24:27:2,24:0.8889	1/1:18:13:1,12:0.9231	1/1:36:46:0,46:1	1/1:36:51:2,45:0.8824	1/1:19:9:0,9:1	1/1:20:10:1,9:0.9	1/1:16:7:0,7:1	1/1:14:7:0,7:1	1/1:24:9:1,8:0.8889	0/1:24:25:13,11:0.44	1/1:28:16:0,15:0.9375	0/1:22:91:47,44:0.4835
ptg000268l_1_1_1	964662	.	A	T	29.51	PASS	.	GT:GQ:DP:AD:AF	1/1:14:6:0,6:1	1/1:22:26:0,25:0.9615	1/1:24:6:0,6:1	1/1:23:19:0,17:0.8947	1/1:29:10:0,10:1	1/1:28:23:0,23:1	1/1:19:11:0,11:1	./.:.:.:.:.	1/1:24:19:0,18:0.9474	1/1:25:50:2,46:0.92	1/1:22:27:2,25:0.9259	1/1:6:4:1,3:0.75	0/1:20:12:5,7:0.5833	1/1:24:5:0,5:1	1/1:8:5:1,3:0.6	0/1:17:10:5,5:0.5	1/1:27:43:2,41:0.9535	1/1:22:14:0,14:1	0/1:17:92:47,45:0.4891
ptg000268l_1_1_1	964864	.	C	T	31.03	PASS	.	GT:GQ:DP:AD:AF	0/1:14:7:1,5:0.7143	1/1:27:26:0,26:1	1/1:22:7:0,6:0.8571	1/1:23:16:0,15:0.9375	1/1:20:11:0,11:1	1/1:23:25:0,25:1	0/1:22:8:2,6:0.75	1/1:22:28:0,28:1	0/1:19:15:8,7:0.4667	1/1:30:49:0,47:0.9592	1/1:24:32:0,32:1	1/1:16:7:0,7:1	1/1:21:12:0,12:1	1/1:23:4:0,4:1	1/1:16:9:0,9:1	1/1:25:18:0,18:1	1/1:31:52:0,52:1	1/1:22:12:0,12:1	0/1:24:93:34,59:0.6344
ptg000268l_1_1_1	964934	.	G	C	32.38	PASS	.	GT:GQ:DP:AD:AF	1/1:22:8:1,7:0.875	1/1:9:26:0,13:0.5	1/1:19:7:0,6:0.8571	1/1:22:18:1,17:0.9444	1/1:25:13:0,13:1	0/1:21:26:13,12:0.4615	1/1:26:6:0,6:1	1/1:26:26:0,26:1	1/1:19:14:0,13:0.9286	1/1:22:45:0,44:0.9778	1/1:27:33:0,31:0.9394	1/1:25:5:0,5:1	1/1:17:12:0,12:1	1/1:24:4:0,4:1	0/1:6:5:1,3:0.6	0/1:20:11:5,6:0.5455	1/1:32:54:0,54:1	0/1:21:9:4,5:0.5556	./.:.:.:.:.
ptg000268l_1_1_1	965013	.	T	G	32.12	PASS	.	GT:GQ:DP:AD:AF	0/1:10:7:0,2:0.2857	1/1:29:25:0,24:0.96	1/1:24:6:0,6:1	1/1:22:18:1,17:0.9444	0/1:5:14:0,5:0.3571	1/1:28:24:0,24:1	1/1:17:5:0,4:0.8	1/1:27:25:0,25:1	1/1:32:12:0,12:1	0/1:6:32:0,16:0.5	1/1:23:38:0,38:1	1/1:16:9:0,9:1	0/1:9:9:0,4:0.4444	1/1:23:4:0,4:1	1/1:15:9:0,9:1	./.:.:.:.:.	1/1:8:31:0,23:0.7419	1/1:28:9:0,9:1	0/1:21:95:35,60:0.6316
ptg000268l_1_1_1	966292	.	C	T	32.75	PASS	.	GT:GQ:DP:AD:AF	0/1:15:8:6,2:0.25	1/1:28:30:2,28:0.9333	0/1:19:9:3,6:0.6667	0/1:23:20:6,14:0.7	1/1:25:15:1,14:0.9333	1/1:25:28:1,27:0.9643	0/1:20:6:4,2:0.3333	0/1:20:26:6,20:0.7692	1/1:25:19:1,18:0.9474	1/1:32:43:0,43:1	0/1:16:36:22,14:0.3889	1/1:24:15:0,15:1	0/1:17:4:3,1:0.25	0/1:14:8:1,7:0.875	0/1:14:10:4,5:0.5	0/1:20:15:3,12:0.8	0/1:24:38:13,25:0.6579	1/1:26:19:0,19:1	0/1:25:96:38,58:0.6042
ptg000268l_1_1_1	966364	.	T	C	31.16	PASS	.	GT:GQ:DP:AD:AF	0/1:22:9:3,6:0.6667	0/1:15:28:12,16:0.5714	1/1:12:9:2,6:0.6667	1/1:31:19:0,19:1	1/1:22:16:1,15:0.9375	1/1:20:30:2,28:0.9333	0/1:19:6:4,2:0.3333	0/1:20:27:16,9:0.3333	1/1:23:16:1,15:0.9375	0/1:18:32:17,14:0.4375	0/1:9:38:24,14:0.3684	0/1:15:14:7,7:0.5	0/1:13:4:3,1:0.25	1/1:9:7:1,6:0.8571	0/1:17:11:6,5:0.4545	1/1:23:15:0,15:1	1/1:31:35:2,32:0.9143	0/1:18:21:9,12:0.5714	0/1:4:96:51,45:0.4688
ptg000268l_1_1_1	966524	.	A	G	27.21	PASS	.	GT:GQ:DP:AD:AF	0/1:16:9:2,7:0.7778	1/1:18:27:0,27:1	0/1:14:8:3,4:0.5	1/1:18:19:1,18:0.9474	1/1:18:16:0,16:1	1/1:27:37:3,34:0.9189	1/1:24:6:0,6:1	1/1:20:24:2,22:0.9167	0/1:19:14:7,7:0.5	1/1:24:42:0,41:0.9762	0/1:14:31:22,9:0.2903	1/1:18:14:0,14:1	./.:.:.:.:.	1/1:14:6:0,6:1	1/1:15:6:2,4:0.6667	1/1:14:16:0,14:0.875	1/1:20:36:0,34:0.9444	1/1:19:18:0,18:1	0/1:21:92:36,56:0.6087
ptg000268l_1_1_1	966605	.	A	T	30.92	PASS	.	GT:GQ:DP:AD:AF	1/1:17:10:1,9:0.9	0/1:20:27:13,14:0.5185	0/1:22:8:3,4:0.5	1/1:20:18:0,16:0.8889	0/1:14:14:7,7:0.5	1/1:25:31:2,29:0.9355	0/1:21:7:4,3:0.4286	1/1:30:25:0,24:0.96	1/1:16:14:2,12:0.8571	0/1:17:33:16,17:0.5152	1/1:30:29:0,27:0.931	0/1:15:11:6,5:0.4545	./.:.:.:.:.	0/1:14:5:3,2:0.4	0/1:21:9:4,5:0.5556	1/1:18:16:0,16:1	1/1:19:37:0,34:0.9189	1/1:26:13:1,12:0.9231	0/1:18:90:36,54:0.6
ptg000268l_1_1_1	967065	.	T	C	32.61	PASS	.	GT:GQ:DP:AD:AF	0/1:21:9:3,6:0.6667	1/1:19:23:0,23:1	1/1:23:8:1,7:0.875	1/1:20:15:2,13:0.8667	1/1:21:15:1,14:0.9333	1/1:25:26:1,25:0.9615	1/1:18:9:0,9:1	1/1:29:23:0,23:1	0/1:21:14:6,8:0.5714	1/1:31:44:0,44:1	1/1:32:47:0,47:1	0/1:21:11:5,6:0.5455	./.:.:.:.:.	0/1:17:5:2,3:0.6	1/1:17:10:0,10:1	1/1:20:20:1,19:0.95	1/1:18:29:1,27:0.931	1/1:29:20:0,20:1	0/1:21:90:38,52:0.5778
ptg000268l_1_1_1	967797	.	T	G	31.85	PASS	.	GT:GQ:DP:AD:AF	1/1:14:12:1,10:0.8333	1/1:29:26:0,25:0.9615	1/1:17:9:0,8:0.8889	1/1:18:17:0,16:0.9412	1/1:20:21:0,21:1	0/1:16:25:14,10:0.4	0/1:22:16:7,8:0.5	1/1:8:23:0,16:0.6957	1/1:19:12:1,10:0.8333	1/1:31:48:2,46:0.9583	1/1:25:38:0,36:0.9474	0/1:18:10:3,7:0.7	1/1:17:4:0,4:1	1/1:15:7:0,7:1	1/1:16:10:0,8:0.8	1/1:22:16:0,16:1	1/1:25:39:0,37:0.9487	1/1:22:16:0,15:0.9375	0/1:23:86:38,48:0.5581
ptg000268l_1_1_1	967999	.	A	G	37.98	PASS	.	GT:GQ:DP:AD:AF	1/1:22:12:0,12:1	1/1:35:27:0,27:1	1/1:16:9:0,8:0.8889	1/1:31:18:0,17:0.9444	1/1:28:22:1,21:0.9545	1/1:33:22:0,22:1	1/1:32:19:0,19:1	1/1:33:19:0,19:1	1/1:18:9:0,9:1	1/1:37:47:0,47:1	1/1:30:38:4,34:0.8947	1/1:20:10:0,10:1	./.:.:.:.:.	1/1:18:9:0,9:1	0/1:18:10:2,6:0.6	1/1:25:15:0,15:1	1/1:32:43:2,41:0.9535	0/1:21:14:8,6:0.4286	0/1:21:85:39,46:0.5412
ptg000268l_1_1_1	968447	.	T	C,A	25.4	PASS	.	GT:GQ:DP:AD:AF	1/2:8:9:0,6,3:0.6667,0.3333	0/1:18:21:11,10,.:0.4762,.	1/1:17:6:1,5,.:0.8333,.	0/1:21:21:8,13,.:0.619,.	0/1:17:19:10,9,.:0.4737,.	./.:.:.:.:.	0/1:17:28:15,13,.:0.4643,.	0/1:16:20:13,7,.:0.35,.	0/1:21:13:6,7,.:0.5385,.	0/1:24:35:18,17,.:0.4857,.	0/1:11:26:1,12,.:0.4615,.	1/1:23:6:1,5,.:0.8333,.	2/2:5:4:0,.,3:.,0.75	0/1:13:6:3,3,.:0.5,.	0/1:10:8:2,3,.:0.375,.	1/1:14:9:2,7,.:0.7778,.	0/2:21:31:15,.,10:.,0.3226	1/1:19:19:1,16,.:0.8421,.	0/1:25:82:36,27,.:0.3293,.
ptg000268l_1_1_1	969601	.	C	T	29.15	PASS	.	GT:GQ:DP:AD:AF	1/1:23:5:0,5:1	1/1:21:21:0,20:0.9524	1/1:15:6:1,4:0.6667	0/1:16:20:5,15:0.75	1/1:23:24:0,24:1	1/1:24:15:1,14:0.9333	0/1:19:20:9,11:0.55	1/1:29:18:1,17:0.9444	1/1:26:22:0,22:1	1/1:23:53:1,52:0.9811	1/1:24:47:2,44:0.9362	1/1:18:12:0,12:1	1/1:19:3:0,3:1	1/1:17:9:0,9:1	1/1:18:11:0,11:1	1/1:19:10:0,10:1	0/1:18:24:11,13:0.5417	1/1:24:14:0,14:1	0/1:23:73:38,35:0.4795
ptg000268l_1_1_1	969618	.	T	G,C	24.1	PASS	.	GT:GQ:DP:AD:AF	1/2:7:5:0,3,2:0.6,0.4	2/2:20:21:0,.,18:.,0.8571	0/2:20:6:2,.,4:.,0.6667	0/2:14:20:5,.,11:.,0.55	0/2:21:24:12,.,11:.,0.4583	1/2:11:15:1,8,5:0.5333,0.3333	0/2:18:20:8,.,8:.,0.4	./.:.:.:.:.	2/1:18:22:2,10,10:0.4545,0.4545	1/2:14:40:2,20,18:0.5,0.45	2/1:20:31:1,11,19:0.3548,0.6129	0/2:13:7:3,.,2:.,0.2857	2/2:21:3:0,.,3:.,1	2/2:7:6:1,.,3:.,0.5	0/2:5:8:3,.,3:.,0.375	2/2:7:6:0,.,3:.,0.5	0/2:24:42:18,.,19:.,0.4524	0/1:18:13:5,7,.:0.5385,.	0/2:13:73:50,.,23:.,0.3151
ptg000268l_1_1_1	977256	.	T	C	33.21	PASS	.	GT:GQ:DP:AD:AF	1/1:15:6:0,6:1	1/1:21:15:0,15:1	1/1:20:4:0,4:1	0/1:14:13:6,6:0.4615	1/1:22:12:0,12:1	1/1:21:14:0,14:1	1/1:17:7:0,7:1	1/1:33:27:0,27:1	0/1:15:18:8,10:0.5556	1/1:26:43:0,43:1	1/1:26:57:0,57:1	1/1:18:8:0,8:1	1/1:15:6:0,6:1	./.:.:.:.:.	1/1:14:9:2,7:0.7778	1/1:21:14:0,13:0.9286	1/1:30:32:0,32:1	1/1:21:20:0,19:0.95	0/1:20:74:29,45:0.6081
ptg000268l_1_1_1	977966	.	C	A,T	33.76	PASS	.	GT:GQ:DP:AD:AF	1/1:17:4:0,4,.:1,.	2/1:12:14:0,6,8:0.4286,0.5714	0/1:18:5:1,3,.:0.6,.	0/1:20:16:7,8,.:0.5,.	2/2:24:19:1,.,16:.,0.8421	1/1:30:27:0,26,.:0.963,.	2/2:7:10:1,.,7:.,0.7	1/1:25:29:0,27,.:0.931,.	0/1:20:16:7,7,.:0.4375,.	2/1:22:56:1,23,32:0.4107,0.5714	1/1:33:61:0,61,.:1,.	1/1:15:7:0,7,.:1,.	./.:.:.:.:.	1/1:14:6:0,6,.:1,.	0/1:5:5:0,4,.:0.8,.	1/1:17:9:0,9,.:1,.	0/1:21:20:13,7,.:0.35,.	1/1:27:21:0,20,.:0.9524,.	0/1:19:74:33,34,.:0.4595,.
ptg000268l_1_1_1	978856	.	C	T	29.15	PASS	.	GT:GQ:DP:AD:AF	1/1:20:5:0,5:1	1/1:21:14:0,14:1	1/1:19:6:0,6:1	1/1:16:16:1,14:0.875	1/1:18:15:0,15:1	1/1:21:25:0,25:1	1/1:21:11:0,11:1	1/1:24:30:0,29:0.9667	1/1:23:14:0,14:1	1/1:27:37:0,37:1	1/1:29:38:0,38:1	1/1:16:10:0,10:1	1/1:18:4:0,4:1	0/1:5:3:0,1:0.3333	0/1:6:6:1,5:0.8333	1/1:22:18:0,16:0.8889	./.:.:.:.:.	1/1:21:19:0,19:1	0/1:26:64:29,35:0.5469
ptg000268l_1_1_1	979218	.	T	C	25.13	PASS	.	GT:GQ:DP:AD:AF	0/1:9:5:3,2:0.4	1/1:10:11:2,9:0.8182	1/1:17:5:1,4:0.8	1/1:24:18:1,17:0.9444	./.:.:.:.:.	0/1:21:23:11,12:0.5217	0/1:16:9:6,3:0.3333	1/1:22:26:0,26:1	1/1:21:12:0,12:1	1/1:25:30:0,28:0.9333	0/1:15:29:11,16:0.5517	1/1:19:11:0,11:1	1/1:5:3:1,2:0.6667	1/1:5:3:0,3:1	1/1:17:7:1,6:0.8571	1/1:20:10:2,8:0.8	1/1:22:30:2,26:0.8667	1/1:25:21:0,21:1	0/1:15:57:29,28:0.4912
ptg000268l_1_1_1	979244	.	T	C	25.17	PASS	.	GT:GQ:DP:AD:AF	1/1:25:5:0,5:1	1/1:9:11:2,9:0.8182	./.:.:.:.:.	1/1:19:19:1,18:0.9474	0/1:17:16:8,8:0.5	0/1:15:23:11,12:0.5217	0/1:17:9:6,3:0.3333	1/1:24:24:0,24:1	1/1:17:11:0,10:0.9091	1/1:24:30:0,29:0.9667	0/1:14:29:10,16:0.5517	1/1:18:11:0,11:1	1/1:11:4:1,3:0.75	0/1:5:3:0,3:1	1/1:19:7:1,6:0.8571	1/1:17:15:2,13:0.8667	1/1:24:31:0,31:1	1/1:24:19:0,19:1	0/1:14:57:29,28:0.4912
ptg000268l_1_1_1	979292	.	A	G	30.2	PASS	.	GT:GQ:DP:AD:AF	1/1:25:5:0,5:1	1/1:27:12:0,11:0.9167	./.:.:.:.:.	1/1:24:19:0,16:0.8421	1/1:18:13:0,12:0.9231	1/1:20:22:0,22:1	1/1:26:9:0,9:1	0/1:20:25:9,15:0.6	1/1:30:9:0,9:1	0/1:20:34:14,20:0.5882	1/1:24:36:0,36:1	1/1:25:7:0,7:1	1/1:18:4:1,3:0.75	1/1:20:4:0,4:1	1/1:14:8:1,6:0.75	1/1:11:9:2,7:0.7778	1/1:20:32:4,26:0.8125	0/1:19:12:6,6:0.5	0/1:17:57:29,28:0.4912
ptg000268l_1_1_1	979458	.	A	C	35.13	PASS	.	GT:GQ:DP:AD:AF	0/1:15:4:2,2:0.5	1/1:15:13:2,11:0.8462	0/1:15:6:1,5:0.8333	1/1:28:20:1,19:0.95	0/1:13:16:9,7:0.4375	1/1:31:28:0,28:1	0/1:19:10:7,3:0.3	./.:.:.:.:.	0/1:22:6:3,2:0.3333	1/1:20:31:0,31:1	1/1:35:35:0,35:1	0/1:19:8:5,3:0.375	0/1:20:8:4,4:0.5	1/1:14:6:0,6:1	0/1:23:12:4,8:0.6667	1/1:19:11:0,11:1	0/1:21:32:16,16:0.5	0/1:23:13:6,7:0.5385	0/1:7:56:41,15:0.2679
ptg000268l_1_1_1	981020	.	T	A,G	28.66	PASS	.	GT:GQ:DP:AD:AF	1/1:18:4:0,4,.:1,.	0/1:3:10:0,7,.:0.7,.	1/1:13:10:0,7,.:0.7,.	2/2:23:19:0,.,16:.,0.8421	1/1:18:9:0,9,.:1,.	1/1:28:28:1,26,.:0.9286,.	1/1:23:8:0,8,.:1,.	2/2:13:13:1,.,10:.,0.7692	1/1:23:14:0,14,.:1,.	0/1:20:27:10,15,.:0.5556,.	1/1:22:36:0,34,.:0.9444,.	1/1:21:4:0,4,.:1,.	1/1:15:10:0,9,.:0.9,.	0/1:6:5:0,3,.:0.6,.	1/1:6:4:0,3,.:0.75,.	2/2:11:7:1,.,5:.,0.7143	1/1:12:22:1,16,.:0.7273,.	1/1:18:10:0,10,.:1,.	0/2:17:37:24,.,11:.,0.2973
ptg000268l_1_1_1	983430	.	T	G	26.33	PASS	.	GT:GQ:DP:AD:AF	1/1:26:6:0,6:1	0/1:10:18:0,9:0.5	1/1:15:7:0,7:1	1/1:18:25:1,23:0.92	1/1:22:17:0,16:0.9412	1/1:19:20:1,18:0.9	0/1:21:15:9,6:0.4	1/1:25:20:0,19:0.95	1/1:4:10:1,6:0.6	1/1:24:26:0,24:0.9231	1/1:5:26:0,15:0.5769	./.:.:.:.:.	1/1:10:5:0,3:0.6	1/1:21:3:0,3:1	1/1:16:6:1,5:0.8333	1/1:18:6:0,5:0.8333	1/1:23:19:0,18:0.9474	1/1:5:6:0,5:0.8333	0/1:8:26:22,4:0.1538
ptg000268l_1_1_1	990316	.	T	C	24.08	PASS	.	GT:GQ:DP:AD:AF	0/1:9:10:8,2:0.2	0/1:13:24:16,8:0.3333	0/1:7:5:1,4:0.8	1/1:19:15:1,14:0.9333	0/1:18:7:2,5:0.7143	1/1:24:9:1,8:0.8889	1/1:21:10:1,8:0.8	0/1:20:20:7,13:0.65	1/1:10:9:3,6:0.6667	0/1:22:44:19,25:0.5682	0/1:21:28:10,16:0.5714	1/1:21:5:0,4:0.8	./.:.:.:.:.	0/1:17:6:2,4:0.6667	0/1:11:5:2,2:0.4	0/1:15:7:2,4:0.5714	1/1:3:6:0,5:0.8333	0/1:20:13:4,9:0.6923	0/1:13:52:31,8:0.1538
ptg000268l_1_1_1	994246	.	T	G	32.41	PASS	.	GT:GQ:DP:AD:AF	1/1:20:6:0,5:0.8333	1/1:21:17:0,17:1	1/1:18:7:0,7:1	1/1:21:14:0,14:1	0/1:4:8:0,7:0.875	1/1:22:27:0,27:1	1/1:17:10:0,10:1	1/1:19:12:0,12:1	1/1:5:4:0,3:0.75	1/1:32:25:0,21:0.84	1/1:30:33:0,31:0.9394	1/1:10:2:0,2:1	./.:.:.:.:.	1/1:14:7:0,7:1	1/1:15:4:0,4:1	0/1:17:7:2,5:0.7143	1/1:20:18:0,18:1	1/1:17:9:0,9:1	0/1:23:76:31,45:0.5921
ptg000268l_1_1_1	996147	.	C	T	28.36	PASS	.	GT:GQ:DP:AD:AF	1/1:15:8:0,8:1	1/1:17:12:0,12:1	0/1:15:9:3,6:0.6667	0/1:11:18:5,13:0.7222	1/1:14:11:1,10:0.9091	1/1:19:17:0,17:1	0/1:16:11:3,8:0.7273	0/1:19:20:8,12:0.6	1/1:14:10:1,9:0.9	0/1:4:22:1,15:0.6818	0/1:13:30:15,14:0.4667	1/1:6:3:0,3:1	./.:.:.:.:.	0/1:16:6:4,2:0.3333	1/1:15:7:0,7:1	1/1:16:9:1,8:0.8889	1/1:28:18:0,18:1	1/1:19:8:0,7:0.875	0/1:18:79:29,50:0.6329
ptg000268l_1_1_1	997665	.	A	G	34.86	PASS	.	GT:GQ:DP:AD:AF	1/1:24:5:0,5:1	0/1:12:11:4,7:0.6364	1/1:6:9:3,6:0.6667	1/1:17:18:1,17:0.9444	1/1:30:20:0,20:1	1/1:30:22:0,20:0.9091	1/1:28:7:0,7:1	1/1:34:28:0,28:1	1/1:17:13:0,12:0.9231	1/1:26:33:1,28:0.8485	1/1:16:23:1,16:0.6957	./.:.:.:.:.	1/1:14:6:0,6:1	1/1:12:2:0,2:1	1/1:8:5:1,4:0.8	1/1:27:14:0,14:1	0/1:23:37:17,20:0.5405	1/1:15:8:1,7:0.875	0/1:15:67:37,30:0.4478
ptg000268l_1_1_1	998697	.	A	G,C	25.15	PASS	.	GT:GQ:DP:AD:AF	./.:.:.:.:.	1/1:16:11:1,8,.:0.7273,.	0/2:5:11:1,.,5:.,0.4545	0/1:8:14:0,3,.:0.2143,.	0/2:6:17:0,.,10:.,0.5882	1/1:15:26:3,21,.:0.8077,.	1/1:25:9:0,8,.:0.8889,.	0/2:11:30:0,.,18:.,0.6	0/1:3:10:1,3,.:0.3,.	0/2:7:20:0,.,7:.,0.35	0/1:9:25:0,9,.:0.36,.	1/1:5:2:0,2,.:1,.	1/1:21:3:0,3,.:1,.	2/2:7:4:0,.,2:.,0.5	2/2:6:3:0,.,2:.,0.6667	1/2:3:9:0,4,3:0.4444,0.3333	2/1:7:18:0,9,9:0.5,0.5	0/1:7:10:0,4,.:0.4,.	0/1:16:63:27,16,.:0.254,.
ptg000268l_1_1_1	1007070	.	A	T	30.33	PASS	.	GT:GQ:DP:AD:AF	1/1:9:5:0,4:0.8	1/1:22:11:0,10:0.9091	1/1:18:15:1,12:0.8	1/1:21:16:0,15:0.9375	1/1:13:9:0,7:0.7778	1/1:30:24:0,21:0.875	1/1:20:15:0,12:0.8	1/1:20:41:0,41:1	1/1:13:6:0,4:0.6667	1/1:23:12:0,10:0.8333	1/1:28:34:0,34:1	1/1:23:5:0,5:1	1/1:14:6:0,5:0.8333	0/1:2:3:0,3:1	0/1:9:4:0,3:0.75	./.:.:.:.:.	1/1:28:30:0,27:0.9	1/1:18:5:0,5:1	0/1:11:51:29,22:0.4314
ptg000268l_1_1_1	1007760	.	T	G	28.63	PASS	.	GT:GQ:DP:AD:AF	1/1:6:5:1,3:0.6	1/1:19:10:0,10:1	1/1:20:12:0,12:1	1/1:16:17:0,16:0.9412	1/1:15:12:3,9:0.75	1/1:23:15:0,15:1	1/1:22:17:0,17:1	1/1:26:39:0,39:1	1/1:20:6:0,6:1	1/1:6:10:0,6:0.6	1/1:28:37:0,36:0.973	./.:.:.:.:.	1/1:14:10:1,9:0.9	1/1:5:3:0,3:1	0/1:4:3:1,2:0.6667	0/1:5:4:2,2:0.5	1/1:24:23:1,20:0.8696	1/1:20:15:1,14:0.9333	0/1:22:55:31,24:0.4364
ptg000268l_1_1_1	1008522	.	C	T	36.98	PASS	.	GT:GQ:DP:AD:AF	1/1:21:5:0,5:1	0/1:22:12:4,8:0.6667	0/1:23:11:5,6:0.5455	0/1:13:17:10,6:0.3529	1/1:23:15:0,14:0.9333	1/1:19:19:1,18:0.9474	0/1:11:20:12,8:0.4	1/1:35:41:0,41:1	1/1:17:10:2,8:0.8	1/1:23:25:0,23:0.92	1/1:36:38:0,38:1	./.:.:.:.:.	0/1:22:10:4,6:0.6	1/1:16:9:0,9:1	1/1:17:4:0,4:1	1/1:15:8:0,8:1	1/1:30:35:0,35:1	1/1:19:11:0,11:1	0/1:20:56:31,25:0.4464
ptg000268l_1_1_1	1008525	.	A	T	36.49	PASS	.	GT:GQ:DP:AD:AF	1/1:21:5:0,5:1	0/1:23:11:3,8:0.7273	0/1:22:11:4,7:0.6364	0/1:19:17:8,7:0.4118	1/1:27:15:0,15:1	1/1:20:19:1,17:0.8947	1/1:28:20:0,20:1	1/1:36:41:0,41:1	1/1:20:10:1,9:0.9	1/1:23:25:0,25:1	1/1:33:38:0,36:0.9474	./.:.:.:.:.	0/1:23:10:4,6:0.6	1/1:17:9:0,9:1	1/1:17:4:0,4:1	1/1:15:8:0,8:1	1/1:32:35:0,33:0.9429	1/1:20:6:0,5:0.8333	0/1:21:56:31,25:0.4464
ptg000268l_1_1_1	1020287	.	A	T	34.08	PASS	.	GT:GQ:DP:AD:AF	1/1:15:4:0,4:1	1/1:18:15:1,14:0.9333	1/1:5:5:0,4:0.8	1/1:12:13:1,12:0.9231	0/1:7:14:5,9:0.6429	1/1:6:8:0,8:1	1/1:20:10:0,10:1	./.:.:.:.:.	0/1:7:12:6,6:0.5	0/1:4:20:0,13:0.65	1/1:26:40:2,38:0.95	0/1:8:3:1,2:0.6667	1/1:11:8:1,7:0.875	0/1:4:4:1,2:0.5	1/1:11:3:0,3:1	1/1:10:6:1,5:0.8333	0/1:16:14:5,9:0.6429	1/1:34:27:0,27:1	0/1:17:78:32,46:0.5897
ptg000268l_1_1_1	1020295	.	T	C	32.04	PASS	.	GT:GQ:DP:AD:AF	0/1:8:4:2,2:0.5	1/1:14:15:1,14:0.9333	1/1:13:5:0,5:1	1/1:13:13:1,12:0.9231	./.:.:.:.:.	1/1:5:8:0,8:1	1/1:20:11:0,11:1	1/1:27:17:0,17:1	1/1:24:12:0,12:1	1/1:27:34:0,34:1	1/1:27:42:2,40:0.9524	1/1:18:3:0,3:1	1/1:17:11:0,11:1	1/1:11:4:0,3:0.75	1/1:17:3:0,3:1	1/1:16:9:0,9:1	0/1:10:14:5,9:0.6429	1/1:32:29:0,29:1	0/1:19:78:32,46:0.5897
ptg000268l_1_1_1	1020542	.	G	C	32.3	PASS	.	GT:GQ:DP:AD:AF	1/1:27:6:0,6:1	1/1:20:17:2,15:0.8824	1/1:10:5:0,5:1	1/1:16:15:1,14:0.9333	0/1:22:14:6,8:0.5714	0/1:21:12:6,6:0.5	./.:.:.:.:.	1/1:28:23:0,23:1	1/1:9:11:2,9:0.8182	1/1:32:28:0,28:1	1/1:32:42:0,41:0.9762	1/1:25:4:0,4:1	1/1:16:9:0,9:1	1/1:25:4:0,4:1	1/1:13:7:0,7:1	1/1:22:4:0,4:1	0/1:21:21:9,12:0.5714	1/1:28:19:0,19:1	0/1:25:76:32,44:0.5789
ptg000268l_1_1_1	1020584	.	A	G	31.57	PASS	.	GT:GQ:DP:AD:AF	1/1:15:6:0,6:1	1/1:20:16:0,16:1	1/1:15:6:0,6:1	1/1:22:17:1,16:0.9412	1/1:18:14:0,14:1	1/1:27:12:1,11:0.9167	0/1:18:9:2,7:0.7778	1/1:31:23:0,23:1	1/1:30:11:0,11:1	0/1:14:19:4,15:0.7895	1/1:28:45:0,45:1	0/1:20:6:3,3:0.5	1/1:16:9:0,9:1	1/1:5:4:1,3:0.75	1/1:18:3:0,3:1	1/1:5:4:1,3:0.75	0/1:17:14:8,6:0.4286	1/1:22:19:0,19:1	0/1:22:77:33,44:0.5714
ptg000268l_1_1_1	1023491	.	T	C	32.09	PASS	.	GT:GQ:DP:AD:AF	1/1:13:5:0,5:1	1/1:17:12:0,12:1	1/1:15:9:0,9:1	1/1:21:19:1,17:0.8947	1/1:19:13:0,13:1	1/1:24:20:0,20:1	1/1:27:9:0,9:1	1/1:20:24:0,23:0.9583	1/1:18:12:0,12:1	1/1:22:34:0,32:0.9412	1/1:32:41:0,39:0.9512	1/1:15:3:0,3:1	0/1:12:4:2,2:0.5	0/1:5:2:0,2:1	1/1:13:6:0,6:1	./.:.:.:.:.	1/1:27:21:0,21:1	1/1:22:13:0,13:1	0/1:14:67:33,34:0.5075
ptg000268l_1_1_1	1025480	.	T	C	34.45	PASS	.	GT:GQ:DP:AD:AF	1/1:17:9:0,9:1	0/1:20:14:8,6:0.4286	0/1:22:10:4,6:0.6	0/1:17:14:6,8:0.5714	1/1:23:17:0,17:1	0/1:21:15:7,8:0.5333	1/1:28:10:1,9:0.9	1/1:29:36:0,36:1	1/1:12:19:3,16:0.8421	1/1:32:29:0,29:1	1/1:34:42:0,42:1	1/1:20:6:1,5:0.8333	0/1:22:10:3,7:0.7	1/1:22:4:0,4:1	1/1:14:7:0,7:1	0/1:19:10:6,4:0.4	1/1:32:33:0,33:1	1/1:24:21:0,20:0.9524	0/1:19:85:38,47:0.5529
ptg000268l_1_1_1	1025949	.	A	G	32.19	PASS	.	GT:GQ:DP:AD:AF	0/1:14:7:4,3:0.4286	0/1:19:13:4,9:0.6923	1/1:16:7:1,6:0.8571	0/1:19:15:5,10:0.6667	1/1:26:13:0,13:1	0/1:18:23:12,10:0.4348	1/1:23:8:0,7:0.875	1/1:32:26:0,25:0.9615	./.:.:.:.:.	1/1:28:23:0,22:0.9565	0/1:15:29:9,20:0.6897	0/1:11:5:1,3:0.6	1/1:14:6:0,6:1	1/1:14:5:0,5:1	0/1:15:8:2,6:0.75	1/1:19:10:0,10:1	1/1:26:15:1,14:0.9333	0/1:16:14:7,7:0.5	0/1:17:85:38,47:0.5529
ptg000268l_1_1_1	1025959	.	A	G	35.3	PASS	.	GT:GQ:DP:AD:AF	0/1:15:7:4,3:0.4286	0/1:9:13:4,9:0.6923	1/1:24:7:0,7:1	1/1:19:15:0,15:1	1/1:24:13:0,13:1	1/1:25:23:0,21:0.913	1/1:23:7:0,6:0.8571	1/1:35:26:0,24:0.9231	1/1:18:17:2,14:0.8235	1/1:26:23:0,22:0.9565	1/1:24:38:4,34:0.8947	1/1:16:6:0,4:0.6667	1/1:14:6:0,6:1	1/1:7:3:0,3:1	1/1:18:5:1,4:0.8	1/1:19:10:0,10:1	1/1:22:22:2,20:0.9091	0/1:17:14:7,6:0.4286	0/1:15:85:38,47:0.5529
ptg000268l_1_1_1	1027268	.	T	A	32.93	PASS	.	GT:GQ:DP:AD:AF	1/1:18:9:0,9:1	1/1:23:17:0,17:1	1/1:24:4:0,4:1	1/1:9:17:4,13:0.7647	1/1:25:20:0,19:0.95	1/1:32:23:0,23:1	1/1:18:11:0,11:1	1/1:27:25:1,24:0.96	1/1:25:18:0,18:1	0/1:26:26:11,15:0.5769	0/1:24:52:27,25:0.4808	0/1:17:8:2,6:0.75	0/1:21:10:2,8:0.8	1/1:18:5:1,4:0.8	0/1:4:4:2,2:0.5	1/1:5:9:3,6:0.6667	1/1:27:28:0,27:0.9643	1/1:23:15:0,15:1	0/1:19:96:42,54:0.5625
ptg000268l_1_1_1	1027677	.	C	T	31.03	PASS	.	GT:GQ:DP:AD:AF	1/1:14:8:0,8:1	1/1:19:17:0,16:0.9412	1/1:22:4:0,4:1	1/1:26:19:0,19:1	1/1:21:22:0,22:1	1/1:23:16:0,16:1	1/1:17:8:0,8:1	0/1:17:26:13,12:0.4615	1/1:23:15:0,15:1	1/1:6:23:1,11:0.4783	1/1:29:55:0,53:0.9636	1/1:13:7:1,5:0.7143	1/1:16:8:0,6:0.75	1/1:16:7:0,7:1	./.:.:.:.:.	1/1:7:13:0,5:0.3846	1/1:31:26:0,26:1	0/1:17:17:9,8:0.4706	0/1:16:92:37,55:0.5978
ptg000268l_1_1_1	1027706	.	C	T	28.71	PASS	.	GT:GQ:DP:AD:AF	0/1:6:8:0,4:0.5	1/1:19:17:1,15:0.8824	1/1:22:4:0,4:1	1/1:16:18:1,14:0.7778	1/1:22:24:0,23:0.9583	0/1:16:17:9,7:0.4118	1/1:26:8:0,8:1	0/1:20:27:14,12:0.4444	0/1:5:14:2,12:0.8571	1/1:28:29:0,29:1	1/1:22:55:0,53:0.9636	1/1:23:7:0,7:1	1/1:22:6:0,6:1	1/1:16:5:0,4:0.8	./.:.:.:.:.	1/1:22:18:0,18:1	1/1:7:15:0,10:0.6667	1/1:23:17:0,17:1	0/1:21:91:36,55:0.6044
ptg000268l_1_1_1	1028116	.	T	G	34.53	PASS	.	GT:GQ:DP:AD:AF	1/1:20:5:0,5:1	1/1:27:13:1,12:0.9231	./.:.:.:.:.	1/1:22:17:0,15:0.8824	1/1:5:18:0,9:0.5	1/1:19:16:0,16:1	1/1:24:8:0,8:1	1/1:20:30:1,29:0.9667	1/1:19:10:0,10:1	1/1:34:28:0,26:0.9286	1/1:27:60:1,59:0.9833	0/1:4:9:0,5:0.5556	1/1:15:6:0,4:0.6667	1/1:21:5:0,5:1	1/1:8:2:0,1:0.5	1/1:16:13:0,11:0.8462	1/1:20:18:1,15:0.8333	0/1:10:11:0,4:0.3636	0/1:19:93:37,56:0.6022
ptg000268l_1_1_1	1028611	.	G	A	34.03	PASS	.	GT:GQ:DP:AD:AF	1/1:15:6:0,6:1	0/1:17:15:10,5:0.3333	0/1:18:4:2,2:0.5	1/1:10:17:4,13:0.7647	0/1:11:23:13,10:0.4348	1/1:26:18:0,17:0.9444	1/1:24:14:0,13:0.9286	1/1:29:28:0,27:0.9643	1/1:19:9:0,9:1	1/1:34:24:0,22:0.9167	1/1:28:45:0,44:0.9778	0/1:12:8:3,5:0.625	0/1:8:6:2,4:0.6667	1/1:18:3:0,3:1	0/1:13:6:2,4:0.6667	1/1:14:19:2,17:0.8947	0/1:4:28:11,17:0.6071	1/1:23:21:0,21:1	0/1:11:93:39,54:0.5806
ptg000268l_1_1_1	1029246	.	A	T	33	PASS	.	GT:GQ:DP:AD:AF	1/1:24:8:0,8:1	1/1:22:15:1,14:0.9333	1/1:25:5:0,5:1	0/1:17:16:6,9:0.5625	1/1:21:22:0,20:0.9091	1/1:20:18:0,18:1	1/1:19:8:0,7:0.875	1/1:24:23:3,20:0.8696	1/1:8:9:4,5:0.5556	1/1:31:29:0,29:1	1/1:29:29:1,28:0.9655	1/1:25:5:0,5:1	1/1:21:6:0,6:1	1/1:16:8:0,8:1	./.:.:.:.:.	1/1:17:10:1,9:0.9	1/1:33:29:0,29:1	0/1:20:21:7,14:0.6667	0/1:19:94:42,52:0.5532
ptg000268l_1_1_1	1030272	.	T	C	34.67	PASS	.	GT:GQ:DP:AD:AF	1/1:26:4:0,4:1	1/1:24:12:0,12:1	1/1:17:8:0,8:1	0/1:21:21:8,13:0.619	1/1:26:17:0,17:1	1/1:29:16:0,16:1	1/1:9:12:1,11:0.9167	1/1:23:18:1,16:0.8889	1/1:27:6:0,6:1	0/1:20:15:7,8:0.5333	1/1:32:36:0,36:1	1/1:16:7:0,7:1	0/1:14:11:2,9:0.8182	0/1:15:8:2,6:0.75	./.:.:.:.:.	1/1:22:11:0,11:1	1/1:33:28:0,28:1	1/1:34:26:0,26:1	0/1:21:93:40,53:0.5699
ptg000268l_1_1_1	1038032	.	C	G,A	36.84	PASS	.	GT:GQ:DP:AD:AF	1/1:14:6:0,6,.:1,.	1/1:35:25:0,24,.:0.96,.	1/1:18:9:0,9,.:1,.	1/1:26:15:0,15,.:1,.	0/1:22:23:12,10,.:0.4348,.	1/1:15:23:3,20,.:0.8696,.	2/1:9:17:0,8,9:0.4706,0.5294	0/1:23:30:14,13,.:0.4333,.	1/1:27:15:0,15,.:1,.	1/2:6:24:0,16,8:0.6667,0.3333	1/1:36:30:0,29,.:0.9667,.	1/1:21:11:0,11,.:1,.	1/1:15:11:0,10,.:0.9091,.	./.:.:.:.:.	2/1:5:4:0,2,2:0.5,0.5	1/1:35:25:0,25,.:1,.	1/1:31:31:0,29,.:0.9355,.	1/1:28:16:0,16,.:1,.	0/1:22:59:35,24,.:0.4068,.
ptg000268l_1_1_1	1039361	.	T	G,A	29.84	PASS	.	GT:GQ:DP:AD:AF	1/1:16:7:0,7,.:1,.	1/1:26:22:0,22,.:1,.	1/1:16:7:0,7,.:1,.	1/1:27:16:0,15,.:0.9375,.	1/1:29:18:0,17,.:0.9444,.	2/1:13:21:0,10,11:0.4762,0.5238	2/2:20:18:0,.,18:.,1	1/1:24:19:0,18,.:0.9474,.	1/1:21:16:0,15,.:0.9375,.	0/2:4:23:1,.,14:.,0.6087	0/1:22:21:14,7,.:0.3333,.	1/1:16:12:0,10,.:0.8333,.	0/1:20:5:2,3,.:0.6,.	2/2:7:5:0,.,4:.,0.8	./.:.:.:.:.	0/1:17:8:2,6,.:0.75,.	2/1:6:19:1,9,9:0.4737,0.4737	2/2:12:10:0,.,8:.,0.8	0/1:19:68:33,35,.:0.5147,.
ptg000268l_1_1_1	1040173	.	A	T	32.51	PASS	.	GT:GQ:DP:AD:AF	1/1:16:8:0,6:0.75	1/1:21:20:0,19:0.95	1/1:20:7:0,7:1	1/1:19:13:0,13:1	1/1:23:22:0,22:1	1/1:21:25:0,25:1	1/1:21:9:1,8:0.8889	1/1:30:22:0,22:1	1/1:22:13:0,13:1	1/1:24:26:0,26:1	1/1:31:27:0,27:1	./.:.:.:.:.	1/1:14:5:0,5:1	0/1:4:4:0,4:1	1/1:13:6:0,6:1	1/1:15:12:0,10:0.8333	1/1:32:27:0,27:1	0/1:5:12:0,6:0.5	0/1:19:79:36,43:0.5443
ptg000268l_1_1_1	1040223	.	G	T	27.35	PASS	.	GT:GQ:DP:AD:AF	1/1:15:8:0,8:1	1/1:23:20:0,20:1	1/1:11:7:0,7:1	0/1:5:13:0,8:0.6154	1/1:13:22:0,19:0.8636	1/1:19:25:0,25:1	0/1:7:9:0,5:0.5556	1/1:22:23:1,22:0.9565	0/1:8:12:0,7:0.5833	1/1:4:20:0,11:0.55	1/1:27:30:0,30:1	1/1:15:14:0,12:0.8571	1/1:6:4:0,3:0.75	0/1:5:4:0,4:1	1/1:14:8:0,7:0.875	1/1:19:12:0,12:1	1/1:20:28:0,26:0.9286	0/1:5:13:0,7:0.5385	0/1:20:81:38,43:0.5309
ptg000268l_1_1_1	1049441	.	C	T	29.24	PASS	.	GT:GQ:DP:AD:AF	1/1:24:5:0,5:1	0/1:6:4:1,3:0.75	1/1:16:5:0,5:1	1/1:21:20:0,20:1	./.:.:.:.:.	1/1:25:23:1,21:0.913	1/1:20:5:0,5:1	1/1:27:18:0,18:1	0/1:5:7:0,7:1	1/1:26:34:3,31:0.9118	1/1:23:12:0,12:1	1/1:8:7:0,4:0.5714	1/1:17:4:0,3:0.75	1/1:19:3:0,3:1	1/1:10:2:0,2:1	1/1:14:9:0,9:1	1/1:29:25:0,24:0.96	1/1:20:19:0,19:1	0/1:12:74:54,20:0.2703
ptg000268l_1_1_1	1071710	.	C	A,G	27.16	PASS	.	GT:GQ:DP:AD:AF	1/1:14:4:0,3,.:0.75,.	1/1:5:10:0,5,.:0.5,.	2/2:13:14:2,.,10:.,0.7143	1/1:15:10:0,8,.:0.8,.	1/2:4:14:0,8,6:0.5714,0.4286	1/2:5:25:1,11,11:0.44,0.44	1/1:21:8:0,8,.:1,.	0/2:14:19:9,.,10:.,0.5263	1/1:15:10:0,9,.:0.9,.	0/2:6:26:0,.,8:.,0.3077	2/2:4:14:0,.,8:.,0.5714	2/2:9:2:0,.,2:.,1	1/1:14:7:0,6,.:0.8571,.	0/1:4:2:0,1,.:0.5,.	./.:.:.:.:.	0/1:11:7:1,3,.:0.4286,.	1/1:27:20:0,20,.:1,.	1/1:25:24:0,22,.:0.9167,.	0/1:7:58:24,19,.:0.3276,.
ptg000268l_1_1_1	1072282	.	T	C	34.56	PASS	.	GT:GQ:DP:AD:AF	1/1:10:4:1,3:0.75	1/1:13:11:2,9:0.8182	1/1:20:14:2,12:0.8571	1/1:10:11:3,8:0.7273	1/1:13:13:2,9:0.6923	1/1:32:29:1,27:0.931	0/1:16:9:6,3:0.3333	0/1:18:19:12,7:0.3684	0/1:19:8:3,5:0.625	0/1:22:39:16,23:0.5897	1/1:34:34:2,32:0.9412	./.:.:.:.:.	0/1:14:11:2,9:0.8182	0/1:12:2:1,1:0.5	1/1:13:2:0,2:1	1/1:14:6:1,4:0.6667	1/1:27:22:2,20:0.9091	0/1:16:14:10,4:0.2857	0/1:24:59:26,33:0.5593
ptg000268l_1_1_1	1075263	.	C	A	37.23	PASS	.	GT:GQ:DP:AD:AF	./.:.:.:.:.	1/1:24:15:0,15:1	1/1:20:10:0,9:0.9	1/1:20:12:0,12:1	1/1:21:10:0,10:1	1/1:25:15:0,14:0.9333	1/1:16:5:0,5:1	1/1:26:14:0,13:0.9286	1/1:19:9:0,9:1	1/1:32:42:0,42:1	1/1:37:60:0,60:1	0/1:17:12:6,6:0.5	1/1:16:4:0,4:1	0/1:13:7:1,6:0.8571	1/1:16:7:0,7:1	1/1:17:8:0,8:1	0/1:11:21:7,13:0.619	1/1:27:16:0,16:1	0/1:18:70:34,36:0.5143
ptg000268l_1_1_1	1075269	.	T	C	37.69	PASS	.	GT:GQ:DP:AD:AF	./.:.:.:.:.	0/1:14:15:6,9:0.6	1/1:21:10:1,9:0.9	1/1:23:12:0,12:1	1/1:23:10:0,10:1	1/1:32:15:0,14:0.9333	1/1:18:5:0,5:1	1/1:29:14:0,14:1	1/1:22:9:0,8:0.8889	0/1:8:30:8,22:0.7333	1/1:37:60:0,60:1	0/1:18:12:6,6:0.5	1/1:16:4:1,3:0.75	0/1:13:4:1,3:0.75	1/1:17:7:0,7:1	1/1:16:8:0,8:1	0/1:19:34:13,21:0.6176	1/1:31:16:0,16:1	0/1:18:70:34,36:0.5143
ptg000268l_1_1_1	1075270	.	G	A	36.9	PASS	.	GT:GQ:DP:AD:AF	./.:.:.:.:.	1/1:19:15:0,15:1	1/1:18:10:0,10:1	1/1:18:12:0,12:1	1/1:18:10:0,10:1	1/1:23:15:0,15:1	1/1:13:5:1,4:0.8	1/1:22:14:0,14:1	1/1:17:9:0,9:1	1/1:31:42:0,42:1	1/1:36:60:0,60:1	0/1:15:12:6,6:0.5	1/1:10:4:1,3:0.75	0/1:13:4:1,3:0.75	1/1:17:5:0,5:1	1/1:21:7:0,7:1	0/1:20:21:7,13:0.619	1/1:26:16:0,16:1	0/1:19:70:34,36:0.5143
ptg000268l_1_1_1	1077255	.	A	T	30.81	PASS	.	GT:GQ:DP:AD:AF	0/1:17:4:2,2:0.5	1/1:19:10:0,9:0.9	1/1:25:7:0,7:1	0/1:19:20:8,12:0.6	1/1:26:14:0,13:0.9286	1/1:30:24:1,22:0.9167	1/1:23:7:0,7:1	0/1:20:17:9,8:0.4706	0/1:20:7:4,3:0.4286	1/1:30:61:4,55:0.9016	0/1:11:39:23,15:0.3846	0/1:17:9:5,4:0.4444	0/1:16:10:2,8:0.8	1/1:16:8:0,8:1	1/1:19:9:0,9:1	0/1:17:12:2,10:0.8333	1/1:19:14:1,12:0.8571	1/1:29:20:0,20:1	0/1:20:89:32,57:0.6404
ptg000268l_1_1_1	1077268	.	T	A	28.68	PASS	.	GT:GQ:DP:AD:AF	1/1:24:4:0,4:1	1/1:18:10:0,10:1	1/1:25:7:0,7:1	./.:.:.:.:.	1/1:26:14:0,13:0.9286	1/1:19:24:1,22:0.9167	1/1:23:7:0,7:1	1/1:28:17:0,16:0.9412	0/1:18:7:4,3:0.4286	0/1:12:38:22,15:0.3947	1/1:2:40:18,22:0.55	1/1:26:9:0,9:1	0/1:15:10:2,8:0.8	1/1:22:5:0,5:1	1/1:19:6:1,5:0.8333	1/1:27:9:0,9:1	1/1:27:14:0,13:0.9286	1/1:22:20:0,20:1	0/1:18:89:32,57:0.6404
ptg000268l_1_1_1	1077581	.	A	G	33.17	PASS	.	GT:GQ:DP:AD:AF	1/1:25:4:0,4:1	1/1:19:9:0,9:1	0/1:19:8:2,5:0.625	1/1:18:23:1,22:0.9565	0/1:21:18:10,8:0.4444	1/1:28:24:0,22:0.9167	1/1:20:10:0,10:1	1/1:31:19:0,19:1	1/1:23:12:0,12:1	1/1:33:60:0,54:0.9	1/1:30:77:2,73:0.9481	1/1:23:13:0,13:1	0/1:22:11:4,7:0.6364	1/1:17:8:0,8:1	1/1:20:10:0,10:1	0/1:21:13:4,9:0.6923	1/1:30:19:1,18:0.9474	./.:.:.:.:.	0/1:20:93:47,46:0.4946
ptg000268l_1_1_1	1078435	.	A	C	30.73	PASS	.	GT:GQ:DP:AD:AF	0/1:20:4:1,3:0.75	1/1:14:12:1,11:0.9167	1/1:23:6:0,6:1	0/1:16:17:3,14:0.8235	0/1:25:14:4,10:0.7143	0/1:23:22:11,11:0.5	0/1:22:12:7,5:0.4167	0/1:24:18:7,11:0.6111	1/1:19:11:0,11:1	0/1:17:34:19,15:0.4412	1/1:30:68:4,64:0.9412	0/1:15:11:4,7:0.6364	0/1:16:11:8,3:0.2727	0/1:16:8:1,7:0.875	0/1:23:10:3,7:0.7	0/1:22:9:5,4:0.4444	0/1:19:25:14,11:0.44	0/1:22:25:8,17:0.68	0/1:20:87:29,58:0.6667
ptg000268l_1_1_1	1080351	.	T	C	29.36	PASS	.	GT:GQ:DP:AD:AF	0/1:21:4:2,2:0.5	1/1:17:8:0,8:1	1/1:15:7:0,7:1	1/1:20:8:0,8:1	1/1:25:12:1,11:0.9167	1/1:28:18:0,18:1	1/1:19:6:1,5:0.8333	1/1:24:14:0,14:1	1/1:18:10:0,10:1	0/1:24:24:10,13:0.5417	1/1:29:44:2,40:0.9091	1/1:16:13:3,10:0.7692	1/1:15:8:0,8:1	./.:.:.:.:.	1/1:13:5:0,5:1	1/1:17:8:0,8:1	1/1:22:13:0,13:1	1/1:23:13:0,13:1	0/1:18:69:20,49:0.7101
ptg000268l_1_1_1	1080953	.	T	A	28.52	PASS	.	GT:GQ:DP:AD:AF	1/1:22:4:0,4:1	1/1:22:7:0,7:1	./.:.:.:.:.	1/1:18:8:0,8:1	1/1:22:13:0,13:1	1/1:24:8:0,8:1	1/1:26:7:0,7:1	1/1:21:15:0,15:1	1/1:27:8:0,8:1	1/1:23:15:0,15:1	1/1:28:29:0,29:1	0/1:19:15:6,9:0.6	1/1:19:3:0,3:1	1/1:4:5:1,4:0.8	0/1:5:2:0,2:1	1/1:7:4:0,4:1	1/1:22:7:0,7:1	1/1:20:4:0,4:1	0/1:22:45:18,27:0.6
ptg000268l_1_1_1	1085525	.	G	A	33.22	PASS	.	GT:GQ:DP:AD:AF	0/1:9:7:4,2:0.2857	0/1:8:16:7,8:0.5	1/1:6:6:1,5:0.8333	1/1:27:10:0,10:1	0/1:11:16:9,6:0.375	1/1:20:15:2,13:0.8667	1/1:6:9:2,7:0.7778	0/1:20:19:10,9:0.4737	1/1:7:10:1,6:0.6	1/1:33:34:0,34:1	0/1:14:29:18,11:0.3793	0/1:6:10:0,3:0.3	1/1:16:8:0,8:1	0/1:9:5:3,2:0.4	./.:.:.:.:.	1/1:23:5:0,5:1	1/1:27:30:0,29:0.9667	1/1:13:6:2,4:0.6667	0/1:14:64:21,43:0.6719
ptg000268l_1_1_1	1088295	.	G	A	31.09	PASS	.	GT:GQ:DP:AD:AF	1/1:24:7:0,7:1	1/1:26:19:0,18:0.9474	1/1:17:9:2,7:0.7778	1/1:27:15:0,14:0.9333	1/1:18:13:0,12:0.9231	1/1:23:19:0,19:1	1/1:15:7:0,7:1	1/1:26:23:1,20:0.8696	0/1:18:15:6,9:0.6	1/1:31:23:0,23:1	1/1:26:37:1,35:0.9459	1/1:16:11:0,11:1	1/1:15:8:0,8:1	1/1:8:4:1,3:0.75	1/1:21:4:0,4:1	0/1:16:6:2,4:0.6667	./.:.:.:.:.	1/1:23:17:0,17:1	0/1:5:76:22,54:0.7105
ptg000268l_1_1_1	1088848	.	C	G	27.88	PASS	.	GT:GQ:DP:AD:AF	1/1:26:6:0,6:1	0/1:24:20:9,11:0.55	1/1:15:12:2,9:0.75	1/1:24:16:2,14:0.875	1/1:20:16:0,15:0.9375	1/1:22:22:1,19:0.8636	0/1:7:13:5,8:0.6154	0/1:21:25:9,14:0.56	1/1:27:13:1,12:0.9231	1/1:26:30:0,28:0.9333	0/1:21:34:18,16:0.4706	1/1:17:13:0,13:1	1/1:16:3:0,3:1	1/1:15:8:1,7:0.875	0/1:16:8:5,3:0.375	1/1:14:4:1,3:0.75	1/1:26:18:1,16:0.8889	1/1:22:17:2,15:0.8824	0/1:3:79:32,47:0.5949
ptg000268l_1_1_1	1089019	.	T	C	24.58	PASS	.	GT:GQ:DP:AD:AF	0/1:16:7:4,3:0.4286	0/1:23:20:10,10:0.5	0/1:16:14:9,5:0.3571	0/1:23:16:7,8:0.5	0/1:22:15:7,8:0.5333	0/1:22:16:6,10:0.625	./.:.:.:.:.	0/1:6:28:16,12:0.4286	0/1:17:11:3,8:0.7273	0/1:24:34:15,19:0.5588	0/1:24:46:19,27:0.587	0/1:15:12:7,5:0.4167	0/1:17:6:3,3:0.5	0/1:18:11:7,4:0.3636	0/1:13:7:5,2:0.2857	0/1:16:8:5,3:0.375	0/1:22:34:9,24:0.7059	0/1:22:21:6,15:0.7143	0/1:20:79:32,47:0.5949
ptg000268l_1_1_1	1089037	.	C	G	34.51	PASS	.	GT:GQ:DP:AD:AF	0/1:20:7:3,4:0.5714	1/1:34:21:0,21:1	1/1:23:14:1,13:0.9286	1/1:26:17:1,16:0.9412	1/1:28:15:0,15:1	1/1:29:16:0,16:1	1/1:20:10:0,10:1	0/1:11:29:13,16:0.5517	1/1:23:12:0,11:0.9167	1/1:23:34:1,31:0.9118	1/1:27:46:0,44:0.9565	0/1:18:7:4,3:0.4286	1/1:15:4:1,3:0.75	1/1:19:9:2,7:0.7778	0/1:14:4:1,3:0.75	1/1:16:8:0,8:1	1/1:28:34:0,32:0.9412	1/1:23:23:0,23:1	0/1:7:78:22,56:0.7179
ptg000268l_1_1_1	1089231	.	A	G	35.03	PASS	.	GT:GQ:DP:AD:AF	1/1:14:7:0,7:1	1/1:24:20:0,20:1	1/1:19:13:0,13:1	1/1:23:19:0,18:0.9474	1/1:22:12:0,12:1	1/1:18:16:1,15:0.9375	1/1:25:7:0,7:1	1/1:28:26:0,26:1	1/1:27:11:0,10:0.9091	1/1:33:34:1,33:0.9706	1/1:35:48:0,48:1	1/1:20:12:0,12:1	0/1:16:3:1,2:0.6667	1/1:25:8:1,7:0.875	1/1:15:8:0,8:1	0/1:18:8:2,6:0.75	0/1:21:20:12,8:0.4	1/1:25:21:0,21:1	./.:.:.:.:.
ptg000268l_1_1_1	1089483	.	T	C	23.89	PASS	.	GT:GQ:DP:AD:AF	0/1:19:6:3,3:0.5	1/1:23:19:1,17:0.8947	0/1:17:14:7,5:0.3571	1/1:21:22:2,20:0.9091	1/1:22:13:0,12:0.9231	0/1:20:13:4,8:0.6154	0/1:22:8:4,4:0.5	1/1:22:25:2,23:0.92	0/1:21:11:5,6:0.5455	0/1:18:20:10,10:0.5	./.:.:.:.:.	0/1:21:15:6,9:0.6	1/1:11:4:0,2:0.5	0/1:17:7:5,2:0.2857	0/1:13:4:3,1:0.25	0/1:19:10:5,5:0.5	0/1:16:23:17,6:0.2609	0/1:21:22:5,17:0.7727	0/1:19:79:47,32:0.4051
ptg000268l_1_1_1	1089636	.	T	C	23.45	PASS	.	GT:GQ:DP:AD:AF	0/1:16:7:4,3:0.4286	1/1:20:19:1,16:0.8421	1/1:21:11:0,11:1	0/1:23:21:11,10:0.4762	0/1:20:10:3,7:0.7	0/1:19:13:8,5:0.3846	1/1:16:8:0,8:1	./.:.:.:.:.	0/1:17:11:7,4:0.3636	1/1:23:33:1,30:0.9091	0/1:23:49:25,24:0.4898	0/1:20:15:9,6:0.4	1/1:19:5:0,4:0.8	0/1:18:6:2,4:0.6667	0/1:17:4:2,2:0.5	1/1:17:10:0,8:0.8	1/1:23:37:2,35:0.9459	0/1:22:23:8,15:0.6522	0/1:20:79:30,49:0.6203
ptg000268l_1_1_1	1089652	.	T	C	31.67	PASS	.	GT:GQ:DP:AD:AF	1/1:15:7:0,7:1	1/1:28:19:0,19:1	1/1:17:11:1,10:0.9091	1/1:22:21:2,19:0.9048	0/1:21:11:3,7:0.6364	./.:.:.:.:.	0/1:21:8:2,6:0.75	1/1:21:29:2,26:0.8966	1/1:19:11:0,11:1	1/1:31:31:0,31:1	1/1:26:49:1,48:0.9796	1/1:24:15:0,15:1	1/1:14:7:0,7:1	1/1:27:6:0,6:1	1/1:13:3:0,3:1	1/1:19:10:0,10:1	1/1:6:25:4,21:0.84	1/1:27:22:0,22:1	0/1:8:79:22,57:0.7215
ptg000268l_1_1_1	1089669	.	T	A	30.31	PASS	.	GT:GQ:DP:AD:AF	1/1:20:7:0,6:0.8571	0/1:22:22:10,12:0.5455	1/1:17:11:0,10:0.9091	0/1:17:21:9,11:0.5238	1/1:30:11:0,11:1	0/1:22:13:7,6:0.4615	1/1:28:8:0,8:1	0/1:18:30:15,15:0.5	1/1:11:11:2,9:0.8182	1/1:27:31:0,31:1	0/1:21:49:22,26:0.5306	1/1:18:9:2,7:0.7778	1/1:16:5:0,4:0.8	0/1:13:6:1,5:0.8333	./.:.:.:.:.	0/1:21:10:3,7:0.7	0/1:20:26:19,7:0.2692	1/1:19:14:1,10:0.7143	0/1:14:79:22,57:0.7215
ptg000268l_1_1_1	1089878	.	G	A	31.05	PASS	.	GT:GQ:DP:AD:AF	1/1:16:6:0,6:1	1/1:31:21:0,21:1	1/1:21:14:0,14:1	0/1:15:20:9,11:0.55	1/1:23:9:0,9:1	0/1:17:13:7,6:0.4615	1/1:18:8:0,8:1	1/1:25:29:0,29:1	1/1:17:10:0,10:1	0/1:18:19:10,9:0.4737	0/1:20:31:16,15:0.4839	0/1:18:8:4,4:0.5	1/1:14:7:0,7:1	0/1:12:6:2,4:0.6667	0/1:15:3:1,2:0.6667	1/1:18:8:1,7:0.875	1/1:20:38:4,34:0.8947	1/1:17:17:2,15:0.8824	0/1:4:79:22,57:0.7215
ptg000268l_1_1_1	1089900	.	G	A	33.07	PASS	.	GT:GQ:DP:AD:AF	0/1:14:6:4,2:0.3333	1/1:26:21:2,19:0.9048	1/1:22:13:0,13:1	1/1:23:19:0,19:1	1/1:23:9:0,9:1	1/1:24:14:0,14:1	1/1:27:8:0,8:1	1/1:24:29:0,27:0.931	1/1:25:9:0,8:0.8889	1/1:33:27:0,27:1	0/1:21:45:22,23:0.5111	0/1:16:13:5,8:0.6154	1/1:25:5:0,5:1	1/1:25:6:0,6:1	1/1:19:3:0,3:1	1/1:23:9:1,8:0.8889	1/1:24:38:3,35:0.9211	1/1:20:15:0,15:1	0/1:7:79:22,57:0.7215
ptg000268l_1_1_1	1090026	.	C	T	26.99	PASS	.	GT:GQ:DP:AD:AF	1/1:23:5:0,5:1	0/1:19:22:9,12:0.5455	1/1:20:14:2,12:0.8571	1/1:24:18:0,17:0.9444	1/1:17:11:2,9:0.8182	1/1:20:13:0,13:1	1/1:16:8:1,7:0.875	1/1:24:25:0,25:1	1/1:26:8:0,8:1	0/1:18:17:9,8:0.4706	0/1:18:33:14,19:0.5758	0/1:17:11:8,3:0.2727	1/1:15:8:0,8:1	0/1:19:5:2,3:0.6	0/1:8:3:2,1:0.3333	0/1:17:12:5,7:0.5833	1/1:26:33:2,31:0.9394	1/1:12:9:2,7:0.7778	0/1:6:77:21,56:0.7273
ptg000268l_1_1_1	1090053	.	T	C	33.66	PASS	.	GT:GQ:DP:AD:AF	1/1:25:5:0,5:1	1/1:31:22:0,22:1	1/1:23:14:0,14:1	1/1:20:18:0,18:1	1/1:21:11:0,11:1	0/1:15:13:6,7:0.5385	1/1:25:8:0,8:1	1/1:33:25:0,25:1	1/1:27:8:0,8:1	1/1:30:24:0,24:1	0/1:20:33:17,16:0.4848	1/1:15:11:0,11:1	1/1:19:6:1,5:0.8333	0/1:4:5:1,3:0.6	1/1:10:3:1,2:0.6667	1/1:15:8:1,7:0.875	1/1:22:23:2,21:0.913	1/1:21:14:0,13:0.9286	0/1:8:77:21,56:0.7273
ptg000268l_1_1_1	1090061	.	G	A	31.05	PASS	.	GT:GQ:DP:AD:AF	0/1:16:5:3,2:0.4	1/1:24:22:1,21:0.9545	1/1:22:14:0,14:1	1/1:22:18:0,18:1	1/1:30:11:0,11:1	1/1:28:13:0,13:1	0/1:7:8:1,6:0.75	1/1:31:25:0,25:1	0/1:17:8:3,5:0.625	1/1:24:25:0,25:1	1/1:30:46:0,46:1	1/1:15:11:0,11:1	1/1:23:6:0,6:1	0/1:10:5:1,4:0.8	1/1:20:3:0,3:1	1/1:8:8:2,6:0.75	1/1:25:31:1,30:0.9677	1/1:22:12:0,12:1	0/1:6:77:21,56:0.7273
ptg000268l_1_1_1	1091579	.	T	C,G	25.5	PASS	.	GT:GQ:DP:AD:AF	1/1:25:5:0,5,.:1,.	1/1:22:18:1,16,.:0.8889,.	0/1:5:13:0,9,.:0.6923,.	0/1:22:12:3,8,.:0.6667,.	1/1:19:11:0,11,.:1,.	2/1:8:15:0,7,8:0.4667,0.5333	1/1:18:10:0,10,.:1,.	0/1:7:14:1,9,.:0.6429,.	1/1:17:13:0,12,.:0.9231,.	1/1:24:12:0,11,.:0.9167,.	1/2:5:30:1,17,12:0.5667,0.4	1/1:5:5:0,3,.:0.6,.	0/1:17:4:2,2,.:0.5,.	1/2:2:6:1,3,2:0.5,0.3333	./.:.:.:.:.	0/2:17:4:2,.,2:.,0.5	0/1:18:15:6,9,.:0.6,.	0/1:19:10:3,7,.:0.7,.	0/1:6:71:17,54,.:0.7606,.
ptg000268l_1_1_1	1101422	.	T	A	25.98	PASS	.	GT:GQ:DP:AD:AF	0/1:19:5:1,4:0.8	1/1:24:17:0,17:1	0/1:19:4:1,3:0.75	0/1:14:8:1,6:0.75	0/1:18:8:6,2:0.25	1/1:24:10:1,9:0.9	1/1:17:5:0,5:1	1/1:25:6:0,6:1	1/1:19:13:0,13:1	1/1:13:5:0,5:1	1/1:25:25:0,25:1	1/1:18:3:0,3:1	./.:.:.:.:.	1/1:18:3:0,3:1	1/1:20:3:0,3:1	0/1:20:9:2,6:0.6667	0/1:22:13:3,10:0.7692	1/1:22:17:0,17:1	0/1:19:63:38,25:0.3968
ptg000268l_1_1_1	1107172	.	G	T	28.9	PASS	.	GT:GQ:DP:AD:AF	1/1:23:7:0,7:1	1/1:20:22:1,21:0.9545	1/1:16:9:0,9:1	1/1:18:7:0,6:0.8571	0/1:22:6:3,3:0.5	1/1:20:17:0,17:1	1/1:17:13:0,13:1	1/1:14:13:1,12:0.9231	1/1:21:14:0,14:1	0/1:21:9:4,5:0.5556	1/1:20:37:0,36:0.973	1/1:14:4:0,3:0.75	1/1:15:11:0,11:1	./.:.:.:.:.	0/1:5:3:0,1:0.3333	1/1:5:4:0,3:0.75	1/1:28:16:0,16:1	1/1:22:18:0,18:1	0/1:22:69:21,48:0.6957
ptg000268l_1_1_1	1107202	.	T	C	28.05	PASS	.	GT:GQ:DP:AD:AF	1/1:21:7:0,6:0.8571	0/1:4:22:2,12:0.5455	0/1:5:9:0,4:0.4444	1/1:21:7:0,7:1	1/1:23:8:0,7:0.875	1/1:23:16:0,15:0.9375	1/1:20:13:0,12:0.9231	1/1:23:13:0,13:1	1/1:19:15:1,14:0.9333	1/1:25:9:0,9:1	1/1:28:37:0,36:0.973	1/1:25:4:0,4:1	1/1:18:11:0,11:1	./.:.:.:.:.	1/1:18:3:0,3:1	1/1:13:4:0,4:1	1/1:20:27:0,27:1	1/1:23:18:0,16:0.8889	0/1:15:69:21,42:0.6087
ptg000268l_1_1_1	1108033	.	A	C	26.44	PASS	.	GT:GQ:DP:AD:AF	1/1:14:5:0,5:1	0/1:6:22:0,12:0.5455	1/1:17:9:0,9:1	1/1:21:8:0,8:1	1/1:20:9:0,8:0.8889	1/1:22:19:0,19:1	1/1:21:21:0,21:1	1/1:23:15:0,15:1	1/1:20:16:1,15:0.9375	0/1:5:9:0,6:0.6667	1/1:26:44:0,42:0.9545	1/1:16:7:0,7:1	1/1:17:8:0,8:1	./.:.:.:.:.	1/1:15:6:0,5:0.8333	0/1:4:3:1,2:0.6667	1/1:22:24:0,23:0.9583	1/1:17:11:0,11:1	0/1:19:77:25,47:0.6104
ptg000268l_1_1_1	1112496	.	G	C	28.42	PASS	.	GT:GQ:DP:AD:AF	1/1:7:4:0,4:1	1/1:11:11:1,9:0.8182	1/1:16:9:0,9:1	1/1:19:15:0,15:1	1/1:26:19:0,17:0.8947	1/1:28:22:0,21:0.9545	0/1:21:7:2,5:0.7143	0/1:19:15:5,10:0.6667	1/1:21:13:0,13:1	0/1:21:22:9,13:0.5909	1/1:28:37:0,36:0.973	0/1:19:13:4,9:0.6923	1/1:20:3:0,3:1	0/1:19:7:3,4:0.5714	./.:.:.:.:.	1/1:18:3:0,3:1	1/1:20:4:0,4:1	1/1:20:15:0,13:0.8667	0/1:21:94:33,61:0.6489
ptg000268l_1_1_1	1115211	.	T	C	110	PASS	.	GT:GQ:DP:AD:AF	1/1:20:5:0,5:1	1/1:25:23:1,22:0.9565	1/1:18:10:0,10:1	0/1:5:10:3,7:0.7	1/1:4:5:0,4:0.8	1/1:22:25:1,24:0.96	1/1:17:14:0,13:0.9286	1/1:26:25:1,23:0.92	1/1:22:18:1,17:0.9444	1/1:22:40:0,40:1	1/1:28:44:0,43:0.9773	0/1:12:9:3,6:0.6667	1/1:22:3:0,3:1	1/1:24:8:1,7:0.875	./.:.:.:.:.	1/1:11:5:1,4:0.8	1/1:99:23:0,23:1	1/1:19:22:2,20:0.9091	0/1:10:97:46,51:0.5258
ptg000268l_1_1_1	1115445	.	A	T	36.87	PASS	.	GT:GQ:DP:AD:AF	0/1:15:4:1,3:0.75	1/1:19:23:1,22:0.9565	1/1:18:10:0,9:0.9	0/1:15:11:6,5:0.4545	1/1:19:12:0,12:1	1/1:21:27:1,26:0.963	1/1:17:10:0,10:1	1/1:25:23:0,23:1	0/1:17:14:7,7:0.5	1/1:27:33:0,31:0.9394	1/1:36:49:0,46:0.9388	1/1:18:15:0,15:1	1/1:21:4:0,4:1	1/1:16:9:0,9:1	./.:.:.:.:.	1/1:18:10:0,10:1	0/1:23:36:13,23:0.6389	1/1:19:11:1,10:0.9091	0/1:18:93:34,59:0.6344
ptg000268l_1_1_1	1115604	.	T	C	35.75	PASS	.	GT:GQ:DP:AD:AF	1/1:26:5:0,5:1	1/1:17:24:2,21:0.875	0/1:19:8:3,5:0.625	1/1:26:11:1,10:0.9091	0/1:19:13:6,6:0.4615	1/1:30:25:1,23:0.92	0/1:22:9:6,3:0.3333	1/1:35:25:0,25:1	1/1:29:21:1,20:0.9524	0/1:22:32:14,16:0.5	1/1:35:52:2,50:0.9615	0/1:15:13:2,11:0.8462	1/1:14:6:0,6:1	1/1:18:9:0,9:1	./.:.:.:.:.	0/1:17:9:2,7:0.7778	1/1:35:30:0,30:1	0/1:20:20:10,10:0.5	0/1:22:91:34,57:0.6264
ptg000268l_1_1_1	1116882	.	A	G	32.96	PASS	.	GT:GQ:DP:AD:AF	1/1:15:9:0,9:1	1/1:24:22:0,21:0.9545	1/1:21:10:1,8:0.8	1/1:27:11:1,10:0.9091	1/1:26:15:0,15:1	0/1:16:26:11,13:0.5	1/1:21:12:0,12:1	1/1:30:27:0,26:0.963	1/1:17:12:0,11:0.9167	1/1:32:29:0,27:0.931	1/1:31:21:0,21:1	1/1:15:12:0,10:0.8333	1/1:19:14:0,14:1	0/1:19:9:4,5:0.5556	./.:.:.:.:.	1/1:14:10:0,8:0.8	1/1:7:10:0,8:0.8	1/1:24:11:0,10:0.9091	0/1:21:50:33,17:0.34
ptg000268l_1_1_1	1117406	.	C	T	37.5	PASS	.	GT:GQ:DP:AD:AF	1/1:14:6:0,6:1	0/1:14:20:16,4:0.2	0/1:18:10:7,3:0.3	0/1:10:11:7,4:0.3636	1/1:18:11:1,10:0.9091	0/1:19:19:3,15:0.7895	1/1:18:13:1,11:0.8462	0/1:25:22:8,14:0.6364	1/1:9:14:3,11:0.7857	1/1:37:28:0,28:1	0/1:26:24:8,16:0.6667	1/1:19:10:1,8:0.8	1/1:18:8:0,8:1	0/1:22:11:3,8:0.7273	./.:.:.:.:.	1/1:17:8:0,8:1	1/1:22:53:7,42:0.7925	0/1:19:15:4,11:0.7333	0/1:9:64:42,22:0.3438
ptg000268l_1_1_1	1117538	.	G	T	32.2	PASS	.	GT:GQ:DP:AD:AF	1/1:20:6:0,6:1	1/1:24:18:1,17:0.9444	1/1:17:11:0,11:1	1/1:18:10:0,10:1	1/1:23:15:0,15:1	0/1:20:22:15,7:0.3182	1/1:27:9:0,9:1	1/1:32:19:0,19:1	1/1:17:10:0,9:0.9	1/1:26:21:1,20:0.9524	1/1:25:23:0,23:1	1/1:17:11:0,11:1	0/1:21:8:4,4:0.5	0/1:15:9:3,6:0.6667	./.:.:.:.:.	0/1:22:8:3,5:0.625	1/1:26:48:0,48:1	1/1:21:15:0,15:1	0/1:22:65:33,14:0.2154
ptg000268l_1_1_1	1119091	.	A	G	34.4	PASS	.	GT:GQ:DP:AD:AF	1/1:17:10:0,10:1	1/1:20:18:0,18:1	1/1:19:13:0,13:1	1/1:28:15:1,14:0.9333	1/1:34:16:0,16:1	1/1:18:17:0,16:0.9412	0/1:14:9:4,5:0.5556	1/1:27:29:1,28:0.9655	0/1:24:15:8,6:0.4	1/1:32:19:0,19:1	1/1:30:30:1,28:0.9333	1/1:22:17:0,17:1	1/1:19:14:0,14:1	1/1:19:15:0,15:1	./.:.:.:.:.	1/1:24:4:0,4:1	1/1:20:45:2,43:0.9556	1/1:20:32:2,30:0.9375	0/1:24:71:28,43:0.6056
ptg000268l_1_1_1	1119691	.	C	G	26.99	PASS	.	GT:GQ:DP:AD:AF	1/1:15:9:0,9:1	0/1:12:23:5,18:0.7826	1/1:17:10:0,9:0.9	1/1:17:9:0,9:1	0/1:24:13:4,8:0.6154	1/1:24:21:0,20:0.9524	1/1:22:9:1,8:0.8889	0/1:23:26:13,13:0.5	1/1:26:16:0,16:1	0/1:23:26:13,13:0.5	1/1:24:44:0,40:0.9091	1/1:24:13:0,13:1	0/1:20:10:5,5:0.5	1/1:23:11:0,11:1	./.:.:.:.:.	1/1:22:3:0,3:1	0/1:21:44:18,26:0.5909	1/1:23:23:0,23:1	0/1:24:75:28,47:0.6267
ptg000268l_1_1_1	1119849	.	A	T	32.67	PASS	.	GT:GQ:DP:AD:AF	1/1:23:9:1,8:0.8889	1/1:25:23:2,21:0.913	1/1:17:9:0,9:1	1/1:16:8:0,8:1	1/1:32:13:0,13:1	1/1:23:23:0,23:1	1/1:26:8:0,8:1	1/1:26:29:0,29:1	1/1:25:16:2,14:0.875	1/1:21:21:0,21:1	1/1:30:50:2,48:0.96	1/1:16:9:1,8:0.8889	1/1:18:10:0,10:1	1/1:21:16:1,15:0.9375	0/1:17:4:1,3:0.75	0/1:23:7:2,5:0.7143	0/1:24:45:18,25:0.5556	1/1:27:23:0,21:0.913	0/1:20:75:28,47:0.6267
ptg000268l_1_1_1	1120086	.	A	C,T	28.86	PASS	.	GT:GQ:DP:AD:AF	0/1:11:7:1,4,.:0.5714,.	2/1:5:19:0,6,13:0.3158,0.6842	2/2:18:9:0,.,8:.,0.8889	2/2:21:8:0,.,7:.,0.875	2/2:18:10:0,.,10:.,1	2/1:9:23:0,10,13:0.4348,0.5652	2/1:6:8:0,3,5:0.375,0.625	1/1:26:22:0,22,.:1,.	1/1:3:14:0,6,.:0.4286,.	2/2:23:24:0,.,24:.,1	2/2:28:48:2,.,46:.,0.9583	1/1:19:18:1,15,.:0.8333,.	2/2:18:6:0,.,5:.,0.8333	1/1:7:10:0,7,.:0.7,.	./.:.:.:.:.	0/2:21:6:2,.,4:.,0.6667	0/1:21:24:10,13,.:0.5417,.	1/2:9:15:1,8,6:0.5333,0.4	0/1:22:73:27,32,.:0.4384,.
ptg000268l_1_1_1	1120266	.	T	C	33.39	PASS	.	GT:GQ:DP:AD:AF	1/1:20:5:0,5:1	1/1:17:20:0,20:1	1/1:16:9:0,9:1	1/1:25:8:0,7:0.875	1/1:18:10:0,10:1	1/1:22:23:0,23:1	1/1:21:7:0,6:0.8571	1/1:6:25:0,13:0.52	1/1:25:11:0,10:0.9091	1/1:25:19:0,19:1	1/1:33:48:0,46:0.9583	0/1:20:14:3,11:0.7857	1/1:18:11:0,11:1	1/1:18:11:0,11:1	./.:.:.:.:.	1/1:22:3:0,3:1	0/1:19:25:13,12:0.48	0/1:15:16:9,7:0.4375	0/1:24:73:26,47:0.6438
ptg000268l_1_1_1	1120609	.	C	T	27.2	PASS	.	GT:GQ:DP:AD:AF	1/1:8:5:0,5:1	1/1:21:16:0,16:1	1/1:19:10:0,9:0.9	1/1:23:6:0,6:1	1/1:19:10:0,10:1	1/1:19:21:0,15:0.7143	1/1:21:6:0,6:1	1/1:27:30:0,30:1	1/1:3:9:0,6:0.6667	1/1:7:13:0,10:0.7692	1/1:25:42:0,41:0.9762	1/1:16:12:1,11:0.9167	1/1:18:10:0,10:1	1/1:6:7:0,4:0.5714	./.:.:.:.:.	1/1:15:3:0,3:1	0/1:19:36:21,13:0.3611	0/1:16:15:9,6:0.4	0/1:19:69:23,31:0.4493
ptg000268l_1_1_1	1120830	.	C	A	29.6	PASS	.	GT:GQ:DP:AD:AF	0/1:5:5:1,4:0.8	1/1:17:19:0,19:1	1/1:7:6:0,6:1	1/1:4:10:1,9:0.9	1/1:12:8:0,8:1	1/1:17:20:0,20:1	1/1:9:5:0,5:1	1/1:12:28:0,27:0.9643	0/1:7:9:0,6:0.6667	0/1:5:16:0,13:0.8125	1/1:29:37:0,37:1	1/1:19:12:0,12:1	1/1:14:10:0,10:1	1/1:3:7:0,4:0.5714	./.:.:.:.:.	0/1:8:4:0,4:1	1/1:15:23:0,22:0.9565	1/1:26:23:0,23:1	0/1:6:70:25,30:0.4286
ptg000268l_1_1_1	1132301	.	T	C	34.52	PASS	.	GT:GQ:DP:AD:AF	0/1:16:7:3,4:0.5714	0/1:17:18:11,7:0.3889	0/1:22:9:4,5:0.5556	1/1:22:17:1,16:0.9412	1/1:18:8:0,8:1	0/1:24:15:5,10:0.6667	1/1:18:12:0,12:1	1/1:33:31:0,31:1	0/1:19:16:6,8:0.5	1/1:25:30:1,28:0.9333	1/1:34:35:0,34:0.9714	1/1:22:13:0,13:1	1/1:21:12:0,12:1	1/1:23:4:0,4:1	1/1:20:3:0,3:1	1/1:21:3:0,3:1	1/1:34:35:0,35:1	1/1:20:13:0,13:1	0/1:23:72:38,34:0.4722
ptg000268l_1_1_1	1132302	.	G	A	34.01	PASS	.	GT:GQ:DP:AD:AF	0/1:18:7:3,4:0.5714	0/1:15:18:11,7:0.3889	0/1:16:9:4,5:0.5556	1/1:21:17:1,16:0.9412	1/1:19:8:0,8:1	0/1:22:15:5,10:0.6667	1/1:18:12:0,12:1	1/1:30:31:0,31:1	0/1:15:16:5,9:0.5625	1/1:17:23:0,21:0.913	1/1:34:35:0,34:0.9714	1/1:22:13:0,13:1	1/1:22:12:0,12:1	1/1:14:7:0,7:1	1/1:21:3:0,3:1	1/1:19:3:0,3:1	1/1:32:35:0,35:1	1/1:19:13:0,13:1	0/1:19:72:38,34:0.4722
ptg000268l_1_1_1	1132303	.	A	T	30.56	PASS	.	GT:GQ:DP:AD:AF	0/1:20:7:3,4:0.5714	0/1:17:18:11,7:0.3889	0/1:23:9:4,5:0.5556	1/1:21:17:1,16:0.9412	1/1:20:8:0,8:1	0/1:25:15:5,10:0.6667	1/1:19:12:0,12:1	1/1:28:31:0,31:1	0/1:18:16:6,9:0.5625	1/1:16:23:1,22:0.9565	1/1:30:35:0,34:0.9714	1/1:22:13:0,13:1	1/1:22:12:0,12:1	1/1:16:7:0,7:1	1/1:20:3:0,3:1	1/1:17:3:0,3:1	1/1:27:35:0,35:1	1/1:20:13:0,13:1	0/1:25:72:38,34:0.4722
ptg000268l_1_1_1	1132555	.	A	T,C	30.96	PASS	.	GT:GQ:DP:AD:AF	1/1:4:8:0,3,.:0.375,.	1/1:24:19:0,16,.:0.8421,.	1/1:14:7:0,5,.:0.7143,.	1/1:23:18:0,16,.:0.8889,.	1/1:11:14:0,10,.:0.7143,.	1/1:22:16:0,13,.:0.8125,.	1/1:23:13:0,12,.:0.9231,.	1/1:4:32:0,17,.:0.5312,.	1/1:24:15:0,14,.:0.9333,.	1/1:30:40:0,35,.:0.875,.	0/1:10:31:0,16,.:0.5161,.	0/1:20:15:7,8,.:0.5333,.	1/1:19:14:0,9,.:0.6429,.	0/2:8:5:1,.,2:.,0.4	2/2:14:6:0,.,4:.,0.6667	0/1:14:6:2,3,.:0.5,.	1/1:29:41:0,32,.:0.7805,.	2/2:5:9:0,.,6:.,0.6667	0/1:23:74:33,33,.:0.4459,.
ptg000268l_1_1_1	1132792	.	A	T	33.49	PASS	.	GT:GQ:DP:AD:AF	0/1:22:8:3,4:0.5	1/1:21:22:1,21:0.9545	1/1:10:6:0,4:0.6667	1/1:22:19:1,18:0.9474	1/1:17:17:1,16:0.9412	1/1:20:14:0,14:1	1/1:5:15:2,11:0.7333	0/1:18:31:15,16:0.5161	./.:.:.:.:.	1/1:26:42:0,40:0.9524	1/1:24:45:0,44:0.9778	0/1:19:15:7,8:0.5333	1/1:17:17:0,15:0.8824	0/1:21:10:5,5:0.5	1/1:17:4:0,4:1	1/1:15:6:1,5:0.8333	1/1:33:41:0,41:1	1/1:22:8:0,8:1	0/1:18:73:37,36:0.4932
ptg000268l_1_1_1	1135161	.	C	T	30.41	PASS	.	GT:GQ:DP:AD:AF	1/1:21:6:0,6:1	0/1:14:6:4,2:0.3333	1/1:13:8:1,7:0.875	1/1:18:13:1,12:0.9231	1/1:21:15:0,15:1	1/1:25:15:0,15:1	1/1:23:14:0,14:1	0/1:12:18:12,5:0.2778	1/1:21:11:0,11:1	1/1:27:24:0,24:1	1/1:30:39:0,39:1	1/1:19:10:0,10:1	./.:.:.:.:.	1/1:5:3:1,2:0.6667	1/1:14:7:0,7:1	1/1:21:5:0,5:1	1/1:25:41:0,41:1	1/1:26:19:0,19:1	0/1:19:52:29,23:0.4423
ptg000268l_1_1_1	1136187	.	A	G	32.27	PASS	.	GT:GQ:DP:AD:AF	1/1:16:4:0,4:1	1/1:24:14:0,14:1	0/1:11:17:11,6:0.3529	1/1:19:7:0,6:0.8571	1/1:19:12:0,11:0.9167	1/1:26:17:0,17:1	1/1:17:8:0,8:1	1/1:32:22:0,22:1	1/1:19:8:0,8:1	1/1:21:32:2,30:0.9375	1/1:14:20:4,16:0.8	1/1:16:14:0,14:1	0/1:20:8:3,5:0.625	1/1:14:3:0,2:0.6667	0/1:14:5:1,4:0.8	1/1:21:6:1,5:0.8333	0/1:11:22:15,7:0.3182	1/1:24:25:2,23:0.92	0/1:17:66:30,36:0.5455
ptg000268l_1_1_1	1137200	.	T	C	32.13	PASS	.	GT:GQ:DP:AD:AF	1/1:22:4:0,4:1	1/1:18:10:0,10:1	1/1:25:14:0,14:1	1/1:18:10:0,10:1	0/1:20:15:7,7:0.4667	0/1:8:15:6,9:0.6	1/1:27:5:0,5:1	1/1:11:16:2,14:0.875	0/1:20:8:3,5:0.625	0/1:10:18:4,14:0.7778	1/1:28:36:4,32:0.8889	0/1:14:10:4,6:0.6	0/1:20:6:2,4:0.6667	1/1:6:5:1,3:0.6	1/1:13:5:0,5:1	1/1:16:6:1,5:0.8333	1/1:20:20:1,19:0.95	1/1:32:23:0,23:1	./.:.:.:.:.
ptg000268l_1_1_1	1138632	.	G	T	30.76	PASS	.	GT:GQ:DP:AD:AF	0/1:22:8:3,5:0.625	1/1:20:15:0,15:1	0/1:19:6:3,3:0.5	0/1:21:13:5,8:0.6154	1/1:19:21:1,19:0.9048	1/1:30:27:0,27:1	0/1:16:13:9,3:0.2308	1/1:20:23:1,22:0.9565	0/1:23:13:4,9:0.6923	1/1:25:36:0,33:0.9167	1/1:27:34:0,34:1	0/1:22:15:5,9:0.6	0/1:15:6:1,5:0.8333	0/1:19:4:3,1:0.25	0/1:4:3:0,3:1	1/1:16:9:0,9:1	0/1:19:25:11,14:0.56	1/1:23:32:0,32:1	./.:.:.:.:.
ptg000268l_1_1_1	1144142	.	T	A	28.49	PASS	.	GT:GQ:DP:AD:AF	1/1:15:8:0,8:1	1/1:22:9:0,9:1	1/1:13:6:0,6:1	1/1:22:6:0,6:1	1/1:20:11:0,11:1	0/1:20:21:9,11:0.5238	1/1:28:11:0,11:1	0/1:13:20:10,9:0.45	1/1:8:12:2,9:0.75	1/1:22:19:1,18:0.9474	1/1:15:16:0,15:0.9375	0/1:17:8:4,4:0.5	0/1:16:6:3,3:0.5	1/1:18:3:0,3:1	1/1:10:5:1,3:0.6	./.:.:.:.:.	1/1:16:5:0,5:1	1/1:13:9:0,9:1	0/1:18:57:28,29:0.5088
ptg000268l_1_1_1	1144196	.	T	G	28.49	PASS	.	GT:GQ:DP:AD:AF	1/1:22:8:0,7:0.875	1/1:28:9:0,9:1	1/1:12:7:0,6:0.8571	1/1:8:7:0,4:0.5714	1/1:22:12:0,12:1	1/1:21:20:0,18:0.9	1/1:17:11:0,10:0.9091	1/1:26:21:0,19:0.9048	1/1:19:12:0,11:0.9167	1/1:27:32:0,31:0.9688	1/1:27:25:0,25:1	1/1:18:9:0,9:1	0/1:8:4:1,3:0.75	1/1:19:3:0,3:1	0/1:4:6:2,3:0.5	1/1:7:3:1,2:0.6667	1/1:18:4:0,4:1	./.:.:.:.:.	0/1:21:57:28,29:0.5088
ptg000268l_1_1_1	1144429	.	C	T	32.13	PASS	.	GT:GQ:DP:AD:AF	0/1:19:6:1,5:0.8333	1/1:20:10:0,10:1	1/1:21:5:0,5:1	1/1:18:11:0,11:1	1/1:20:9:0,9:1	1/1:30:21:1,20:0.9524	0/1:20:10:4,6:0.6	1/1:27:17:0,17:1	1/1:22:18:1,17:0.9444	1/1:32:31:0,31:1	0/1:18:16:11,5:0.3125	1/1:15:7:1,6:0.8571	1/1:17:8:0,8:1	1/1:20:3:0,3:1	1/1:17:6:1,5:0.8333	./.:.:.:.:.	1/1:4:2:0,2:1	1/1:12:10:1,9:0.9	0/1:15:58:28,30:0.5172
ptg000268l_1_1_1	1144432	.	G	A	33.19	PASS	.	GT:GQ:DP:AD:AF	0/1:20:6:1,5:0.8333	1/1:17:10:0,10:1	1/1:21:5:0,5:1	0/1:17:11:5,6:0.5455	1/1:18:9:0,9:1	1/1:23:21:1,20:0.9524	0/1:19:10:3,6:0.6	1/1:25:17:0,17:1	1/1:19:18:1,17:0.9444	1/1:33:31:0,31:1	0/1:22:16:11,5:0.3125	1/1:17:7:1,6:0.8571	1/1:14:8:0,8:1	1/1:20:3:0,3:1	0/1:16:9:2,7:0.7778	./.:.:.:.:.	1/1:5:2:0,2:1	1/1:10:10:1,9:0.9	0/1:6:58:35,23:0.3966
ptg000268l_1_1_1	1145050	.	T	C	26.92	PASS	.	GT:GQ:DP:AD:AF	1/1:24:5:0,5:1	1/1:18:9:0,9:1	1/1:19:4:0,4:1	1/1:24:12:1,11:0.9167	0/1:13:8:6,2:0.25	0/1:20:18:8,10:0.5556	1/1:24:5:0,5:1	1/1:23:21:1,20:0.9524	1/1:17:17:1,15:0.8824	0/1:23:27:8,18:0.6667	1/1:26:21:0,21:1	1/1:16:7:0,7:1	1/1:19:3:0,3:1	1/1:13:6:1,5:0.8333	1/1:14:5:0,5:1	./.:.:.:.:.	1/1:25:7:0,7:1	1/1:20:12:0,12:1	0/1:20:58:27,31:0.5345
ptg000268l_1_1_1	1145051	.	A	G	27.06	PASS	.	GT:GQ:DP:AD:AF	1/1:25:5:0,5:1	1/1:18:9:0,9:1	1/1:20:4:0,4:1	0/1:19:12:7,5:0.4167	0/1:13:8:6,2:0.25	0/1:19:18:9,9:0.5	1/1:26:5:0,5:1	1/1:21:21:1,20:0.9524	0/1:8:17:10,6:0.3529	0/1:22:27:8,16:0.5926	1/1:27:21:0,21:1	1/1:16:7:0,7:1	1/1:20:3:0,3:1	1/1:16:6:1,5:0.8333	1/1:14:5:0,5:1	./.:.:.:.:.	1/1:25:7:0,7:1	1/1:17:9:1,8:0.8889	0/1:21:58:27,31:0.5345
ptg000268l_1_1_1	1145348	.	G	T	28.97	PASS	.	GT:GQ:DP:AD:AF	1/1:24:5:0,5:1	1/1:23:8:0,8:1	1/1:23:5:0,5:1	1/1:16:12:1,11:0.9167	1/1:25:9:0,9:1	1/1:25:21:0,21:1	1/1:28:11:0,11:1	0/1:16:17:3,14:0.8235	1/1:24:20:0,20:1	0/1:14:17:8,9:0.5294	1/1:22:20:0,20:1	1/1:19:5:0,5:1	1/1:19:3:0,3:1	1/1:23:4:0,4:1	0/1:16:6:1,5:0.8333	./.:.:.:.:.	1/1:27:6:0,6:1	1/1:22:8:1,7:0.875	0/1:25:55:25,30:0.5455
ptg000268l_1_1_1	1154398	.	C	G	33.68	PASS	.	GT:GQ:DP:AD:AF	1/1:20:6:1,5:0.8333	1/1:18:11:0,11:1	1/1:22:7:0,7:1	1/1:26:19:0,18:0.9474	1/1:20:8:0,6:0.75	1/1:22:17:0,16:0.9412	1/1:24:17:0,16:0.9412	0/1:21:9:3,6:0.6667	1/1:23:6:0,6:1	0/1:22:38:16,20:0.5263	1/1:33:42:0,38:0.9048	1/1:15:9:0,9:1	1/1:21:6:0,5:0.8333	./.:.:.:.:.	0/1:8:4:1,2:0.5	1/1:15:10:0,8:0.8	1/1:27:22:2,20:0.9091	1/1:26:30:0,26:0.8667	0/1:23:49:27,13:0.2653
ptg000268l_1_1_1	1156617	.	C	T	27.25	PASS	.	GT:GQ:DP:AD:AF	0/1:10:4:1,3:0.75	1/1:25:10:0,10:1	1/1:17:8:1,7:0.875	0/1:4:21:10,11:0.5238	./.:.:.:.:.	0/1:5:26:12,14:0.5385	1/1:23:8:0,8:1	1/1:22:23:1,22:0.9565	1/1:20:12:1,11:0.9167	1/1:27:30:0,30:1	1/1:24:19:1,18:0.9474	0/1:14:6:4,2:0.3333	1/1:16:5:0,4:0.8	1/1:17:3:0,3:1	0/1:13:5:2,3:0.6	1/1:17:12:0,12:1	0/1:22:39:11,28:0.7179	1/1:18:8:0,8:1	0/1:11:64:27,37:0.5781
ptg000268l_1_1_1	1156681	.	T	C	29.33	PASS	.	GT:GQ:DP:AD:AF	0/1:16:4:2,2:0.5	1/1:20:10:1,9:0.9	1/1:15:8:0,8:1	0/1:16:21:7,13:0.619	0/1:13:9:6,3:0.3333	1/1:22:26:1,24:0.9231	1/1:21:8:1,7:0.875	1/1:29:23:0,22:0.9565	1/1:17:12:0,12:1	1/1:23:29:0,29:1	0/1:20:19:12,7:0.3684	1/1:27:6:0,6:1	1/1:14:7:0,7:1	1/1:17:4:0,4:1	1/1:15:5:1,4:0.8	1/1:5:7:3,4:0.5714	1/1:28:41:1,38:0.9268	1/1:20:11:0,11:1	0/1:16:64:27,37:0.5781
ptg000268l_1_1_1	1157180	.	A	C	34.02	PASS	.	GT:GQ:DP:AD:AF	./.:.:.:.:.	0/1:5:5:0,5:1	1/1:15:8:0,8:1	1/1:25:16:0,16:1	0/1:6:5:0,5:1	1/1:26:17:0,17:1	1/1:18:10:1,9:0.9	1/1:22:17:0,17:1	1/1:8:7:0,6:0.8571	1/1:27:22:0,22:1	1/1:28:28:0,28:1	1/1:15:8:0,7:0.875	1/1:19:3:0,3:1	1/1:15:4:0,3:0.75	0/1:5:4:0,4:1	1/1:15:10:0,10:1	1/1:34:37:0,37:1	1/1:19:12:0,11:0.9167	0/1:19:66:29,37:0.5606
ptg000268l_1_1_1	1157203	.	A	C,T	33.31	PASS	.	GT:GQ:DP:AD:AF	./.:.:.:.:.	1/1:5:5:0,5,.:1,.	1/1:22:8:1,7,.:0.875,.	1/2:19:16:0,9,7:0.5625,0.4375	0/1:5:5:0,5,.:1,.	1/1:27:17:0,17,.:1,.	1/1:18:10:1,8,.:0.8,.	0/1:9:17:8,8,.:0.4706,.	1/1:7:7:1,4,.:0.5714,.	1/1:23:22:0,22,.:1,.	2/2:29:28:1,.,25:.,0.8929	1/1:16:8:0,8,.:1,.	1/1:13:3:0,2,.:0.6667,.	1/1:13:5:0,5,.:1,.	1/1:6:4:0,4,.:1,.	1/1:13:6:1,3,.:0.5,.	1/1:33:37:1,34,.:0.9189,.	1/1:22:8:1,7,.:0.875,.	0/2:9:66:29,.,19:.,0.2879
ptg000268l_1_1_1	1157211	.	C	A	26.85	PASS	.	GT:GQ:DP:AD:AF	./.:.:.:.:.	0/1:5:5:0,5:1	1/1:15:8:0,7:0.875	1/1:20:16:0,16:1	0/1:6:5:0,5:1	1/1:24:17:0,17:1	1/1:17:10:1,9:0.9	1/1:22:17:1,16:0.9412	1/1:5:7:0,6:0.8571	1/1:25:22:0,22:1	1/1:25:28:0,25:0.8929	1/1:17:8:0,8:1	1/1:15:3:0,3:1	1/1:13:5:0,5:1	0/1:5:4:0,4:1	1/1:15:6:0,5:0.8333	1/1:26:39:0,39:1	1/1:20:9:1,8:0.8889	0/1:13:66:29,37:0.5606
ptg000268l_1_1_1	1175385	.	G	C,T	27.49	PASS	.	GT:GQ:DP:AD:AF	1/1:18:10:0,8,.:0.8,.	1/1:26:19:1,17,.:0.8947,.	1/1:16:12:1,10,.:0.8333,.	1/1:20:19:1,17,.:0.8947,.	0/2:21:8:2,.,6:.,0.75	0/1:19:22:14,7,.:0.3182,.	1/1:23:6:0,5,.:0.8333,.	2/1:8:12:0,5,7:0.4167,0.5833	1/1:19:17:0,17,.:1,.	1/2:9:23:1,11,11:0.4783,0.4783	1/1:26:26:0,23,.:0.8846,.	1/1:20:8:1,7,.:0.875,.	0/1:12:6:4,1,.:0.1667,.	0/2:13:4:1,.,2:.,0.5	1/1:16:12:0,10,.:0.8333,.	0/1:5:3:0,3,.:1,.	1/1:22:23:2,20,.:0.8696,.	1/1:27:8:0,8,.:1,.	0/1:16:84:25,59,.:0.7024,.
ptg000268l_1_1_1	1176430	.	A	G	32.46	PASS	.	GT:GQ:DP:AD:AF	1/1:22:5:0,5:1	1/1:19:15:0,14:0.9333	1/1:19:10:0,10:1	0/1:21:16:6,10:0.625	1/1:5:7:0,3:0.4286	1/1:19:18:0,18:1	1/1:6:11:0,7:0.6364	0/1:3:8:1,3:0.375	1/1:23:9:0,9:1	1/1:32:18:1,17:0.9444	0/1:13:20:7,13:0.65	1/1:18:11:2,9:0.8182	0/1:8:6:4,2:0.3333	1/1:21:3:0,3:1	1/1:14:9:1,8:0.8889	1/1:4:3:1,2:0.6667	1/1:30:31:0,31:1	1/1:20:10:0,10:1	0/1:17:80:20,60:0.75
ptg000268l_1_1_1	1176747	.	A	T	27.73	PASS	.	GT:GQ:DP:AD:AF	1/1:24:6:0,6:1	1/1:21:15:1,13:0.8667	1/1:18:11:0,11:1	1/1:20:21:1,19:0.9048	1/1:4:8:0,4:0.5	0/1:13:21:12,8:0.381	1/1:25:16:0,16:1	1/1:7:9:0,6:0.6667	1/1:19:12:0,12:1	0/1:13:22:10,11:0.5	1/1:22:32:2,30:0.9375	1/1:21:19:0,19:1	1/1:17:6:1,5:0.8333	./.:.:.:.:.	1/1:24:9:1,8:0.8889	1/1:24:5:0,5:1	1/1:23:34:0,34:1	1/1:27:9:0,9:1	0/1:18:81:21,60:0.7407
ptg000268l_1_1_1	1176812	.	A	C	32.68	PASS	.	GT:GQ:DP:AD:AF	1/1:15:6:0,6:1	1/1:23:15:0,14:0.9333	1/1:17:11:0,11:1	1/1:30:21:0,20:0.9524	1/1:6:8:0,4:0.5	1/1:28:23:0,23:1	1/1:7:15:0,7:0.4667	0/1:5:11:1,7:0.6364	1/1:21:13:0,13:1	1/1:24:22:0,22:1	1/1:28:33:0,29:0.8788	1/1:16:21:0,20:0.9524	1/1:17:9:0,9:1	./.:.:.:.:.	1/1:26:15:0,15:1	1/1:15:8:0,7:0.875	1/1:32:34:0,33:0.9706	0/1:6:9:0,5:0.5556	0/1:22:81:21,60:0.7407
ptg000268l_1_1_1	1176944	.	G	T,C	27.01	PASS	.	GT:GQ:DP:AD:AF	1/1:4:5:0,4,.:0.8,.	2/1:4:16:0,7,8:0.4375,0.5	2/2:19:13:0,.,12:.,0.9231	2/2:19:20:0,.,16:.,0.8	2/2:22:13:0,.,13:.,1	./.:.:.:.:.	2/2:8:16:0,.,10:.,0.625	0/2:3:22:0,.,14:.,0.6364	2/2:23:14:0,.,13:.,0.9286	1/1:20:30:0,30,.:1,.	1/1:15:22:0,20,.:0.9091,.	2/2:8:11:0,.,3:.,0.2727	2/2:13:7:0,.,5:.,0.7143	0/1:2:3:0,3,.:1,.	1/1:4:11:0,8,.:0.7273,.	2/2:5:6:0,.,3:.,0.5	2/2:27:39:1,.,35:.,0.8974	2/2:18:12:0,.,12:.,1	0/2:9:81:21,.,43:.,0.5309
ptg000268l_1_1_1	1177457	.	A	C	25.08	PASS	.	GT:GQ:DP:AD:AF	1/1:15:7:0,7:1	1/1:19:13:0,13:1	1/1:22:15:0,15:1	1/1:24:15:0,15:1	1/1:23:10:1,9:0.9	1/1:25:17:0,17:1	1/1:17:14:0,13:0.9286	1/1:24:22:1,20:0.9091	0/1:23:12:4,8:0.6667	1/1:24:38:0,38:1	0/1:21:45:18,25:0.5556	1/1:15:12:0,9:0.75	1/1:16:7:0,7:1	./.:.:.:.:.	1/1:19:19:2,17:0.8947	0/1:19:15:4,11:0.7333	0/1:7:23:1,12:0.5217	1/1:24:15:0,15:1	0/1:16:80:19,61:0.7625
ptg000268l_1_1_1	1177498	.	T	G	31.32	PASS	.	GT:GQ:DP:AD:AF	1/1:10:8:1,7:0.875	1/1:30:13:0,13:1	1/1:18:15:0,14:0.9333	0/1:24:14:4,10:0.7143	1/1:20:11:0,10:0.9091	1/1:20:18:0,18:1	1/1:16:15:1,13:0.8667	1/1:19:26:0,25:0.9615	0/1:24:11:3,8:0.7273	1/1:22:37:0,37:1	1/1:30:28:1,26:0.9286	1/1:16:12:0,12:1	1/1:15:7:0,7:1	./.:.:.:.:.	1/1:24:20:0,20:1	1/1:18:15:0,15:1	1/1:31:23:0,23:1	1/1:30:10:0,10:1	0/1:13:82:20,62:0.7561
ptg000268l_1_1_1	1177551	.	A	T	30.61	PASS	.	GT:GQ:DP:AD:AF	1/1:18:9:0,9:1	1/1:20:12:0,12:1	1/1:20:15:0,14:0.9333	1/1:25:14:0,13:0.9286	0/1:5:11:0,6:0.5455	1/1:25:18:0,18:1	1/1:26:15:0,15:1	1/1:24:26:0,25:0.9615	0/1:24:12:4,8:0.6667	1/1:23:40:0,40:1	1/1:22:48:3,43:0.8958	1/1:19:12:0,10:0.8333	1/1:18:9:0,9:1	./.:.:.:.:.	1/1:21:18:0,18:1	1/1:24:13:0,13:1	1/1:30:35:0,35:1	1/1:25:15:0,15:1	0/1:14:82:20,62:0.7561
ptg000268l_1_1_1	1177553	.	G	T	28.15	PASS	.	GT:GQ:DP:AD:AF	1/1:16:9:0,9:1	1/1:19:12:0,12:1	1/1:13:15:0,11:0.7333	1/1:20:14:0,14:1	0/1:6:11:0,6:0.5455	1/1:19:18:0,18:1	1/1:21:15:0,15:1	1/1:24:26:0,25:0.9615	0/1:24:12:4,8:0.6667	1/1:21:40:0,40:1	1/1:24:48:0,44:0.9167	1/1:17:12:0,10:0.8333	1/1:16:9:0,9:1	./.:.:.:.:.	1/1:17:18:0,18:1	1/1:18:13:0,13:1	1/1:28:35:0,35:1	1/1:18:15:0,15:1	0/1:13:82:20,62:0.7561
ptg000268l_1_1_1	1177778	.	A	G	34.03	PASS	.	GT:GQ:DP:AD:AF	0/1:16:10:6,4:0.4	1/1:19:11:1,10:0.9091	1/1:16:15:1,14:0.9333	0/1:21:19:10,9:0.4737	0/1:18:16:9,7:0.4375	1/1:18:19:0,19:1	1/1:24:15:2,13:0.8667	0/1:22:24:15,9:0.375	1/1:20:7:0,7:1	1/1:34:34:0,34:1	1/1:22:50:4,46:0.92	0/1:19:9:3,6:0.6667	1/1:19:4:0,4:1	./.:.:.:.:.	1/1:26:18:1,17:0.9444	1/1:16:8:0,8:1	1/1:25:29:2,27:0.931	1/1:23:15:0,15:1	0/1:17:82:19,63:0.7683
ptg000268l_1_1_1	1178353	.	A	T	32.39	PASS	.	GT:GQ:DP:AD:AF	1/1:15:9:0,9:1	1/1:24:11:1,10:0.9091	1/1:18:14:0,13:0.9286	1/1:25:20:0,20:1	1/1:26:16:0,16:1	0/1:19:15:6,9:0.6	1/1:26:21:0,21:1	1/1:19:21:0,19:0.9048	1/1:27:13:0,13:1	1/1:32:23:0,21:0.913	1/1:29:29:1,28:0.9655	1/1:19:4:0,4:1	1/1:18:3:0,3:1	./.:.:.:.:.	1/1:16:14:0,14:1	1/1:16:9:0,9:1	1/1:26:27:0,27:1	0/1:21:11:2,9:0.8182	0/1:15:81:20,61:0.7531
ptg000268l_1_1_1	1178386	.	T	G	24.65	PASS	.	GT:GQ:DP:AD:AF	1/1:20:10:0,10:1	0/1:4:12:5,7:0.5833	1/1:23:15:0,14:0.9333	1/1:23:18:0,17:0.9444	1/1:19:15:0,14:0.9333	0/1:13:14:5,9:0.6429	1/1:19:21:0,19:0.9048	1/1:21:21:0,19:0.9048	1/1:19:14:0,14:1	1/1:22:35:0,34:0.9714	1/1:24:30:0,29:0.9667	1/1:14:4:0,4:1	1/1:14:6:0,6:1	./.:.:.:.:.	1/1:23:9:0,9:1	1/1:19:6:0,6:1	1/1:24:28:0,28:1	0/1:16:8:2,6:0.75	0/1:7:81:20,61:0.7531
ptg000268l_1_1_1	1179992	.	A	G	23.64	PASS	.	GT:GQ:DP:AD:AF	0/1:19:6:2,4:0.6667	1/1:11:13:4,9:0.6923	1/1:15:7:1,6:0.8571	1/1:9:10:2,7:0.7	1/1:13:8:0,8:1	0/1:18:20:7,13:0.65	1/1:22:11:0,11:1	1/1:23:18:0,18:1	1/1:17:7:1,5:0.7143	0/1:21:32:14,18:0.5625	1/1:23:41:2,39:0.9512	1/1:18:4:0,4:1	1/1:20:4:0,4:1	1/1:11:3:0,3:1	1/1:17:11:0,11:1	1/1:18:3:0,3:1	1/1:21:31:1,28:0.9032	0/1:12:9:3,6:0.6667	./.:.:.:.:.
ptg000268l_1_1_1	1196866	.	C	T	28.1	PASS	.	GT:GQ:DP:AD:AF	1/1:15:7:0,7:1	1/1:22:19:0,19:1	1/1:13:9:0,8:0.8889	1/1:17:16:2,14:0.875	1/1:23:12:1,11:0.9167	1/1:28:10:0,10:1	./.:.:.:.:.	1/1:23:19:0,19:1	1/1:21:13:0,13:1	1/1:21:31:0,31:1	0/1:17:29:10,19:0.6552	0/1:12:3:1,2:0.6667	1/1:16:8:0,8:1	0/1:20:6:2,4:0.6667	1/1:24:4:0,4:1	1/1:14:10:1,9:0.9	1/1:22:38:1,37:0.9737	1/1:20:12:1,11:0.9167	0/1:21:61:24,37:0.6066
ptg000268l_1_1_1	1197257	.	T	A	27.1	PASS	.	GT:GQ:DP:AD:AF	0/1:15:9:2,7:0.7778	0/1:5:21:5,16:0.7619	0/1:17:10:5,5:0.5	0/1:6:19:9,10:0.5263	1/1:22:14:1,12:0.8571	0/1:19:17:9,8:0.4706	0/1:19:7:2,5:0.7143	1/1:23:19:0,19:1	0/1:18:15:8,7:0.4667	1/1:22:32:1,31:0.9688	0/1:23:34:21,13:0.3824	0/1:15:4:2,2:0.5	1/1:21:9:1,8:0.8889	1/1:23:4:0,4:1	./.:.:.:.:.	1/1:15:10:2,8:0.8	1/1:27:33:3,30:0.9091	0/1:18:19:9,10:0.5263	0/1:23:64:25,39:0.6094
ptg000268l_1_1_1	1200027	.	T	C	29.57	PASS	.	GT:GQ:DP:AD:AF	1/1:11:5:1,4:0.8	0/1:8:15:3,11:0.7333	0/1:16:6:3,3:0.5	1/1:22:19:0,19:1	0/1:18:16:7,9:0.5625	1/1:28:25:0,21:0.84	1/1:20:16:1,14:0.875	1/1:17:17:0,14:0.8235	1/1:20:7:0,6:0.8571	1/1:29:27:0,25:0.9259	1/1:8:52:15,32:0.6154	1/1:19:4:0,3:0.75	1/1:18:13:1,11:0.8462	1/1:18:4:0,3:0.75	1/1:15:3:1,2:0.6667	1/1:16:6:1,4:0.6667	1/1:22:52:1,49:0.9423	1/1:24:19:0,16:0.8421	./.:.:.:.:.
ptg000268l_1_1_1	1200060	.	G	A	31.95	PASS	.	GT:GQ:DP:AD:AF	1/1:22:5:0,5:1	0/1:10:14:7,7:0.5	1/1:22:6:0,6:1	1/1:27:17:0,17:1	0/1:3:10:0,5:0.5	1/1:28:24:0,23:0.9583	./.:.:.:.:.	1/1:28:17:0,17:1	1/1:19:6:0,5:0.8333	1/1:26:27:0,25:0.9259	1/1:29:70:0,64:0.9143	1/1:17:4:0,4:1	1/1:23:13:0,13:1	1/1:20:4:0,4:1	1/1:16:3:0,3:1	1/1:14:8:0,8:1	1/1:31:52:1,51:0.9808	1/1:27:19:0,18:0.9474	0/1:20:73:27,46:0.6301
ptg000268l_1_1_1	1201536	.	T	A	30.2	PASS	.	GT:GQ:DP:AD:AF	0/1:20:7:3,4:0.5714	1/1:30:21:1,19:0.9048	1/1:29:8:0,8:1	0/1:19:15:8,7:0.4667	1/1:19:14:0,13:0.9286	1/1:21:20:1,19:0.95	1/1:18:13:0,13:1	1/1:20:16:0,16:1	1/1:23:26:3,23:0.8846	0/1:23:27:14,13:0.4815	1/1:26:53:1,52:0.9811	1/1:18:5:0,5:1	0/1:18:12:6,6:0.5	./.:.:.:.:.	0/1:11:4:1,2:0.5	0/1:23:12:4,8:0.6667	0/1:21:48:22,26:0.5417	0/1:22:30:11,18:0.6	0/1:20:82:30,52:0.6341
ptg000268l_1_1_1	1201657	.	A	T	27.94	PASS	.	GT:GQ:DP:AD:AF	1/1:24:7:0,7:1	1/1:22:19:0,18:0.9474	1/1:25:8:0,8:1	1/1:19:14:0,13:0.9286	1/1:18:12:0,12:1	1/1:20:18:0,18:1	1/1:10:8:0,6:0.75	1/1:23:15:0,14:0.9333	1/1:27:25:0,24:0.96	1/1:22:42:0,39:0.9286	1/1:9:35:1,31:0.8857	1/1:20:4:0,4:1	1/1:17:8:0,7:0.875	./.:.:.:.:.	0/1:14:6:2,4:0.6667	1/1:18:10:0,10:1	1/1:24:32:0,32:1	0/1:12:18:10,7:0.3889	0/1:20:83:31,52:0.6265
ptg000268l_1_1_1	1217167	.	C	T	23.19	PASS	.	GT:GQ:DP:AD:AF	1/1:15:5:1,4:0.8	1/1:18:13:2,11:0.8462	1/1:19:7:0,6:0.8571	0/1:17:13:8,5:0.3846	0/1:13:11:3,7:0.6364	1/1:21:15:1,14:0.9333	1/1:18:9:0,9:1	0/1:19:23:8,14:0.6087	1/1:23:7:0,7:1	1/1:20:10:1,9:0.9	0/1:11:20:9,11:0.55	0/1:15:8:1,6:0.75	0/1:17:9:3,6:0.6667	./.:.:.:.:.	1/1:23:14:0,14:1	0/1:15:10:3,5:0.5	0/1:20:27:12,15:0.5556	0/1:16:4:1,3:0.75	0/1:19:65:37,28:0.4308
ptg000268l_1_1_1	1217403	.	C	T	24.06	PASS	.	GT:GQ:DP:AD:AF	1/1:14:6:0,5:0.8333	1/1:19:13:0,13:1	1/1:15:7:0,7:1	1/1:21:15:0,15:1	1/1:24:13:0,13:1	1/1:19:13:0,13:1	1/1:18:10:0,10:1	1/1:20:21:0,21:1	1/1:23:8:0,8:1	0/1:9:11:7,4:0.3636	0/1:19:17:11,6:0.3529	1/1:12:9:3,6:0.6667	1/1:5:5:1,4:0.8	1/1:19:5:0,5:1	0/1:22:14:6,8:0.5714	./.:.:.:.:.	1/1:22:20:1,19:0.95	1/1:14:3:0,3:1	0/1:19:65:37,28:0.4308
ptg000268l_1_1_1	1229167	.	C	T	33.23	PASS	.	GT:GQ:DP:AD:AF	1/1:17:8:0,8:1	0/1:22:19:5,14:0.7368	1/1:15:7:0,7:1	1/1:18:11:0,10:0.9091	0/1:19:19:11,8:0.4211	1/1:25:22:0,22:1	1/1:20:10:1,9:0.9	1/1:33:27:0,26:0.963	0/1:23:14:6,8:0.5714	1/1:23:13:0,13:1	1/1:24:38:2,34:0.8947	1/1:18:9:0,9:1	./.:.:.:.:.	1/1:13:5:0,5:1	1/1:20:3:0,3:1	1/1:22:14:0,14:1	1/1:22:26:1,25:0.9615	1/1:25:15:0,13:0.8667	0/1:10:96:58,38:0.3958
ptg000268l_1_1_1	1230114	.	T	G	34.06	PASS	.	GT:GQ:DP:AD:AF	1/1:21:11:0,11:1	1/1:24:19:0,19:1	1/1:18:5:0,5:1	1/1:25:10:0,10:1	1/1:25:18:0,18:1	1/1:20:19:0,19:1	1/1:22:13:0,13:1	1/1:34:24:0,24:1	1/1:16:8:0,7:0.875	1/1:23:32:2,30:0.9375	0/1:22:42:20,22:0.5238	1/1:18:3:0,3:1	1/1:9:6:1,4:0.6667	./.:.:.:.:.	0/1:17:4:2,2:0.5	1/1:21:15:0,15:1	1/1:23:27:0,27:1	1/1:25:16:0,16:1	0/1:15:96:32,64:0.6667
ptg000268l_1_1_1	1231816	.	T	C	25.49	PASS	.	GT:GQ:DP:AD:AF	1/1:16:8:0,8:1	1/1:24:19:1,18:0.9474	1/1:22:7:0,7:1	1/1:24:11:0,10:0.9091	0/1:17:14:7,7:0.5	0/1:23:23:7,15:0.6522	1/1:23:9:1,7:0.7778	1/1:25:24:1,22:0.9167	1/1:17:13:0,13:1	1/1:23:42:1,32:0.7619	0/1:20:18:8,9:0.5	0/1:22:11:2,8:0.7273	1/1:14:9:0,9:1	./.:.:.:.:.	1/1:21:3:0,3:1	1/1:15:7:0,7:1	1/1:20:39:1,29:0.7436	1/1:17:15:1,11:0.7333	0/1:15:91:27,64:0.7033
ptg000268l_1_1_1	1233603	.	A	G	38.39	PASS	.	GT:GQ:DP:AD:AF	0/1:14:14:8,6:0.4286	1/1:33:18:0,18:1	1/1:29:10:0,10:1	0/1:20:10:5,5:0.5	1/1:25:15:0,15:1	0/1:14:18:9,8:0.4444	1/1:31:20:0,18:0.9	1/1:36:25:1,23:0.92	1/1:24:14:0,13:0.9286	0/1:9:17:3,14:0.8235	1/1:35:30:2,28:0.9333	1/1:6:3:0,3:1	1/1:19:10:0,10:1	./.:.:.:.:.	1/1:13:3:0,3:1	1/1:4:5:1,4:0.8	1/1:38:23:0,23:1	0/1:19:9:5,4:0.4444	0/1:22:81:27,54:0.6667
ptg000268l_1_1_1	1234233	.	G	A	35.35	PASS	.	GT:GQ:DP:AD:AF	1/1:23:9:1,8:0.8889	1/1:27:20:0,20:1	1/1:22:11:1,10:0.9091	1/1:17:12:1,11:0.9167	1/1:31:22:0,22:1	1/1:22:19:0,19:1	0/1:23:15:5,10:0.6667	1/1:32:25:0,25:1	1/1:19:10:0,10:1	1/1:33:30:0,30:1	0/1:23:35:11,24:0.6857	1/1:24:4:0,4:1	1/1:18:11:0,11:1	./.:.:.:.:.	1/1:15:7:0,7:1	1/1:17:9:0,9:1	1/1:35:42:0,42:1	1/1:18:17:1,16:0.9412	0/1:9:81:23,58:0.716
ptg000268l_1_1_1	1235662	.	C	A	35.26	PASS	.	GT:GQ:DP:AD:AF	0/1:13:10:6,4:0.4	0/1:21:21:11,8:0.381	0/1:13:7:2,5:0.7143	1/1:16:13:0,13:1	1/1:21:15:1,13:0.8667	1/1:19:19:1,18:0.9474	1/1:13:9:0,8:0.8889	1/1:31:21:0,21:1	1/1:20:13:0,13:1	1/1:33:31:0,31:1	1/1:34:37:0,35:0.9459	1/1:17:8:0,8:1	1/1:16:12:0,10:0.8333	0/1:10:3:2,1:0.3333	1/1:20:9:0,9:1	1/1:18:9:0,9:1	1/1:35:53:0,53:1	1/1:18:14:0,14:1	0/1:23:77:26,51:0.6623
ptg000268l_1_1_1	1235667	.	T	C	33.33	PASS	.	GT:GQ:DP:AD:AF	0/1:12:10:6,4:0.4	0/1:10:21:12,8:0.381	0/1:7:7:2,5:0.7143	1/1:19:13:0,13:1	1/1:21:15:0,14:0.9333	1/1:18:19:1,18:0.9474	./.:.:.:.:.	1/1:31:21:0,21:1	1/1:20:16:0,16:1	1/1:29:31:0,31:1	1/1:28:39:0,38:0.9744	1/1:12:5:0,5:1	1/1:22:9:0,9:1	0/1:11:3:2,1:0.3333	1/1:18:9:0,9:1	1/1:18:9:0,9:1	1/1:33:53:0,52:0.9811	1/1:20:14:0,14:1	0/1:17:78:26,52:0.6667
ptg000268l_1_1_1	1236517	.	C	T	31.65	PASS	.	GT:GQ:DP:AD:AF	1/1:15:9:0,9:1	1/1:25:21:0,21:1	1/1:18:10:0,10:1	1/1:23:12:0,12:1	1/1:23:12:0,12:1	1/1:26:16:0,16:1	1/1:22:11:0,11:1	0/1:23:25:11,14:0.56	1/1:23:14:0,14:1	1/1:31:37:0,37:1	1/1:27:39:0,38:0.9744	1/1:20:9:0,9:1	1/1:17:8:1,7:0.875	./.:.:.:.:.	1/1:23:4:0,4:1	0/1:9:3:1,1:0.3333	1/1:30:29:0,29:1	1/1:23:18:0,18:1	0/1:23:76:34,42:0.5526
ptg000268l_1_1_1	1237035	.	A	T	28.63	PASS	.	GT:GQ:DP:AD:AF	1/1:18:13:0,12:0.9231	0/1:21:19:11,8:0.4211	0/1:23:9:4,4:0.4444	1/1:9:5:1,4:0.8	1/1:28:10:0,10:1	1/1:21:15:0,14:0.9333	0/1:23:9:3,6:0.6667	1/1:25:28:0,28:1	1/1:17:11:0,11:1	1/1:27:37:2,34:0.9189	1/1:26:27:0,25:0.9259	0/1:19:10:7,3:0.3	0/1:21:7:4,3:0.4286	./.:.:.:.:.	1/1:20:3:0,3:1	0/1:20:13:2,8:0.6154	0/1:22:15:9,6:0.4	1/1:24:22:0,22:1	0/1:23:78:41,37:0.4744
ptg000268l_1_1_1	1242313	.	T	C	27.4	PASS	.	GT:GQ:DP:AD:AF	0/1:19:5:2,3:0.6	1/1:17:11:1,9:0.8182	1/1:24:5:0,5:1	0/1:16:7:4,3:0.4286	1/1:22:13:1,12:0.9231	1/1:25:25:1,24:0.96	1/1:18:9:0,9:1	1/1:24:14:0,14:1	1/1:19:10:0,10:1	1/1:27:24:0,24:1	1/1:25:6:0,6:1	1/1:25:6:0,6:1	1/1:15:7:0,7:1	1/1:6:3:0,3:1	./.:.:.:.:.	1/1:25:5:0,5:1	1/1:20:17:0,17:1	1/1:20:13:0,13:1	0/1:21:58:26,32:0.5517
ptg000268l_1_1_1	1249554	.	T	G	35.24	PASS	.	GT:GQ:DP:AD:AF	1/1:14:7:0,7:1	1/1:24:15:0,15:1	1/1:20:12:0,12:1	1/1:26:17:0,17:1	1/1:21:13:0,13:1	1/1:23:20:0,19:0.95	1/1:22:7:0,7:1	1/1:22:22:0,22:1	1/1:21:14:0,14:1	1/1:24:27:0,27:1	1/1:29:36:0,33:0.9167	1/1:16:9:0,9:1	1/1:17:9:0,9:1	./.:.:.:.:.	1/1:20:3:0,3:1	0/1:21:6:2,4:0.6667	0/1:16:18:7,11:0.6111	1/1:35:23:0,23:1	0/1:25:75:32,43:0.5733
ptg000268l_1_1_1	1249701	.	G	T	31.4	PASS	.	GT:GQ:DP:AD:AF	1/1:16:8:0,8:1	1/1:18:15:0,15:1	1/1:26:9:0,9:1	1/1:11:15:2,13:0.8667	1/1:25:10:0,10:1	1/1:21:20:0,20:1	0/1:2:5:1,4:0.8	0/1:18:20:12,8:0.4	1/1:18:12:0,12:1	1/1:31:25:0,25:1	1/1:21:41:0,39:0.9512	1/1:24:7:0,7:1	1/1:16:11:0,11:1	./.:.:.:.:.	1/1:17:4:0,4:1	1/1:18:4:0,4:1	0/1:15:19:7,12:0.6316	1/1:24:20:0,20:1	0/1:19:73:32,41:0.5616
ptg000268l_1_1_1	1249797	.	C	T	29.1	PASS	.	GT:GQ:DP:AD:AF	1/1:17:8:0,8:1	1/1:22:15:0,15:1	1/1:17:9:0,9:1	1/1:24:19:0,19:1	1/1:22:11:0,11:1	1/1:29:23:0,23:1	1/1:20:6:0,6:1	1/1:23:22:0,21:0.9545	1/1:23:14:0,14:1	0/1:25:41:21,20:0.4878	0/1:23:24:9,13:0.5417	1/1:17:9:0,9:1	1/1:20:10:0,10:1	./.:.:.:.:.	0/1:16:6:4,2:0.3333	1/1:23:5:0,5:1	0/1:10:16:9,7:0.4375	1/1:29:19:0,19:1	0/1:23:70:32,38:0.5429
ptg000268l_1_1_1	1249970	.	A	T	28.35	PASS	.	GT:GQ:DP:AD:AF	1/1:17:8:0,7:0.875	1/1:21:13:0,12:0.9231	1/1:22:8:0,8:1	1/1:28:22:0,22:1	1/1:18:12:0,12:1	1/1:21:29:0,25:0.8621	1/1:21:7:0,7:1	1/1:28:24:0,23:0.9583	1/1:23:13:0,13:1	0/1:9:29:0,16:0.5517	1/1:12:25:0,21:0.84	1/1:17:7:0,6:0.8571	1/1:17:5:0,5:1	./.:.:.:.:.	1/1:18:3:0,3:1	0/1:20:7:3,4:0.5714	1/1:21:19:0,19:1	1/1:19:14:0,13:0.9286	0/1:18:68:31,37:0.5441
ptg000268l_1_1_1	1250654	.	T	C	37.04	PASS	.	GT:GQ:DP:AD:AF	1/1:22:10:1,9:0.9	0/1:17:11:6,5:0.4545	0/1:22:8:4,4:0.5	1/1:22:14:1,13:0.9286	1/1:19:11:0,11:1	0/1:21:19:8,11:0.5789	1/1:17:5:0,4:0.8	0/1:22:18:7,10:0.5556	1/1:25:17:0,15:0.8824	0/1:25:40:20,20:0.5	1/1:37:40:4,34:0.85	1/1:15:7:0,7:1	1/1:18:10:0,10:1	1/1:20:3:0,3:1	1/1:22:3:0,3:1	1/1:22:5:0,5:1	1/1:28:22:0,22:1	1/1:28:20:0,18:0.9	0/1:25:65:29,36:0.5538
ptg000268l_1_1_1	1250655	.	C	T	38.6	PASS	.	GT:GQ:DP:AD:AF	0/1:17:10:2,8:0.8	0/1:17:11:5,5:0.4545	0/1:18:8:5,3:0.375	1/1:18:14:2,12:0.8571	1/1:26:12:1,11:0.9167	0/1:20:19:8,10:0.5263	1/1:6:5:2,3:0.6	0/1:21:18:7,10:0.5556	1/1:22:17:2,15:0.8824	1/1:38:25:0,25:1	1/1:29:40:5,35:0.875	1/1:26:6:0,6:1	1/1:18:10:0,10:1	1/1:18:3:0,3:1	1/1:21:3:0,3:1	1/1:21:5:0,5:1	1/1:27:22:0,22:1	1/1:25:20:2,18:0.9	0/1:24:65:29,36:0.5538
ptg000268l_1_1_1	1261331	.	A	T	26.43	PASS	.	GT:GQ:DP:AD:AF	1/1:13:9:0,9:1	1/1:12:11:0,10:0.9091	1/1:20:5:0,5:1	1/1:26:13:0,12:0.9231	0/1:20:22:9,13:0.5909	1/1:19:18:0,17:0.9444	0/1:20:9:2,7:0.7778	1/1:19:15:0,14:0.9333	1/1:10:14:1,11:0.7857	1/1:26:33:0,31:0.9394	1/1:21:15:0,15:1	1/1:20:5:0,5:1	./.:.:.:.:.	1/1:17:3:0,3:1	1/1:12:4:0,4:1	1/1:15:9:0,9:1	1/1:21:14:0,14:1	1/1:17:6:0,6:1	0/1:12:51:28,15:0.2941
ptg000268l_1_1_1	1268286	.	T	C	32.25	PASS	.	GT:GQ:DP:AD:AF	1/1:19:5:1,4:0.8	0/1:19:14:6,8:0.5714	0/1:18:9:4,5:0.5556	1/1:25:14:0,14:1	1/1:6:8:0,8:1	1/1:32:18:0,18:1	1/1:22:4:0,4:1	1/1:21:12:0,12:1	0/1:13:6:1,5:0.8333	1/1:27:42:0,42:1	1/1:24:15:1,14:0.9333	1/1:23:3:0,3:1	1/1:9:3:0,3:1	./.:.:.:.:.	1/1:13:6:0,6:1	1/1:17:9:0,9:1	1/1:31:35:0,35:1	1/1:22:12:0,12:1	0/1:4:72:39,33:0.4583
ptg000268l_1_1_1	1270691	.	T	A,C	30.96	PASS	.	GT:GQ:DP:AD:AF	./.:.:.:.:.	1/1:19:15:3,12,.:0.8,.	0/1:22:9:3,6,.:0.6667,.	0/1:17:19:7,12,.:0.6316,.	1/1:21:19:0,19,.:1,.	2/2:23:21:1,.,18:.,0.8571	0/1:10:12:0,9,.:0.75,.	1/1:21:25:1,24,.:0.96,.	1/1:12:10:0,8,.:0.8,.	1/1:25:28:2,25,.:0.8929,.	1/1:30:23:0,23,.:1,.	1/1:19:3:0,3,.:1,.	1/1:15:9:0,9,.:1,.	1/1:20:3:0,3,.:1,.	0/1:8:4:0,2,.:0.5,.	1/1:20:3:0,3,.:1,.	1/2:20:37:0,19,18:0.5135,0.4865	1/2:11:18:0,10,8:0.5556,0.4444	0/1:21:89:31,58,.:0.6517,.
ptg000268l_1_1_1	1271399	.	A	C	35.97	PASS	.	GT:GQ:DP:AD:AF	1/1:16:5:0,5:1	1/1:25:14:0,13:0.9286	1/1:23:9:1,8:0.8889	0/1:17:18:12,6:0.3333	1/1:20:14:0,13:0.9286	1/1:33:25:0,23:0.92	0/1:20:9:3,5:0.5556	1/1:24:21:0,21:1	1/1:25:13:0,13:1	1/1:28:40:0,38:0.95	0/1:17:24:15,7:0.2917	1/1:17:7:0,7:1	1/1:21:11:0,11:1	./.:.:.:.:.	1/1:10:4:1,3:0.75	0/1:14:3:1,2:0.6667	1/1:35:42:0,39:0.9286	1/1:32:26:0,23:0.8846	0/1:15:88:27,61:0.6932
ptg000268l_1_1_1	1271435	.	T	C	33.85	PASS	.	GT:GQ:DP:AD:AF	1/1:25:5:0,5:1	1/1:27:14:1,13:0.9286	1/1:16:8:0,8:1	1/1:24:20:0,20:1	0/1:13:15:9,6:0.4	1/1:26:27:3,24:0.8889	1/1:18:10:0,10:1	1/1:28:22:0,22:1	0/1:20:13:4,8:0.6154	0/1:16:29:14,15:0.5172	1/1:33:38:1,37:0.9737	1/1:23:5:0,4:0.8	1/1:17:11:0,11:1	./.:.:.:.:.	1/1:21:4:0,4:1	1/1:25:4:0,4:1	0/1:21:42:19,23:0.5476	0/1:15:18:9,8:0.4444	0/1:13:87:41,46:0.5287
ptg000268l_1_1_1	1271477	.	T	C	39.7	PASS	.	GT:GQ:DP:AD:AF	1/1:26:5:0,5:1	0/1:23:16:7,7:0.4375	0/1:22:8:3,5:0.625	1/1:18:20:1,19:0.95	0/1:19:15:8,7:0.4667	0/1:22:27:12,13:0.4815	0/1:19:9:5,4:0.4444	1/1:29:20:0,19:0.95	1/1:22:12:2,10:0.8333	1/1:30:40:0,37:0.925	1/1:32:39:0,39:1	1/1:23:4:0,4:1	1/1:14:9:0,9:1	./.:.:.:.:.	1/1:22:4:0,4:1	1/1:27:4:0,4:1	1/1:39:44:0,44:1	1/1:29:26:0,26:1	0/1:17:86:26,60:0.6977
ptg000268l_1_1_1	1271684	.	A	G	37.95	PASS	.	GT:GQ:DP:AD:AF	0/1:19:5:2,3:0.6	1/1:19:16:1,15:0.9375	1/1:16:7:0,7:1	0/1:20:20:5,15:0.75	1/1:23:13:0,13:1	0/1:20:26:14,12:0.4615	1/1:19:9:0,9:1	1/1:31:22:0,22:1	1/1:22:11:0,11:1	1/1:37:38:2,36:0.9474	1/1:31:34:3,31:0.9118	1/1:21:3:0,3:1	1/1:18:9:0,9:1	./.:.:.:.:.	1/1:13:5:0,5:1	1/1:16:7:0,7:1	1/1:37:37:0,37:1	1/1:34:25:0,25:1	0/1:20:88:46,42:0.4773
ptg000268l_1_1_1	1272330	.	A	G	31.38	PASS	.	GT:GQ:DP:AD:AF	1/1:21:9:1,8:0.8889	0/1:21:18:8,10:0.5556	1/1:16:8:1,5:0.625	0/1:22:17:13,4:0.2353	1/1:29:17:1,16:0.9412	./.:.:.:.:.	0/1:22:13:5,8:0.6154	0/1:21:17:9,8:0.4706	1/1:27:11:1,10:0.9091	1/1:23:47:0,47:1	1/1:28:26:0,26:1	0/1:5:5:1,4:0.8	0/1:15:9:5,4:0.4444	1/1:22:4:0,4:1	1/1:21:3:0,3:1	1/1:16:7:0,7:1	1/1:31:35:0,35:1	0/1:17:28:16,11:0.3929	0/1:19:88:26,62:0.7045
ptg000268l_1_1_1	1272436	.	A	T	34.78	PASS	.	GT:GQ:DP:AD:AF	1/1:15:8:0,8:1	1/1:25:18:1,17:0.9444	1/1:26:9:0,9:1	1/1:16:15:0,15:1	1/1:19:19:0,19:1	1/1:19:32:0,32:1	1/1:22:13:0,13:1	1/1:31:16:1,15:0.9375	1/1:19:12:0,12:1	1/1:34:40:0,40:1	1/1:21:43:0,43:1	0/1:6:5:1,4:0.8	0/1:23:9:5,4:0.4444	0/1:17:4:2,2:0.5	0/1:14:4:2,2:0.5	1/1:25:5:0,5:1	1/1:31:35:1,34:0.9714	1/1:27:45:0,45:1	0/1:22:89:26,63:0.7079
ptg000268l_1_1_1	1272620	.	A	G	33.87	PASS	.	GT:GQ:DP:AD:AF	0/1:15:6:2,4:0.6667	1/1:18:19:0,17:0.8947	1/1:18:9:0,9:1	1/1:23:19:1,17:0.8947	1/1:11:20:0,12:0.6	1/1:18:29:0,26:0.8966	1/1:6:10:0,4:0.4	0/1:8:15:0,8:0.5333	1/1:17:9:0,9:1	1/1:25:40:0,40:1	0/1:8:29:1,13:0.4483	1/1:18:4:0,3:0.75	1/1:16:12:0,8:0.6667	1/1:21:4:0,4:1	./.:.:.:.:.	1/1:24:5:0,5:1	1/1:33:39:0,36:0.9231	1/1:22:43:1,42:0.9767	0/1:14:87:25,44:0.5057
ptg000268l_1_1_1	1272644	.	C	T	27.91	PASS	.	GT:GQ:DP:AD:AF	0/1:14:6:2,4:0.6667	1/1:26:19:0,18:0.9474	1/1:17:9:0,9:1	1/1:21:17:1,16:0.9412	0/1:23:20:8,12:0.6	1/1:22:28:0,28:1	1/1:19:9:0,8:0.8889	1/1:22:15:0,14:0.9333	1/1:8:8:0,8:1	1/1:20:40:0,38:0.95	0/1:21:39:19,18:0.4615	1/1:7:4:1,3:0.75	1/1:16:7:1,6:0.8571	1/1:16:4:0,4:1	0/1:4:3:0,1:0.3333	1/1:14:6:1,5:0.8333	1/1:27:39:2,36:0.9231	1/1:20:43:0,43:1	./.:.:.:.:.
ptg000268l_1_1_1	1272782	.	A	G	37.66	PASS	.	GT:GQ:DP:AD:AF	0/1:17:5:2,3:0.6	1/1:22:22:1,21:0.9545	1/1:16:9:0,9:1	1/1:6:19:3,16:0.8421	1/1:35:24:0,24:1	1/1:36:28:0,28:1	1/1:27:8:0,8:1	1/1:21:19:0,19:1	1/1:28:8:0,8:1	1/1:37:47:0,47:1	1/1:37:42:0,42:1	./.:.:.:.:.	1/1:21:12:0,12:1	1/1:12:6:1,4:0.6667	1/1:22:3:0,3:1	1/1:6:4:0,4:1	0/1:13:27:10,17:0.6296	1/1:30:40:0,40:1	0/1:18:89:25,49:0.5506
ptg000268l_1_1_1	1273509	.	T	C	29.83	PASS	.	GT:GQ:DP:AD:AF	0/1:4:4:1,3:0.75	1/1:18:22:4,18:0.8182	1/1:21:13:0,13:1	1/1:16:13:2,11:0.8462	1/1:14:14:2,12:0.8571	1/1:27:28:1,27:0.9643	1/1:11:8:3,5:0.625	1/1:29:22:0,20:0.9091	0/1:8:11:7,4:0.3636	0/1:6:32:13,18:0.5625	0/1:4:26:1,12:0.4615	./.:.:.:.:.	1/1:15:12:1,9:0.75	0/1:4:5:1,3:0.6	1/1:6:3:0,2:0.6667	1/1:14:8:0,8:1	1/1:29:43:5,38:0.8837	1/1:24:28:5,22:0.7857	0/1:14:92:27,65:0.7065
ptg000268l_1_1_1	1273678	.	T	G	29.42	PASS	.	GT:GQ:DP:AD:AF	1/1:16:5:0,5:1	1/1:26:22:1,21:0.9545	1/1:21:11:0,11:1	1/1:24:15:0,14:0.9333	0/1:19:17:5,12:0.7059	0/1:21:27:13,14:0.5185	1/1:24:7:0,7:1	1/1:22:22:0,22:1	1/1:20:10:1,8:0.8	0/1:22:46:23,23:0.5	0/1:22:42:20,22:0.5238	./.:.:.:.:.	1/1:19:10:0,10:1	1/1:15:4:1,3:0.75	0/1:16:5:2,3:0.6	0/1:15:6:3,3:0.5	1/1:29:44:2,42:0.9545	1/1:19:25:0,25:1	0/1:22:95:41,54:0.5684
ptg000268l_1_1_1	1274251	.	G	C	30.95	PASS	.	GT:GQ:DP:AD:AF	1/1:26:5:0,5:1	1/1:25:24:1,23:0.9583	1/1:18:9:0,9:1	0/1:19:20:11,9:0.45	1/1:26:17:0,17:1	1/1:30:23:0,23:1	1/1:20:10:1,9:0.9	1/1:25:22:1,21:0.9545	1/1:28:18:0,18:1	0/1:19:25:14,11:0.44	0/1:20:30:17,13:0.4333	0/1:14:3:2,1:0.3333	1/1:22:8:1,7:0.875	0/1:19:5:2,3:0.6	1/1:16:6:1,5:0.8333	0/1:12:6:2,3:0.5	0/1:21:50:28,22:0.44	1/1:22:29:2,27:0.931	0/1:17:95:28,67:0.7053
ptg000268l_1_1_1	1277088	.	T	C	30.64	PASS	.	GT:GQ:DP:AD:AF	0/1:13:4:1,2:0.5	1/1:30:19:0,19:1	1/1:23:6:0,6:1	1/1:23:13:0,13:1	1/1:22:17:0,17:1	1/1:20:17:0,16:0.9412	1/1:23:14:0,13:0.9286	1/1:21:26:2,24:0.9231	1/1:25:15:0,15:1	1/1:27:31:0,30:0.9677	0/1:21:51:15,34:0.6667	1/1:21:4:1,3:0.75	1/1:23:8:0,7:0.875	./.:.:.:.:.	0/1:18:5:2,3:0.6	0/1:12:7:1,6:0.8571	1/1:29:47:0,47:1	1/1:29:19:0,19:1	0/1:19:82:47,35:0.4268
ptg000268l_1_1_1	1277566	.	A	G	31.46	PASS	.	GT:GQ:DP:AD:AF	1/1:20:4:0,4:1	1/1:25:17:1,16:0.9412	1/1:16:7:0,7:1	1/1:23:14:0,14:1	1/1:23:15:0,14:0.9333	1/1:24:18:0,18:1	0/1:15:12:4,8:0.6667	1/1:26:15:0,15:1	0/1:18:8:5,3:0.375	1/1:25:30:0,30:1	1/1:31:33:0,33:1	1/1:21:3:0,3:1	1/1:16:10:0,8:0.8	./.:.:.:.:.	1/1:14:7:0,7:1	1/1:24:5:0,5:1	1/1:24:26:0,25:0.9615	1/1:20:12:0,12:1	0/1:21:76:32,44:0.5789
ptg000268l_1_1_1	1281621	.	A	G	36.85	PASS	.	GT:GQ:DP:AD:AF	0/1:16:4:2,2:0.5	1/1:10:7:1,6:0.8571	1/1:16:8:0,8:1	1/1:27:10:0,9:0.9	1/1:22:14:0,14:1	1/1:28:17:0,17:1	1/1:25:15:0,15:1	1/1:24:20:2,18:0.9	1/1:21:14:0,14:1	1/1:34:30:0,30:1	1/1:32:54:0,54:1	1/1:18:8:0,8:1	0/1:17:7:4,3:0.4286	1/1:19:9:0,9:1	./.:.:.:.:.	1/1:23:14:0,12:0.8571	1/1:36:28:0,28:1	1/1:15:4:0,3:0.75	0/1:21:73:29,44:0.6027
ptg000268l_1_1_1	1282562	.	A	C,T	32.17	PASS	.	GT:GQ:DP:AD:AF	0/1:5:4:0,3,.:0.75,.	1/1:13:7:1,4,.:0.5714,.	0/1:16:8:2,4,.:0.5,.	1/2:8:12:1,6,5:0.5,0.4167	0/1:18:13:5,8,.:0.6154,.	./.:.:.:.:.	2/2:26:10:0,.,9:.,0.9	2/1:7:14:0,6,8:0.4286,0.5714	1/1:7:18:0,6,.:0.3333,.	1/1:32:27:0,25,.:0.9259,.	2/2:5:26:0,.,16:.,0.6154	0/1:13:9:0,8,.:0.8889,.	2/2:20:5:0,.,4:.,0.8	1/1:18:5:1,4,.:0.8,.	0/1:13:4:1,3,.:0.75,.	1/1:8:9:1,6,.:0.6667,.	2/1:4:12:0,3,8:0.25,0.6667	0/1:20:6:4,2,.:0.3333,.	0/2:18:73:26,.,35:.,0.4795
ptg000268l_1_1_1	1283414	.	T	C	30.39	PASS	.	GT:GQ:DP:AD:AF	1/1:19:5:0,4:0.8	0/1:9:10:0,4:0.4	1/1:12:8:1,6:0.75	1/1:20:12:1,11:0.9167	1/1:26:16:0,16:1	0/1:15:19:7,12:0.6316	1/1:22:13:0,13:1	1/1:23:23:0,22:0.9565	0/1:19:11:3,8:0.7273	1/1:24:48:2,46:0.9583	1/1:30:51:0,51:1	0/1:17:13:7,6:0.4615	1/1:19:5:1,4:0.8	1/1:15:11:1,10:0.9091	0/1:9:4:2,2:0.5	1/1:18:15:1,14:0.9333	0/1:20:16:5,11:0.6875	1/1:14:6:1,5:0.8333	./.:.:.:.:.
ptg000268l_1_1_1	1284059	.	A	G	27.19	PASS	.	GT:GQ:DP:AD:AF	1/1:16:8:1,7:0.875	1/1:20:13:1,11:0.8462	1/1:21:11:1,10:0.9091	1/1:27:16:1,15:0.9375	0/1:21:11:6,5:0.4545	1/1:25:26:1,25:0.9615	0/1:22:7:3,4:0.5714	0/1:21:18:12,5:0.2778	1/1:21:8:1,7:0.875	0/1:8:22:9,13:0.5909	1/1:5:30:1,13:0.4333	1/1:15:18:0,14:0.7778	0/1:17:4:1,2:0.5	1/1:15:9:0,8:0.8889	./.:.:.:.:.	1/1:12:12:1,8:0.6667	0/1:6:20:1,9:0.45	1/1:7:4:0,4:1	0/1:19:69:26,43:0.6232
ptg000268l_1_1_1	1284270	.	T	C	35.03	PASS	.	GT:GQ:DP:AD:AF	1/1:25:4:0,4:1	0/1:19:12:4,8:0.6667	1/1:21:12:0,12:1	1/1:25:15:0,15:1	1/1:20:13:0,13:1	1/1:25:22:0,22:1	1/1:18:9:0,9:1	./.:.:.:.:.	1/1:18:9:0,9:1	1/1:30:33:1,32:0.9697	1/1:24:44:4,40:0.9091	1/1:23:16:0,16:1	0/1:13:5:3,2:0.4	1/1:17:11:0,11:1	0/1:14:6:4,2:0.3333	1/1:21:13:0,13:1	1/1:35:34:0,34:1	1/1:17:9:0,9:1	0/1:20:67:24,43:0.6418
ptg000268l_1_1_1	1284756	.	A	C	29.13	PASS	.	GT:GQ:DP:AD:AF	1/1:21:4:0,4:1	1/1:17:10:0,10:1	1/1:20:14:2,12:0.8571	1/1:20:12:0,12:1	1/1:21:12:0,12:1	1/1:26:17:0,17:1	1/1:16:10:0,9:0.9	1/1:27:18:0,17:0.9444	0/1:18:8:5,3:0.375	1/1:29:34:0,34:1	./.:.:.:.:.	1/1:22:10:1,9:0.9	0/1:21:8:2,6:0.75	1/1:17:8:2,6:0.75	0/1:18:5:2,3:0.6	1/1:16:10:0,10:1	1/1:27:21:0,21:1	1/1:18:8:1,7:0.875	0/1:24:69:26,43:0.6232
ptg000268l_1_1_1	1284759	.	A	G	31.78	PASS	.	GT:GQ:DP:AD:AF	1/1:24:4:0,4:1	1/1:19:10:0,10:1	1/1:18:14:0,12:0.8571	1/1:23:12:0,12:1	1/1:22:12:0,12:1	1/1:26:17:0,17:1	1/1:27:10:0,10:1	1/1:26:18:0,17:0.9444	1/1:7:8:0,8:1	1/1:31:34:0,34:1	0/1:20:18:13,5:0.2778	1/1:25:10:1,9:0.9	0/1:20:8:2,6:0.75	1/1:18:8:2,6:0.75	0/1:16:5:2,3:0.6	1/1:19:10:0,10:1	1/1:30:21:0,21:1	1/1:22:8:1,7:0.875	0/1:21:70:27,43:0.6143
ptg000268l_1_1_1	1284760	.	T	C	27.45	PASS	.	GT:GQ:DP:AD:AF	1/1:23:4:0,4:1	1/1:26:10:0,10:1	1/1:23:14:0,12:0.8571	1/1:17:12:0,12:1	1/1:27:12:0,12:1	1/1:19:17:0,17:1	1/1:23:10:0,10:1	1/1:26:18:0,17:0.9444	1/1:7:8:0,8:1	1/1:23:34:0,34:1	0/1:14:18:11,5:0.2778	1/1:25:10:1,9:0.9	0/1:18:8:2,6:0.75	1/1:16:8:2,6:0.75	0/1:9:4:2,2:0.5	1/1:15:10:0,10:1	1/1:22:21:0,21:1	1/1:19:8:1,7:0.875	0/1:18:70:27,43:0.6143
ptg000268l_1_1_1	1286434	.	A	C	31.38	PASS	.	GT:GQ:DP:AD:AF	1/1:22:5:0,5:1	1/1:24:14:0,14:1	1/1:21:14:0,13:0.9286	1/1:15:10:0,6:0.6	1/1:24:14:0,13:0.9286	1/1:20:14:0,13:0.9286	0/1:16:6:1,5:0.8333	0/1:18:21:8,11:0.5238	1/1:19:11:0,10:0.9091	1/1:30:45:0,43:0.9556	1/1:31:36:0,34:0.9444	1/1:17:9:1,7:0.7778	1/1:19:4:0,4:1	1/1:17:6:0,5:0.8333	./.:.:.:.:.	1/1:18:11:0,11:1	1/1:27:23:0,23:1	1/1:25:22:0,22:1	0/1:23:71:30,41:0.5775
ptg000268l_1_1_1	1288144	.	G	C	34.64	PASS	.	GT:GQ:DP:AD:AF	./.:.:.:.:.	1/1:25:12:0,12:1	1/1:17:11:0,11:1	1/1:21:10:1,9:0.9	0/1:10:10:1,9:0.9	1/1:24:19:0,17:0.8947	0/1:20:7:3,4:0.5714	1/1:25:14:0,12:0.8571	1/1:22:6:0,6:1	1/1:31:40:2,38:0.95	1/1:34:45:0,41:0.9111	1/1:23:9:1,8:0.8889	1/1:23:5:0,5:1	0/1:20:7:4,3:0.4286	1/1:15:8:0,8:1	0/1:17:15:7,8:0.5333	0/1:22:20:10,10:0.5	1/1:21:6:0,6:1	0/1:21:67:30,22:0.3284
ptg000268l_1_1_1	1288160	.	T	C	34.64	PASS	.	GT:GQ:DP:AD:AF	./.:.:.:.:.	1/1:20:12:0,12:1	1/1:18:13:1,11:0.8462	1/1:19:10:0,10:1	0/1:8:10:1,9:0.9	1/1:30:19:0,19:1	1/1:26:7:0,7:1	1/1:21:14:1,12:0.8571	1/1:22:6:1,5:0.8333	1/1:28:38:2,36:0.9474	1/1:34:43:4,37:0.8605	1/1:17:9:0,6:0.6667	1/1:15:6:0,6:1	1/1:21:5:1,4:0.8	1/1:19:8:0,8:1	1/1:19:13:0,11:0.8462	0/1:22:31:15,14:0.4516	1/1:20:6:0,5:0.8333	0/1:21:67:30,36:0.5373
ptg000268l_1_1_1	1290661	.	A	G	32.85	PASS	.	GT:GQ:DP:AD:AF	./.:.:.:.:.	1/1:32:11:0,11:1	1/1:15:19:1,18:0.9474	1/1:26:6:0,6:1	1/1:24:14:1,13:0.9286	1/1:27:16:2,14:0.875	1/1:27:8:0,8:1	1/1:24:23:1,21:0.913	0/1:23:22:10,12:0.5455	1/1:22:24:2,22:0.9167	1/1:29:49:0,49:1	0/1:20:12:6,6:0.5	1/1:17:10:0,10:1	1/1:20:3:0,3:1	1/1:16:9:0,9:1	1/1:19:12:1,11:0.9167	1/1:28:33:0,33:1	1/1:24:17:0,17:1	0/1:24:71:29,42:0.5915
ptg000268l_1_1_1	1294138	.	T	A	28.69	PASS	.	GT:GQ:DP:AD:AF	0/1:10:4:1,3:0.75	1/1:28:8:0,8:1	1/1:17:12:0,12:1	1/1:23:13:0,13:1	1/1:26:7:0,7:1	0/1:7:11:0,5:0.4545	1/1:26:9:0,9:1	1/1:26:15:1,14:0.9333	1/1:13:8:2,6:0.75	1/1:25:17:1,16:0.9412	1/1:27:50:0,50:1	0/1:15:11:2,9:0.8182	1/1:9:8:1,6:0.75	1/1:23:5:0,5:1	0/1:14:4:1,3:0.75	1/1:16:14:0,14:1	0/1:18:11:7,4:0.3636	1/1:26:16:0,16:1	0/1:26:73:38,35:0.4795
ptg000268l_1_1_1	1294246	.	G	T	25.61	PASS	.	GT:GQ:DP:AD:AF	1/1:20:5:0,5:1	1/1:20:10:0,10:1	1/1:20:12:0,12:1	1/1:24:13:0,13:1	1/1:17:9:0,8:0.8889	1/1:24:12:0,12:1	1/1:20:10:0,10:1	1/1:25:16:0,16:1	1/1:20:11:0,11:1	0/1:15:16:7,8:0.5	0/1:15:34:16,18:0.5294	1/1:14:7:1,6:0.8571	1/1:19:11:0,11:1	1/1:11:5:1,4:0.8	1/1:18:3:0,3:1	1/1:14:10:1,8:0.8	./.:.:.:.:.	1/1:12:11:1,10:0.9091	0/1:18:73:38,35:0.4795
ptg000268l_1_1_1	1295319	.	A	T	29.55	PASS	.	GT:GQ:DP:AD:AF	./.:.:.:.:.	1/1:24:13:0,13:1	1/1:15:12:0,11:0.9167	1/1:27:10:0,10:1	0/1:5:10:0,6:0.6	0/1:20:13:9,4:0.3077	1/1:27:10:0,10:1	1/1:23:17:0,15:0.8824	1/1:27:17:0,17:1	0/1:27:16:8,8:0.5	1/1:29:33:0,32:0.9697	1/1:18:13:0,12:0.9231	1/1:18:12:0,12:1	1/1:21:5:0,5:1	0/1:21:14:4,10:0.7143	1/1:17:16:1,15:0.9375	1/1:18:13:2,11:0.8462	1/1:23:12:0,11:0.9167	0/1:17:77:39,25:0.3247
ptg000268l_1_1_1	1296301	.	G	A	35.89	PASS	.	GT:GQ:DP:AD:AF	1/1:21:4:0,4:1	0/1:18:18:6,12:0.6667	0/1:20:17:7,10:0.5882	0/1:17:15:4,11:0.7333	1/1:26:20:0,19:0.95	1/1:20:12:0,11:0.9167	1/1:19:9:1,7:0.7778	1/1:21:12:0,12:1	1/1:26:17:0,17:1	1/1:31:24:0,24:1	1/1:35:40:0,40:1	1/1:18:10:0,10:1	1/1:22:5:0,5:1	1/1:17:3:0,3:1	1/1:19:11:0,11:1	1/1:15:8:0,8:1	1/1:29:22:0,21:0.9545	1/1:20:13:0,13:1	0/1:19:70:39,31:0.4429
ptg000268l_1_1_1	1296765	.	G	A	33.99	PASS	.	GT:GQ:DP:AD:AF	1/1:3:5:1,4:0.8	1/1:26:19:0,19:1	1/1:26:18:0,18:1	1/1:17:13:1,12:0.9231	1/1:26:19:0,18:0.9474	1/1:18:12:0,11:0.9167	0/1:20:10:4,5:0.5	1/1:8:15:4,11:0.7333	1/1:20:17:2,15:0.8824	0/1:20:21:11,10:0.4762	1/1:33:31:0,31:1	1/1:17:8:0,8:1	0/1:15:4:1,3:0.75	./.:.:.:.:.	1/1:15:7:0,7:1	1/1:19:10:0,10:1	1/1:26:16:0,15:0.9375	1/1:20:10:0,10:1	0/1:18:66:38,28:0.4242
ptg000268l_1_1_1	1309126	.	G	T	32.1	PASS	.	GT:GQ:DP:AD:AF	1/1:19:6:0,6:1	1/1:24:18:0,17:0.9444	0/1:23:11:4,7:0.6364	1/1:21:16:0,16:1	1/1:24:11:0,10:0.9091	1/1:19:20:0,18:0.9	1/1:22:6:0,6:1	0/1:9:22:2,10:0.4545	1/1:24:16:0,15:0.9375	1/1:32:34:0,32:0.9412	1/1:23:28:0,24:0.8571	1/1:5:5:0,4:0.8	1/1:25:4:0,4:1	./.:.:.:.:.	1/1:18:4:0,3:0.75	1/1:19:4:0,4:1	1/1:21:14:0,14:1	1/1:20:13:0,13:1	0/1:26:72:35,37:0.5139
ptg000268l_1_1_1	1309363	.	T	C	33.48	PASS	.	GT:GQ:DP:AD:AF	0/1:14:5:1,4:0.8	0/1:21:15:8,7:0.4667	0/1:22:16:6,10:0.625	0/1:23:13:5,8:0.6154	0/1:23:13:6,7:0.5385	1/1:33:23:0,23:1	0/1:22:7:3,4:0.5714	0/1:22:24:12,12:0.5	1/1:19:15:1,14:0.9333	0/1:21:26:17,8:0.3077	0/1:21:20:9,11:0.55	1/1:12:5:1,4:0.8	1/1:13:4:1,3:0.75	./.:.:.:.:.	0/1:19:7:2,5:0.7143	0/1:14:3:2,1:0.3333	1/1:33:23:0,23:1	1/1:18:8:1,6:0.75	0/1:23:70:34,36:0.5143
ptg000268l_1_1_1	1311054	.	A	T	31.88	PASS	.	GT:GQ:DP:AD:AF	0/1:22:9:5,4:0.4444	1/1:29:20:1,19:0.95	1/1:19:13:0,13:1	1/1:19:21:3,18:0.8571	1/1:20:17:1,15:0.8824	1/1:25:18:1,17:0.9444	0/1:22:15:7,8:0.5333	0/1:20:38:15,23:0.6053	1/1:26:11:1,10:0.9091	1/1:28:45:0,43:0.9556	1/1:31:42:0,40:0.9524	1/1:15:9:0,9:1	0/1:23:8:3,5:0.625	./.:.:.:.:.	0/1:18:8:5,3:0.375	1/1:14:4:1,3:0.75	1/1:28:38:0,38:1	1/1:20:14:0,14:1	0/1:22:65:35,30:0.4615
ptg000268l_1_1_1	1311140	.	G	A	34.47	PASS	.	GT:GQ:DP:AD:AF	0/1:20:9:5,4:0.4444	1/1:21:20:1,17:0.85	1/1:20:14:0,12:0.8571	1/1:25:22:1,21:0.9545	1/1:26:18:0,17:0.9444	1/1:24:21:1,20:0.9524	0/1:18:17:8,9:0.5294	0/1:22:38:17,21:0.5526	1/1:19:12:0,11:0.9167	1/1:31:43:0,41:0.9535	1/1:32:38:2,36:0.9474	1/1:17:9:0,9:1	0/1:21:8:3,5:0.625	./.:.:.:.:.	0/1:15:8:5,3:0.375	1/1:19:3:0,3:1	1/1:34:40:0,40:1	1/1:22:14:0,14:1	0/1:19:66:35,31:0.4697
ptg000268l_1_1_1	1311580	.	A	C	33.5	PASS	.	GT:GQ:DP:AD:AF	0/1:16:4:1,3:0.75	1/1:24:24:2,21:0.875	1/1:20:12:0,12:1	1/1:27:19:0,19:1	0/1:20:21:10,10:0.4762	1/1:29:22:0,22:1	0/1:22:16:5,11:0.6875	0/1:22:36:19,17:0.4722	1/1:16:14:1,13:0.9286	1/1:32:42:0,42:1	1/1:33:48:0,46:0.9583	1/1:17:9:0,9:1	0/1:21:11:3,8:0.7273	0/1:15:3:2,1:0.3333	0/1:6:3:2,1:0.3333	1/1:15:7:0,7:1	0/1:21:48:28,20:0.4167	1/1:24:10:1,9:0.9	0/1:24:69:35,34:0.4928
ptg000268l_1_1_1	1313045	.	T	C	37.89	PASS	.	GT:GQ:DP:AD:AF	0/1:15:4:1,3:0.75	1/1:26:20:2,18:0.9	0/1:16:11:2,9:0.8182	1/1:19:16:0,15:0.9375	0/1:21:18:9,9:0.5	1/1:32:19:0,18:0.9474	0/1:22:21:7,14:0.6667	0/1:22:33:15,18:0.5455	0/1:14:13:2,11:0.8462	1/1:37:49:0,47:0.9592	1/1:37:52:0,52:1	1/1:17:9:0,9:1	0/1:16:13:5,8:0.6154	0/1:16:2:1,1:0.5	0/1:19:6:3,3:0.5	1/1:14:6:0,6:1	1/1:24:31:1,30:0.9677	1/1:30:18:0,18:1	0/1:23:74:39,35:0.473
ptg000268l_1_1_1	1314030	.	A	G	36.05	PASS	.	GT:GQ:DP:AD:AF	0/1:16:4:1,3:0.75	1/1:19:22:1,20:0.9091	1/1:29:12:1,11:0.9167	0/1:16:16:9,5:0.3125	0/1:21:14:6,8:0.5714	1/1:19:18:1,17:0.9444	1/1:21:12:0,11:0.9167	./.:.:.:.:.	1/1:25:17:2,15:0.8824	1/1:36:57:0,57:1	1/1:35:51:1,50:0.9804	0/1:20:8:5,3:0.375	1/1:20:10:0,10:1	1/1:15:6:0,6:1	0/1:20:13:7,6:0.4615	0/1:20:5:2,3:0.6	1/1:9:22:3,19:0.8636	1/1:33:25:0,25:1	0/1:22:72:37,35:0.4861
ptg000268l_1_1_1	1315063	.	C	T	33.27	PASS	.	GT:GQ:DP:AD:AF	./.:.:.:.:.	1/1:25:15:0,15:1	1/1:23:11:0,11:1	1/1:16:17:1,16:0.9412	0/1:19:15:5,9:0.6	1/1:22:15:2,13:0.8667	1/1:25:17:1,16:0.9412	0/1:21:24:10,14:0.5833	1/1:23:16:1,15:0.9375	1/1:33:45:2,43:0.9556	1/1:31:39:0,38:0.9744	1/1:16:5:1,4:0.8	0/1:17:7:2,5:0.7143	0/1:22:6:3,3:0.5	1/1:7:7:1,6:0.8571	1/1:10:6:1,5:0.8333	1/1:29:22:0,22:1	0/1:18:24:7,17:0.7083	0/1:20:63:35,28:0.4444
ptg000268l_1_1_1	1315670	.	T	A	25.21	PASS	.	GT:GQ:DP:AD:AF	./.:.:.:.:.	1/1:21:17:0,16:0.9412	1/1:21:9:0,9:1	1/1:20:15:0,14:0.9333	0/1:18:13:7,6:0.4615	1/1:21:16:1,15:0.9375	1/1:20:14:2,12:0.8571	0/1:16:30:18,12:0.4	1/1:14:18:2,16:0.8889	1/1:23:40:0,38:0.95	1/1:25:33:0,33:1	1/1:17:10:0,10:1	1/1:17:9:0,9:1	1/1:16:3:0,3:1	0/1:5:6:1,5:0.8333	1/1:15:4:0,4:1	1/1:22:20:0,20:1	1/1:19:13:0,13:1	0/1:21:61:33,28:0.459
ptg000268l_1_1_1	1316317	.	C	T	30.54	PASS	.	GT:GQ:DP:AD:AF	./.:.:.:.:.	1/1:23:18:2,16:0.8889	1/1:21:11:0,11:1	1/1:25:15:0,15:1	0/1:22:14:7,6:0.4286	0/1:20:19:10,8:0.4211	1/1:18:11:1,9:0.8182	0/1:21:25:13,12:0.48	1/1:15:11:1,10:0.9091	1/1:30:29:0,29:1	1/1:30:36:0,36:1	1/1:23:4:0,4:1	1/1:18:4:0,4:1	1/1:19:3:0,3:1	1/1:15:7:0,7:1	1/1:16:8:0,8:1	1/1:26:21:0,21:1	1/1:24:15:0,15:1	0/1:21:62:33,29:0.4677
ptg000268l_1_1_1	1316408	.	T	A	31.12	PASS	.	GT:GQ:DP:AD:AF	./.:.:.:.:.	1/1:31:16:0,15:0.9375	1/1:24:10:0,9:0.9	1/1:16:15:0,13:0.8667	0/1:19:15:7,8:0.5333	1/1:19:19:1,18:0.9474	1/1:30:11:0,11:1	0/1:20:23:10,12:0.5217	1/1:17:9:1,7:0.7778	1/1:23:17:0,17:1	1/1:21:36:0,36:1	1/1:22:4:0,4:1	1/1:15:4:0,4:1	1/1:6:3:1,2:0.6667	1/1:6:5:0,5:1	1/1:24:5:0,5:1	1/1:21:20:0,20:1	1/1:19:15:0,15:1	0/1:19:63:34,29:0.4603
ptg000268l_1_1_1	1316945	.	G	C	32.07	PASS	.	GT:GQ:DP:AD:AF	./.:.:.:.:.	1/1:25:15:0,14:0.9333	1/1:24:11:2,9:0.8182	1/1:18:12:0,10:0.8333	0/1:20:20:6,14:0.7	1/1:20:25:2,21:0.84	1/1:26:17:1,16:0.9412	0/1:20:25:14,11:0.44	1/1:17:14:1,13:0.9286	1/1:31:26:0,23:0.8846	1/1:30:34:1,33:0.9706	1/1:22:14:0,14:1	1/1:14:4:0,3:0.75	0/1:9:3:1,2:0.6667	0/1:5:5:0,4:0.8	1/1:17:9:0,9:1	1/1:32:33:0,31:0.9394	1/1:27:19:0,17:0.8947	0/1:21:62:33,29:0.4677
ptg000268l_1_1_1	1318928	.	G	T	27.31	PASS	.	GT:GQ:DP:AD:AF	0/1:16:4:1,3:0.75	1/1:21:14:0,13:0.9286	0/1:8:5:1,4:0.8	1/1:19:16:0,15:0.9375	0/1:19:12:6,6:0.5	1/1:22:16:0,16:1	1/1:18:11:0,11:1	1/1:26:18:0,18:1	1/1:19:12:1,11:0.9167	0/1:20:20:6,14:0.7	0/1:20:23:15,8:0.3478	1/1:21:4:0,4:1	0/1:16:6:3,3:0.5	./.:.:.:.:.	0/1:19:9:2,7:0.7778	0/1:16:8:1,7:0.875	1/1:27:33:0,32:0.9697	0/1:17:7:3,4:0.5714	0/1:17:49:32,16:0.3265
ptg000268l_1_1_1	1319719	.	T	C,A	26.11	PASS	.	GT:GQ:DP:AD:AF	0/1:18:5:1,3,.:0.6,.	2/2:20:9:0,.,8:.,0.8889	0/2:7:6:1,.,3:.,0.5	2/1:12:13:1,3,9:0.2308,0.6923	0/1:22:11:6,5,.:0.4545,.	0/2:19:13:8,.,2:.,0.1538	0/1:23:15:4,10,.:0.6667,.	2/1:14:20:2,7,11:0.35,0.55	0/2:21:11:6,.,5:.,0.4545	0/1:24:22:8,13,.:0.5909,.	0/1:21:25:14,11,.:0.44,.	2/2:24:4:0,.,4:.,1	0/2:10:4:1,.,2:.,0.5	./.:.:.:.:.	2/1:14:10:1,3,6:0.3,0.6	2/2:9:6:0,.,4:.,0.6667	2/2:26:37:0,.,36:.,0.973	0/2:10:3:1,.,1:.,0.3333	0/1:13:47:30,13,.:0.2766,.
ptg000268l_1_1_1	1323873	.	T	A	30.44	PASS	.	GT:GQ:DP:AD:AF	1/1:24:4:0,4:1	1/1:28:14:1,13:0.9286	./.:.:.:.:.	0/1:20:18:4,14:0.7778	1/1:28:17:1,16:0.9412	1/1:20:19:0,19:1	0/1:19:5:3,2:0.4	1/1:25:21:0,21:1	1/1:21:14:0,14:1	1/1:26:32:0,32:1	1/1:30:16:1,15:0.9375	1/1:16:9:0,9:1	0/1:21:7:2,5:0.7143	1/1:17:4:0,4:1	0/1:20:8:4,4:0.5	1/1:15:9:0,9:1	1/1:21:33:1,30:0.9091	0/1:19:16:4,12:0.75	0/1:27:65:38,27:0.4154
ptg000268l_1_1_1	1324404	.	T	A	26.14	PASS	.	GT:GQ:DP:AD:AF	./.:.:.:.:.	1/1:24:14:1,12:0.8571	1/1:25:7:0,7:1	1/1:24:16:1,14:0.875	1/1:20:15:0,15:1	1/1:21:23:1,22:0.9565	0/1:20:12:7,5:0.4167	1/1:23:23:0,23:1	1/1:23:9:0,9:1	1/1:24:30:1,29:0.9667	1/1:23:29:2,24:0.8276	1/1:9:6:2,4:0.6667	1/1:14:7:0,7:1	0/1:8:4:1,3:0.75	1/1:21:6:1,5:0.8333	0/1:20:6:2,4:0.6667	1/1:24:34:2,32:0.9412	0/1:22:14:8,5:0.3571	0/1:26:64:36,28:0.4375
ptg000268l_1_1_1	1324709	.	A	G	33.88	PASS	.	GT:GQ:DP:AD:AF	1/1:23:5:0,5:1	0/1:15:12:5,7:0.5833	1/1:17:8:0,8:1	1/1:10:15:5,10:0.6667	0/1:21:11:4,7:0.6364	./.:.:.:.:.	1/1:21:20:2,18:0.9	1/1:33:22:0,22:1	1/1:21:10:0,10:1	0/1:18:20:11,9:0.45	0/1:23:24:14,10:0.4167	1/1:20:9:0,9:1	1/1:5:5:1,4:0.8	1/1:14:4:0,3:0.75	1/1:15:8:0,7:0.875	1/1:14:5:1,4:0.8	1/1:21:36:4,32:0.8889	1/1:22:10:1,9:0.9	0/1:8:62:39,23:0.371
ptg000268l_1_1_1	1325040	.	A	G	33.72	PASS	.	GT:GQ:DP:AD:AF	1/1:23:5:0,5:1	1/1:32:16:0,16:1	1/1:27:9:1,8:0.8889	1/1:27:16:1,14:0.875	1/1:20:11:0,11:1	1/1:27:23:0,23:1	1/1:24:15:0,14:0.9333	1/1:24:20:0,20:1	1/1:27:20:0,20:1	1/1:30:34:0,34:1	1/1:27:25:0,25:1	0/1:23:6:3,3:0.5	./.:.:.:.:.	0/1:17:4:1,2:0.5	1/1:15:9:0,8:0.8889	1/1:21:5:0,4:0.8	1/1:33:35:0,35:1	1/1:23:21:0,21:1	0/1:22:62:35,27:0.4355
ptg000268l_1_1_1	1325198	.	A	G	30.91	PASS	.	GT:GQ:DP:AD:AF	1/1:21:5:0,5:1	1/1:23:13:0,12:0.9231	1/1:20:11:0,11:1	1/1:22:16:0,15:0.9375	0/1:22:12:4,8:0.6667	1/1:24:22:0,22:1	1/1:22:15:0,15:1	1/1:24:21:0,21:1	1/1:28:13:0,12:0.9231	0/1:24:26:10,16:0.6154	1/1:25:23:0,23:1	1/1:25:5:0,5:1	./.:.:.:.:.	1/1:15:4:0,4:1	1/1:18:4:1,3:0.75	0/1:14:5:3,2:0.4	1/1:30:36:1,31:0.8611	0/1:20:17:9,8:0.4706	0/1:20:62:36,26:0.4194
ptg000268l_1_1_1	1338537	.	C	T	31.74	PASS	.	GT:GQ:DP:AD:AF	1/1:15:8:0,8:1	1/1:30:25:0,25:1	1/1:16:9:0,9:1	1/1:17:8:0,8:1	1/1:21:11:0,11:1	0/1:19:21:9,11:0.5238	1/1:6:8:1,6:0.75	1/1:22:14:0,14:1	1/1:20:10:0,10:1	1/1:21:42:0,42:1	1/1:28:37:0,37:1	./.:.:.:.:.	0/1:5:3:0,3:1	1/1:15:7:0,7:1	1/1:14:8:0,8:1	1/1:17:13:0,11:0.8462	1/1:31:31:0,31:1	1/1:20:16:0,16:1	0/1:21:51:26,25:0.4902
ptg000268l_1_1_1	1338598	.	G	A	30.27	PASS	.	GT:GQ:DP:AD:AF	1/1:23:8:0,8:1	1/1:18:26:0,26:1	1/1:24:8:0,8:1	1/1:20:8:0,7:0.875	1/1:27:12:0,12:1	0/1:17:20:9,10:0.5	1/1:16:10:1,8:0.8	1/1:27:15:1,14:0.9333	1/1:20:10:0,10:1	1/1:26:42:0,42:1	1/1:30:39:0,39:1	./.:.:.:.:.	0/1:4:3:0,3:1	1/1:18:6:0,6:1	1/1:13:8:0,8:1	1/1:17:7:1,6:0.8571	1/1:27:32:1,31:0.9688	1/1:26:20:0,20:1	0/1:16:50:25,25:0.5
ptg000268l_1_1_1	1338611	.	T	C	36.27	PASS	.	GT:GQ:DP:AD:AF	1/1:18:8:1,7:0.875	0/1:20:27:12,14:0.5185	1/1:7:8:2,6:0.75	0/1:11:8:3,5:0.625	0/1:19:12:6,6:0.5	1/1:28:20:1,19:0.95	1/1:17:10:0,10:1	0/1:14:15:9,6:0.4	1/1:19:10:0,10:1	1/1:36:42:0,42:1	1/1:35:40:1,39:0.975	./.:.:.:.:.	0/1:5:3:0,3:1	0/1:8:6:1,5:0.8333	0/1:8:6:2,3:0.5	1/1:18:13:0,13:1	0/1:15:21:14,7:0.3333	0/1:20:20:11,9:0.45	0/1:18:50:25,25:0.5
ptg000268l_1_1_1	1338624	.	C	T	32.6	PASS	.	GT:GQ:DP:AD:AF	1/1:16:8:1,7:0.875	1/1:30:27:0,26:0.963	1/1:16:8:0,8:1	1/1:15:8:1,7:0.875	1/1:21:12:0,12:1	0/1:13:22:13,9:0.4091	0/1:17:10:6,4:0.4	1/1:21:15:1,14:0.9333	1/1:19:10:0,10:1	1/1:32:41:0,38:0.9268	1/1:31:40:2,38:0.95	./.:.:.:.:.	1/1:5:3:0,2:0.6667	1/1:7:6:0,5:0.8333	1/1:16:8:0,8:1	1/1:22:13:0,13:1	1/1:28:32:2,27:0.8438	0/1:20:20:7,13:0.65	0/1:18:50:25,25:0.5
ptg000268l_1_1_1	1339248	.	A	G	27.92	PASS	.	GT:GQ:DP:AD:AF	0/1:6:5:3,2:0.4	1/1:24:28:0,28:1	1/1:16:6:1,5:0.8333	1/1:18:11:2,9:0.8182	0/1:11:10:7,3:0.3	1/1:24:19:1,18:0.9474	1/1:25:6:0,6:1	1/1:22:12:0,12:1	1/1:23:6:0,6:1	1/1:26:40:0,39:0.975	1/1:27:34:1,33:0.9706	1/1:22:4:0,4:1	1/1:18:8:0,8:1	1/1:16:7:0,7:1	1/1:13:8:1,7:0.875	1/1:21:15:0,15:1	./.:.:.:.:.	1/1:22:19:0,19:1	0/1:6:47:26,21:0.4468
ptg000268l_1_1_1	1339258	.	T	A	30.74	PASS	.	GT:GQ:DP:AD:AF	0/1:19:5:1,4:0.8	1/1:24:28:0,28:1	1/1:20:6:0,6:1	1/1:15:11:1,10:0.9091	1/1:17:10:0,9:0.9	1/1:25:19:0,19:1	1/1:22:6:0,6:1	0/1:21:12:7,5:0.4167	1/1:23:6:0,6:1	1/1:29:40:0,40:1	1/1:30:34:0,33:0.9706	0/1:9:5:1,4:0.8	1/1:15:8:0,8:1	0/1:14:7:1,5:0.7143	1/1:25:6:0,6:1	0/1:21:9:2,7:0.7778	1/1:10:18:0,13:0.7222	1/1:23:19:0,18:0.9474	./.:.:.:.:.
ptg000268l_1_1_1	1339326	.	G	A	29.22	PASS	.	GT:GQ:DP:AD:AF	1/1:11:5:1,4:0.8	1/1:27:28:0,28:1	1/1:11:6:1,5:0.8333	1/1:10:11:2,8:0.7273	0/1:17:11:8,3:0.2727	1/1:27:20:1,19:0.95	1/1:17:7:0,7:1	0/1:14:13:7,6:0.4615	0/1:17:6:2,4:0.6667	1/1:29:41:0,41:1	1/1:24:34:0,34:1	0/1:17:5:2,3:0.6	1/1:17:8:0,8:1	1/1:9:5:1,4:0.8	0/1:13:8:3,5:0.625	0/1:18:9:2,7:0.7778	./.:.:.:.:.	0/1:20:21:7,14:0.6667	0/1:9:45:24,21:0.4667
ptg000268l_1_1_1	1340113	.	A	G,C	23.3	PASS	.	GT:GQ:DP:AD:AF	0/1:15:6:4,2,.:0.3333,.	1/1:18:36:3,31,.:0.8611,.	1/1:18:8:0,7,.:0.875,.	0/2:16:13:5,.,6:.,0.4615	0/2:23:13:5,.,8:.,0.6154	0/1:15:12:8,3,.:0.25,.	1/1:20:7:1,6,.:0.8571,.	2/2:3:13:0,.,8:.,0.6154	0/1:6:9:3,6,.:0.6667,.	0/1:18:25:12,12,.:0.48,.	1/1:22:37:1,35,.:0.9459,.	1/1:15:7:0,6,.:0.8571,.	1/1:10:7:2,5,.:0.7143,.	./.:.:.:.:.	1/1:15:8:1,6,.:0.75,.	0/1:8:9:3,5,.:0.5556,.	1/1:6:19:0,8,.:0.4211,.	0/1:18:21:10,9,.:0.4286,.	0/1:20:43:20,23,.:0.5349,.
ptg000268l_1_1_1	1340561	.	A	T	38.31	PASS	.	GT:GQ:DP:AD:AF	0/1:17:10:4,6:0.6	0/1:13:26:10,16:0.6154	./.:.:.:.:.	1/1:17:13:0,12:0.9231	1/1:23:15:1,14:0.9333	1/1:14:15:2,13:0.8667	0/1:17:7:2,4:0.5714	1/1:21:16:1,15:0.9375	1/1:18:14:1,13:0.9286	1/1:38:42:0,42:1	1/1:22:32:0,32:1	1/1:15:8:0,8:1	1/1:15:7:0,7:1	1/1:7:4:0,4:1	1/1:16:8:0,7:0.875	1/1:21:17:0,17:1	1/1:28:32:0,32:1	0/1:17:15:6,9:0.6	0/1:10:45:27,17:0.3778
ptg000268l_1_1_1	1340685	.	G	A	29.31	PASS	.	GT:GQ:DP:AD:AF	1/1:16:10:0,10:1	1/1:27:24:0,24:1	1/1:11:8:3,5:0.625	1/1:17:15:1,14:0.9333	./.:.:.:.:.	1/1:14:14:4,10:0.7143	1/1:7:5:0,5:1	0/1:18:14:5,9:0.6429	1/1:18:11:0,11:1	1/1:23:43:1,42:0.9767	1/1:29:27:0,25:0.9259	1/1:11:7:2,5:0.7143	0/1:14:7:3,4:0.5714	1/1:10:4:0,4:1	0/1:17:8:2,6:0.75	1/1:16:17:0,15:0.8824	1/1:22:27:0,27:1	0/1:16:13:6,6:0.4615	0/1:20:48:24,23:0.4792
ptg000268l_1_1_1	1341214	.	A	G	30.11	PASS	.	GT:GQ:DP:AD:AF	1/1:28:8:0,8:1	1/1:26:25:0,24:0.96	1/1:25:7:0,7:1	1/1:18:19:2,15:0.7895	1/1:21:13:0,13:1	1/1:22:18:1,17:0.9444	0/1:22:12:7,5:0.4167	1/1:25:19:2,17:0.8947	1/1:18:9:0,9:1	0/1:19:30:14,15:0.5	0/1:17:25:11,12:0.48	1/1:11:9:2,7:0.7778	./.:.:.:.:.	1/1:10:4:0,4:1	0/1:14:6:4,2:0.3333	0/1:6:14:5,9:0.6429	1/1:30:21:1,20:0.9524	1/1:21:13:1,12:0.9231	0/1:20:53:25,28:0.5283
ptg000268l_1_1_1	1341555	.	G	A	36.4	PASS	.	GT:GQ:DP:AD:AF	0/1:18:4:2,2:0.5	0/1:17:22:14,8:0.3636	1/1:17:8:0,8:1	0/1:20:14:6,8:0.5714	1/1:19:11:0,11:1	1/1:25:18:0,18:1	1/1:21:14:0,14:1	0/1:22:21:8,13:0.619	1/1:18:9:0,9:1	1/1:36:53:0,53:1	1/1:24:41:0,39:0.9512	0/1:15:12:3,9:0.75	1/1:14:7:0,6:0.8571	0/1:16:4:1,3:0.75	1/1:24:4:0,4:1	0/1:22:10:4,6:0.6	1/1:28:30:0,30:1	1/1:25:18:0,18:1	0/1:22:50:24,26:0.52
ptg000268l_1_1_1	1341586	.	G	A	34.5	PASS	.	GT:GQ:DP:AD:AF	./.:.:.:.:.	1/1:28:22:1,21:0.9545	1/1:23:7:1,6:0.8571	1/1:21:13:0,13:1	1/1:6:5:0,5:1	1/1:20:17:1,16:0.9412	0/1:17:14:8,6:0.4286	1/1:32:24:0,24:1	1/1:18:9:0,9:1	1/1:34:53:0,53:1	1/1:31:39:0,37:0.9487	1/1:25:16:0,16:1	1/1:25:5:0,5:1	0/1:5:4:0,4:1	1/1:13:6:0,6:1	1/1:24:15:0,15:1	1/1:27:27:0,27:1	1/1:26:18:0,17:0.9444	0/1:18:50:24,26:0.52
ptg000268l_1_1_1	1341710	.	G	C	26.43	PASS	.	GT:GQ:DP:AD:AF	./.:.:.:.:.	1/1:26:22:0,22:1	1/1:19:7:0,7:1	1/1:18:12:0,12:1	0/1:8:5:0,5:1	1/1:18:16:0,16:1	1/1:23:14:0,14:1	1/1:23:25:0,25:1	1/1:21:8:0,8:1	1/1:21:45:0,43:0.9556	0/1:7:24:2,12:0.5	1/1:20:17:0,16:0.9412	0/1:16:5:3,2:0.4	0/1:7:4:2,2:0.5	0/1:17:6:2,4:0.6667	1/1:15:15:0,15:1	1/1:21:17:1,16:0.9412	1/1:20:10:0,10:1	0/1:19:48:22,26:0.5417
ptg000268l_1_1_1	1343783	.	A	T	32.88	PASS	.	GT:GQ:DP:AD:AF	1/1:14:9:0,9:1	1/1:17:26:0,26:1	1/1:29:13:0,13:1	1/1:23:11:0,10:0.9091	1/1:31:18:0,18:1	1/1:31:28:1,25:0.8929	1/1:26:12:0,11:0.9167	1/1:21:30:0,30:1	1/1:22:17:0,16:0.9412	0/1:21:27:12,15:0.5556	1/1:32:28:0,28:1	1/1:23:5:0,5:1	0/1:19:9:2,7:0.7778	1/1:24:5:0,5:1	0/1:15:6:2,4:0.6667	1/1:19:18:0,18:1	1/1:32:39:0,38:0.9744	1/1:22:19:0,17:0.8947	0/1:22:68:26,42:0.6176
ptg000268l_1_1_1	1345550	.	G	A	33.51	PASS	.	GT:GQ:DP:AD:AF	1/1:23:7:0,6:0.8571	1/1:19:20:1,19:0.95	0/1:22:12:5,7:0.5833	1/1:17:10:0,10:1	1/1:25:20:0,20:1	1/1:26:24:0,24:1	1/1:13:15:2,13:0.8667	1/1:26:36:2,34:0.9444	1/1:23:6:0,6:1	1/1:33:63:2,60:0.9524	0/1:21:41:16,24:0.5854	1/1:19:6:0,5:0.8333	1/1:16:9:0,9:1	1/1:14:8:0,8:1	1/1:24:5:0,5:1	0/1:14:21:5,16:0.7619	0/1:22:50:18,28:0.56	0/1:19:10:2,8:0.8	0/1:22:67:30,37:0.5522
ptg000268l_1_1_1	1346016	.	G	T	30.95	PASS	.	GT:GQ:DP:AD:AF	1/1:14:8:0,8:1	1/1:21:21:0,19:0.9048	0/1:21:12:7,5:0.4167	1/1:21:13:0,12:0.9231	1/1:20:18:0,17:0.9444	0/1:21:20:10,10:0.5	0/1:23:18:6,12:0.6667	1/1:30:37:3,34:0.9189	1/1:20:16:1,14:0.875	1/1:25:54:0,54:1	1/1:26:48:0,48:1	1/1:21:7:0,7:1	0/1:23:11:4,7:0.6364	1/1:15:10:0,10:1	0/1:17:4:1,2:0.5	1/1:21:19:0,18:0.9474	1/1:29:46:0,45:0.9783	1/1:30:9:0,9:1	0/1:20:67:35,32:0.4776
ptg000268l_1_1_1	1346108	.	C	A	26.64	PASS	.	GT:GQ:DP:AD:AF	0/1:22:8:4,4:0.5	1/1:10:22:4,18:0.8182	1/1:24:11:0,11:1	1/1:18:12:1,11:0.9167	./.:.:.:.:.	1/1:26:21:1,20:0.9524	0/1:21:19:10,9:0.4737	0/1:21:38:18,20:0.5263	0/1:23:13:6,6:0.4615	0/1:21:54:21,33:0.6111	0/1:22:50:23,27:0.54	0/1:21:8:3,5:0.625	0/1:21:9:3,6:0.6667	0/1:23:10:4,6:0.6	0/1:18:6:3,3:0.5	0/1:22:19:10,9:0.4737	0/1:22:48:23,25:0.5208	0/1:22:14:4,10:0.7143	0/1:19:66:38,28:0.4242
ptg000268l_1_1_1	1346688	.	A	G	36.26	PASS	.	GT:GQ:DP:AD:AF	1/1:18:7:0,7:1	1/1:26:15:0,15:1	0/1:6:10:5,5:0.5	0/1:13:10:5,5:0.5	1/1:19:13:0,13:1	0/1:19:20:13,7:0.35	0/1:19:13:6,7:0.5385	1/1:27:30:1,29:0.9667	1/1:23:18:1,17:0.9444	1/1:36:50:0,49:0.98	1/1:33:36:0,36:1	1/1:18:7:0,7:1	1/1:21:11:0,11:1	1/1:16:8:0,8:1	1/1:15:7:0,7:1	1/1:23:14:0,14:1	1/1:24:36:0,36:1	1/1:24:17:0,17:1	0/1:12:60:31,29:0.4833
ptg000268l_1_1_1	1347112	.	T	C	32.31	PASS	.	GT:GQ:DP:AD:AF	1/1:24:9:0,8:0.8889	1/1:19:15:0,15:1	1/1:16:9:0,9:1	1/1:17:9:0,9:1	0/1:14:15:10,5:0.3333	0/1:19:23:8,14:0.6087	1/1:22:14:0,14:1	1/1:20:24:1,21:0.875	1/1:17:17:0,13:0.7647	0/1:12:30:12,18:0.6	1/1:32:40:0,40:1	1/1:17:9:0,7:0.7778	0/1:14:7:2,5:0.7143	1/1:15:7:0,6:0.8571	1/1:14:5:1,3:0.6	1/1:23:14:0,14:1	0/1:14:24:9,13:0.5417	0/1:11:9:6,3:0.3333	0/1:20:61:30,31:0.5082
ptg000268l_1_1_1	1347798	.	T	A	29.56	PASS	.	GT:GQ:DP:AD:AF	1/1:19:4:0,4:1	1/1:27:13:0,13:1	1/1:22:10:0,9:0.9	1/1:16:10:0,10:1	0/1:6:6:0,6:1	1/1:22:23:0,23:1	1/1:12:5:0,4:0.8	1/1:22:22:0,22:1	1/1:24:19:0,19:1	./.:.:.:.:.	1/1:22:47:0,45:0.9574	1/1:22:8:0,7:0.875	1/1:20:4:0,4:1	1/1:25:7:0,7:1	0/1:2:2:0,1:0.5	1/1:5:6:2,4:0.6667	1/1:29:28:0,26:0.9286	1/1:22:18:0,18:1	0/1:24:59:31,28:0.4746
ptg000268l_1_1_1	1348032	.	T	A	31.89	PASS	.	GT:GQ:DP:AD:AF	0/1:16:4:1,3:0.75	1/1:30:14:0,14:1	1/1:19:12:0,12:1	1/1:19:11:0,11:1	1/1:18:12:0,11:0.9167	0/1:23:19:7,11:0.5789	1/1:15:15:1,12:0.8	1/1:24:24:1,22:0.9167	0/1:20:16:6,8:0.5	1/1:31:50:0,48:0.96	0/1:21:29:15,13:0.4483	1/1:21:8:0,7:0.875	1/1:14:3:0,3:1	1/1:15:7:0,7:1	./.:.:.:.:.	0/1:22:11:5,6:0.5455	1/1:20:28:2,25:0.8929	0/1:23:18:6,12:0.6667	0/1:23:61:29,32:0.5246
ptg000268l_1_1_1	1348104	.	C	T	32.15	PASS	.	GT:GQ:DP:AD:AF	0/1:16:4:2,2:0.5	0/1:21:14:8,6:0.4286	1/1:30:12:0,12:1	1/1:17:11:0,11:1	0/1:20:12:7,5:0.4167	1/1:29:20:1,19:0.95	1/1:25:15:0,15:1	1/1:31:24:0,23:0.9583	1/1:20:15:1,13:0.8667	1/1:28:48:0,47:0.9792	1/1:32:43:0,43:1	1/1:17:9:0,9:1	0/1:18:5:2,3:0.6	1/1:24:7:0,7:1	1/1:14:5:0,5:1	1/1:18:11:0,11:1	1/1:31:16:0,16:1	1/1:18:18:0,18:1	0/1:20:61:29,32:0.5246
ptg000268l_1_1_1	1349027	.	T	C	31.01	PASS	.	GT:GQ:DP:AD:AF	0/1:5:4:1,3:0.75	1/1:23:16:2,14:0.875	1/1:22:12:0,12:1	0/1:17:14:6,7:0.5	1/1:19:14:0,13:0.9286	1/1:23:14:0,12:0.8571	1/1:18:14:0,14:1	0/1:20:23:10,12:0.5217	1/1:25:8:0,8:1	1/1:31:54:0,52:0.963	1/1:27:27:1,26:0.963	1/1:20:11:1,9:0.8182	1/1:25:4:0,4:1	0/1:14:9:1,8:0.8889	./.:.:.:.:.	1/1:20:15:0,15:1	0/1:14:19:9,10:0.5263	1/1:19:28:0,28:1	0/1:19:60:30,30:0.5
ptg000268l_1_1_1	1357374	.	T	A	29.83	PASS	.	GT:GQ:DP:AD:AF	0/1:16:6:1,5:0.8333	0/1:21:7:2,5:0.7143	0/1:22:8:3,5:0.625	1/1:19:14:0,14:1	1/1:25:12:1,11:0.9167	1/1:19:13:0,13:1	1/1:26:10:0,10:1	0/1:19:26:5,21:0.8077	1/1:29:20:1,19:0.95	1/1:24:19:2,17:0.8947	0/1:24:22:12,10:0.4545	1/1:21:3:0,3:1	0/1:21:6:3,3:0.5	0/1:18:8:2,6:0.75	0/1:21:5:2,3:0.6	1/1:15:8:0,8:1	0/1:19:21:11,10:0.4762	1/1:20:12:1,11:0.9167	./.:.:.:.:.
ptg000268l_1_1_1	1357564	.	A	G	34.36	PASS	.	GT:GQ:DP:AD:AF	1/1:23:4:0,4:1	1/1:4:8:2,5:0.625	1/1:15:9:1,7:0.7778	1/1:25:12:0,12:1	1/1:22:12:0,11:0.9167	1/1:25:9:0,9:1	1/1:19:10:0,10:1	1/1:34:25:0,25:1	1/1:23:18:0,18:1	0/1:7:19:10,9:0.4737	1/1:28:27:1,26:0.963	./.:.:.:.:.	1/1:23:4:0,4:1	1/1:8:3:1,2:0.6667	1/1:13:6:0,6:1	1/1:16:4:1,3:0.75	0/1:15:14:6,8:0.5714	1/1:28:9:0,9:1	0/1:25:62:30,32:0.5161
ptg000268l_1_1_1	1357785	.	T	A	31.44	PASS	.	GT:GQ:DP:AD:AF	1/1:22:4:0,4:1	1/1:14:8:1,7:0.875	0/1:14:8:5,3:0.375	0/1:16:12:5,7:0.5833	1/1:27:13:0,13:1	1/1:28:10:0,10:1	1/1:31:14:0,14:1	1/1:22:22:0,22:1	1/1:23:17:0,17:1	1/1:23:28:0,28:1	1/1:31:41:0,41:1	./.:.:.:.:.	1/1:6:5:1,4:0.8	1/1:24:5:0,5:1	1/1:22:4:0,4:1	1/1:25:6:0,6:1	1/1:30:12:0,12:1	1/1:24:15:0,15:1	0/1:26:60:29,31:0.5167
ptg000268l_1_1_1	1357939	.	A	G	30.87	PASS	.	GT:GQ:DP:AD:AF	1/1:25:4:0,4:1	1/1:29:8:0,8:1	1/1:16:9:0,8:0.8889	1/1:24:12:1,11:0.9167	1/1:21:14:0,14:1	1/1:21:12:0,12:1	0/1:22:12:6,6:0.5	1/1:30:25:0,25:1	1/1:29:19:2,17:0.8947	1/1:24:30:0,30:1	1/1:30:35:0,35:1	1/1:7:4:0,2:0.5	0/1:17:5:2,3:0.6	1/1:15:7:0,7:1	1/1:15:8:0,8:1	1/1:16:7:1,6:0.8571	0/1:20:21:7,14:0.6667	1/1:25:10:1,9:0.9	0/1:22:63:29,34:0.5397
ptg000268l_1_1_1	1387295	.	T	A	31.78	PASS	.	GT:GQ:DP:AD:AF	0/1:14:7:4,3:0.4286	1/1:18:21:0,21:1	1/1:17:13:0,13:1	1/1:16:8:0,8:1	1/1:23:19:0,19:1	1/1:20:19:0,19:1	1/1:31:15:0,15:1	1/1:21:13:0,13:1	1/1:18:12:1,10:0.8333	./.:.:.:.:.	1/1:31:12:0,12:1	1/1:19:4:0,4:1	1/1:16:8:0,8:1	1/1:15:9:0,9:1	1/1:13:7:0,5:0.7143	0/1:4:4:1,3:0.75	1/1:26:30:0,30:1	1/1:17:8:0,8:1	0/1:22:61:32,29:0.4754
ptg000268l_1_1_1	1387563	.	T	C	32.47	PASS	.	GT:GQ:DP:AD:AF	0/1:6:7:1,4:0.5714	1/1:21:20:1,18:0.9	1/1:21:12:0,12:1	1/1:16:7:0,7:1	1/1:21:14:0,14:1	1/1:21:22:0,22:1	1/1:18:11:0,11:1	1/1:22:14:1,12:0.8571	1/1:23:12:0,12:1	1/1:32:31:0,31:1	1/1:23:12:1,11:0.9167	./.:.:.:.:.	1/1:21:3:0,3:1	1/1:16:9:0,9:1	1/1:15:7:0,7:1	0/1:17:6:2,4:0.6667	1/1:30:32:0,32:1	0/1:4:4:0,4:1	0/1:20:62:32,30:0.4839
ptg000268l_1_1_1	1387601	.	T	A	30.74	PASS	.	GT:GQ:DP:AD:AF	1/1:15:7:0,7:1	0/1:23:23:9,14:0.6087	0/1:23:12:5,7:0.5833	1/1:25:7:0,7:1	1/1:27:13:1,12:0.9231	1/1:23:21:0,20:0.9524	1/1:21:11:1,10:0.9091	1/1:28:14:0,14:1	1/1:19:10:0,10:1	1/1:29:22:0,22:1	1/1:30:11:0,11:1	./.:.:.:.:.	1/1:19:3:0,3:1	1/1:17:9:0,9:1	0/1:6:4:0,3:0.75	0/1:17:3:1,1:0.3333	1/1:30:32:0,32:1	1/1:4:4:0,4:1	0/1:19:62:32,30:0.4839
ptg000268l_1_1_1	1387621	.	C	A	27.34	PASS	.	GT:GQ:DP:AD:AF	1/1:19:7:0,7:1	1/1:23:20:0,20:1	1/1:17:12:0,12:1	1/1:18:7:0,7:1	1/1:18:13:0,13:1	1/1:19:21:0,20:0.9524	1/1:17:12:0,12:1	1/1:5:12:1,7:0.5833	1/1:5:7:0,7:1	1/1:27:28:0,28:1	1/1:15:10:0,10:1	./.:.:.:.:.	1/1:14:3:0,3:1	1/1:13:9:0,9:1	1/1:15:4:0,4:1	0/1:15:6:2,4:0.6667	1/1:27:32:0,32:1	0/1:6:4:0,4:1	0/1:18:63:33,30:0.4762
ptg000268l_1_1_1	1388448	.	C	T	33.78	PASS	.	GT:GQ:DP:AD:AF	1/1:16:7:0,7:1	1/1:18:16:0,16:1	1/1:21:14:0,14:1	1/1:23:9:0,8:0.8889	1/1:28:17:0,17:1	1/1:33:25:0,25:1	1/1:26:19:0,19:1	1/1:24:19:0,18:0.9474	1/1:21:13:0,13:1	0/1:4:15:0,8:0.5333	1/1:29:23:0,21:0.913	1/1:18:10:0,10:1	1/1:22:4:0,4:1	1/1:23:14:0,14:1	1/1:13:6:0,6:1	0/1:17:3:1,2:0.6667	1/1:30:23:0,23:1	0/1:5:4:0,4:1	0/1:23:71:35,36:0.507
ptg000268l_1_1_1	1388777	.	A	T	25.77	PASS	.	GT:GQ:DP:AD:AF	1/1:13:8:1,7:0.875	1/1:21:12:0,12:1	1/1:20:16:0,16:1	1/1:15:7:0,6:0.8571	1/1:24:14:0,14:1	1/1:24:23:0,23:1	1/1:17:16:0,15:0.9375	1/1:25:21:0,21:1	1/1:17:12:0,12:1	./.:.:.:.:.	1/1:19:13:1,12:0.9231	1/1:18:4:0,4:1	1/1:20:4:0,4:1	1/1:5:8:2,6:0.75	0/1:16:5:2,3:0.6	0/1:5:3:2,1:0.3333	0/1:22:16:9,7:0.4375	0/1:18:6:3,3:0.5	0/1:14:69:37,32:0.4638
ptg000268l_1_1_1	1389385	.	A	T	31.7	PASS	.	GT:GQ:DP:AD:AF	1/1:23:5:0,5:1	1/1:20:11:0,10:0.9091	1/1:18:11:0,11:1	1/1:22:12:0,12:1	1/1:27:15:0,14:0.9333	1/1:22:27:0,27:1	1/1:21:8:0,7:0.875	1/1:31:19:0,19:1	1/1:19:11:0,10:0.9091	1/1:27:24:0,22:0.9167	1/1:30:14:0,14:1	1/1:10:3:1,2:0.6667	1/1:10:6:1,5:0.8333	0/1:19:3:2,1:0.3333	./.:.:.:.:.	0/1:20:6:2,4:0.6667	1/1:25:21:0,21:1	1/1:17:9:1,7:0.7778	0/1:22:66:35,31:0.4697
ptg000268l_1_1_1	1396774	.	T	A	27.19	PASS	.	GT:GQ:DP:AD:AF	1/1:27:6:0,6:1	0/1:3:13:0,9:0.6923	1/1:17:12:0,12:1	1/1:18:11:1,9:0.8182	1/1:18:13:0,13:1	1/1:20:19:0,17:0.8947	1/1:27:11:0,11:1	1/1:25:32:1,29:0.9062	1/1:22:4:0,4:1	1/1:22:23:0,21:0.913	0/1:3:13:0,9:0.6923	0/1:5:3:0,3:1	1/1:24:5:0,5:1	1/1:14:9:0,9:1	1/1:5:2:0,2:1	1/1:7:3:0,2:0.6667	1/1:24:23:0,22:0.9565	1/1:23:21:0,21:1	0/1:23:59:36,23:0.3898
ptg000268l_1_1_1	1396923	.	T	A	29.16	PASS	.	GT:GQ:DP:AD:AF	0/1:5:5:0,2:0.4	1/1:19:15:0,15:1	1/1:16:10:0,10:1	1/1:19:8:0,7:0.875	1/1:20:12:0,11:0.9167	1/1:28:20:0,20:1	1/1:18:12:0,12:1	1/1:28:29:0,29:1	1/1:19:6:1,5:0.8333	1/1:24:18:0,18:1	0/1:6:14:0,10:0.7143	0/1:4:3:0,3:1	1/1:14:8:0,8:1	1/1:16:11:0,10:0.9091	1/1:9:2:0,2:1	1/1:13:3:0,2:0.6667	1/1:29:18:0,18:1	1/1:23:13:0,13:1	0/1:19:55:36,19:0.3455
ptg000268l_1_1_1	1396948	.	T	A	30.9	PASS	.	GT:GQ:DP:AD:AF	0/1:4:5:0,2:0.4	0/1:20:15:7,8:0.5333	0/1:20:10:5,5:0.5	1/1:12:9:1,7:0.7778	1/1:16:12:0,10:0.8333	1/1:18:20:1,19:0.95	0/1:17:12:7,5:0.4167	1/1:30:29:1,27:0.931	1/1:18:8:2,6:0.75	1/1:25:18:1,17:0.9444	1/1:27:14:0,14:1	1/1:5:3:0,3:1	1/1:17:5:0,4:0.8	1/1:5:7:0,3:0.4286	0/1:3:2:0,1:0.5	1/1:15:3:0,3:1	0/1:22:18:10,8:0.4444	1/1:19:13:0,13:1	0/1:21:55:36,19:0.3455
ptg000268l_1_1_1	1399683	.	G	T	23.69	PASS	.	GT:GQ:DP:AD:AF	./.:.:.:.:.	1/1:19:9:0,9:1	1/1:11:4:0,4:1	1/1:19:18:0,18:1	1/1:18:11:0,11:1	1/1:23:25:0,24:0.96	1/1:17:16:0,16:1	1/1:21:23:0,23:1	1/1:15:10:0,9:0.9	1/1:16:29:0,29:1	1/1:21:17:0,17:1	0/1:2:3:0,3:1	1/1:11:4:0,4:1	0/1:7:5:1,4:0.8	1/1:13:8:0,8:1	1/1:16:10:0,10:1	1/1:21:25:0,24:0.96	1/1:17:24:0,24:1	0/1:19:68:32,36:0.5294
ptg000268l_1_1_1	1400953	.	T	C	34.41	PASS	.	GT:GQ:DP:AD:AF	1/1:22:5:0,5:1	1/1:17:8:0,8:1	1/1:26:4:0,4:1	1/1:20:12:2,10:0.8333	0/1:19:15:8,7:0.4667	1/1:34:30:0,30:1	1/1:16:15:0,15:1	1/1:22:19:0,19:1	./.:.:.:.:.	1/1:31:21:0,21:1	1/1:32:35:0,35:1	1/1:23:4:0,4:1	1/1:14:8:0,8:1	0/1:4:5:0,4:0.8	1/1:19:3:0,3:1	1/1:23:3:0,3:1	1/1:26:10:1,9:0.9	1/1:30:25:0,24:0.96	0/1:21:72:31,41:0.5694
ptg000268l_1_1_1	1403945	.	C	G	30.99	PASS	.	GT:GQ:DP:AD:AF	1/1:21:7:0,7:1	0/1:11:17:10,6:0.3529	0/1:20:12:4,8:0.6667	1/1:12:12:1,10:0.8333	0/1:20:13:6,7:0.5385	1/1:26:18:1,17:0.9444	0/1:19:6:2,4:0.6667	0/1:7:22:3,11:0.5	0/1:22:9:3,6:0.6667	0/1:22:40:16,22:0.55	1/1:30:38:0,38:1	0/1:12:9:6,3:0.3333	0/1:16:5:3,2:0.4	0/1:13:4:1,3:0.75	1/1:20:9:1,8:0.8889	0/1:21:15:4,11:0.7333	1/1:5:16:5,11:0.6875	0/1:17:9:4,5:0.5556	0/1:6:90:54,36:0.4
ptg000268l_1_1_1	1404060	.	C	G	30.76	PASS	.	GT:GQ:DP:AD:AF	1/1:15:7:0,7:1	1/1:15:18:2,16:0.8889	1/1:16:12:1,11:0.9167	1/1:21:13:0,13:1	1/1:22:14:2,12:0.8571	1/1:30:17:0,17:1	1/1:22:7:0,7:1	1/1:24:22:1,21:0.9545	0/1:23:8:2,6:0.75	1/1:29:35:1,34:0.9714	0/1:14:27:14,13:0.4815	0/1:19:9:4,5:0.5556	0/1:15:8:3,5:0.625	0/1:9:4:2,2:0.5	1/1:10:9:2,7:0.7778	1/1:26:17:0,17:1	1/1:27:20:0,20:1	1/1:27:17:0,17:1	0/1:19:87:36,51:0.5862
ptg000268l_1_1_1	1404062	.	A	T	26.94	PASS	.	GT:GQ:DP:AD:AF	1/1:23:7:0,7:1	1/1:13:18:2,15:0.8333	1/1:20:12:1,11:0.9167	1/1:26:13:0,13:1	1/1:22:14:0,13:0.9286	1/1:21:17:0,17:1	0/1:9:7:2,5:0.7143	1/1:18:22:2,20:0.9091	0/1:19:8:2,6:0.75	1/1:24:35:1,34:0.9714	0/1:21:42:23,19:0.4524	0/1:19:9:3,5:0.5556	0/1:18:8:3,5:0.625	0/1:12:4:2,2:0.5	0/1:16:12:2,10:0.8333	1/1:21:17:0,17:1	1/1:20:20:0,20:1	1/1:18:17:0,17:1	0/1:23:87:36,51:0.5862
ptg000268l_1_1_1	1404073	.	T	A	26.05	PASS	.	GT:GQ:DP:AD:AF	1/1:14:7:0,7:1	1/1:11:18:2,15:0.8333	1/1:16:12:1,11:0.9167	1/1:20:14:0,14:1	1/1:18:15:0,14:0.9333	1/1:24:16:0,16:1	1/1:19:7:0,7:1	1/1:26:20:1,19:0.95	0/1:18:8:2,6:0.75	1/1:25:35:1,32:0.9143	0/1:15:28:14,13:0.4643	./.:.:.:.:.	0/1:3:7:2,5:0.7143	0/1:10:4:2,2:0.5	1/1:7:9:2,7:0.7778	1/1:22:17:0,17:1	1/1:22:20:0,20:1	1/1:24:11:0,11:1	0/1:15:87:36,51:0.5862
ptg000268l_1_1_1	1404074	.	G	A	25.32	PASS	.	GT:GQ:DP:AD:AF	1/1:14:7:0,7:1	1/1:14:18:3,15:0.8333	1/1:13:12:1,11:0.9167	1/1:20:14:0,14:1	1/1:19:15:0,15:1	1/1:22:16:0,16:1	1/1:14:7:0,7:1	1/1:25:20:1,19:0.95	0/1:15:8:2,6:0.75	1/1:25:35:1,32:0.9143	0/1:13:28:13,13:0.4643	./.:.:.:.:.	1/1:7:7:2,5:0.7143	0/1:5:4:2,2:0.5	1/1:9:9:2,7:0.7778	1/1:20:17:0,17:1	1/1:22:20:0,20:1	0/1:11:11:6,5:0.4545	0/1:14:87:36,51:0.5862
ptg000268l_1_1_1	1404080	.	G	C	29.73	PASS	.	GT:GQ:DP:AD:AF	1/1:14:7:0,7:1	1/1:11:18:3,15:0.8333	1/1:14:12:1,11:0.9167	1/1:22:14:0,13:0.9286	1/1:19:15:1,14:0.9333	1/1:26:16:0,16:1	0/1:19:7:2,5:0.7143	1/1:27:20:1,19:0.95	0/1:21:8:2,6:0.75	1/1:29:35:1,34:0.9714	1/1:22:45:1,42:0.9333	./.:.:.:.:.	0/1:17:8:4,4:0.5	0/1:16:4:1,3:0.75	0/1:22:12:4,8:0.6667	0/1:6:10:2,8:0.8	1/1:24:21:0,21:1	1/1:18:11:1,10:0.9091	0/1:17:87:36,51:0.5862
ptg000268l_1_1_1	1404600	.	G	A	31.97	PASS	.	GT:GQ:DP:AD:AF	1/1:14:7:0,7:1	1/1:23:19:2,17:0.8947	1/1:17:12:0,12:1	1/1:22:16:1,15:0.9375	1/1:31:20:0,20:1	1/1:31:20:0,20:1	0/1:8:6:4,2:0.3333	1/1:31:26:1,25:0.9615	0/1:18:12:7,5:0.4167	1/1:30:34:1,30:0.8824	0/1:21:45:15,30:0.6667	0/1:20:12:7,5:0.4167	1/1:14:7:1,6:0.8571	0/1:7:6:1,5:0.8333	0/1:19:8:2,6:0.75	0/1:20:10:6,4:0.4	0/1:21:24:11,13:0.5417	1/1:25:17:0,17:1	./.:.:.:.:.
ptg000268l_1_1_1	1404630	.	G	T	27.92	PASS	.	GT:GQ:DP:AD:AF	1/1:22:8:1,7:0.875	1/1:20:20:1,19:0.95	1/1:20:11:0,11:1	1/1:19:13:0,13:1	1/1:25:19:0,19:1	1/1:22:20:1,19:0.95	1/1:21:4:0,4:1	1/1:20:25:0,25:1	0/1:17:12:6,6:0.5	1/1:27:34:0,32:0.9412	1/1:27:47:0,47:1	1/1:15:20:2,18:0.9	0/1:17:7:3,3:0.4286	1/1:11:6:0,4:0.6667	1/1:16:9:0,8:0.8889	0/1:20:10:6,3:0.3	0/1:10:15:4,11:0.7333	1/1:24:17:0,17:1	0/1:22:85:35,50:0.5882
ptg000268l_1_1_1	1404866	.	T	A	31.79	PASS	.	GT:GQ:DP:AD:AF	1/1:19:10:1,9:0.9	1/1:17:19:0,18:0.9474	1/1:30:11:0,11:1	0/1:18:11:3,8:0.7273	1/1:25:20:2,18:0.9	1/1:31:20:1,19:0.95	./.:.:.:.:.	1/1:28:28:0,28:1	1/1:31:12:0,12:1	1/1:25:43:0,43:1	1/1:30:51:0,50:0.9804	0/1:6:13:3,10:0.7692	1/1:25:7:0,7:1	1/1:14:9:0,9:1	1/1:15:13:0,13:1	0/1:16:14:3,11:0.7857	1/1:31:14:0,14:1	1/1:21:11:1,10:0.9091	0/1:25:83:35,48:0.5783
ptg000268l_1_1_1	1405027	.	C	T	30.91	PASS	.	GT:GQ:DP:AD:AF	0/1:18:11:5,5:0.4545	0/1:23:19:7,12:0.6316	0/1:19:12:8,4:0.3333	1/1:21:12:0,12:1	1/1:26:18:0,18:1	0/1:23:20:9,11:0.55	1/1:19:9:0,9:1	0/1:5:25:0,12:0.48	1/1:19:13:0,12:0.9231	1/1:30:40:0,36:0.9	1/1:22:40:0,40:1	1/1:29:20:0,20:1	1/1:15:6:0,6:1	1/1:15:8:0,8:1	1/1:19:9:0,9:1	1/1:22:15:0,15:1	1/1:27:19:0,19:1	0/1:20:11:5,6:0.5455	./.:.:.:.:.
ptg000268l_1_1_1	1405144	.	G	T	26.34	PASS	.	GT:GQ:DP:AD:AF	1/1:18:8:2,6:0.75	1/1:19:19:1,18:0.9474	1/1:22:12:0,12:1	1/1:17:9:1,8:0.8889	1/1:26:18:0,18:1	1/1:22:18:1,17:0.9444	1/1:15:7:0,7:1	0/1:9:24:9,14:0.5833	./.:.:.:.:.	1/1:21:40:0,40:1	1/1:25:40:1,39:0.975	1/1:15:20:0,20:1	0/1:6:5:2,3:0.6	1/1:14:8:0,8:1	1/1:13:9:0,9:1	1/1:19:9:1,8:0.8889	1/1:26:19:0,19:1	1/1:5:10:0,5:0.5	0/1:23:82:35,47:0.5732
ptg000268l_1_1_1	1405260	.	G	T	26.03	PASS	.	GT:GQ:DP:AD:AF	0/1:5:8:2,6:0.75	1/1:23:18:0,16:0.8889	0/1:17:13:9,4:0.3077	1/1:20:9:0,8:0.8889	1/1:20:16:0,14:0.875	0/1:18:20:8,11:0.55	1/1:24:7:0,7:1	1/1:21:23:0,21:0.913	1/1:22:11:1,10:0.9091	1/1:26:36:0,36:1	0/1:13:29:0,13:0.4483	0/1:11:13:4,9:0.6923	0/1:8:5:1,3:0.6	1/1:19:6:0,5:0.8333	1/1:16:6:0,5:0.8333	0/1:13:9:2,6:0.6667	0/1:19:18:8,9:0.5	1/1:13:11:1,8:0.7273	0/1:22:79:33,46:0.5823
ptg000268l_1_1_1	1405261	.	T	A	29.11	PASS	.	GT:GQ:DP:AD:AF	1/1:29:8:0,8:1	1/1:23:18:1,16:0.8889	0/1:18:13:9,4:0.3077	1/1:15:9:1,8:0.8889	1/1:28:16:1,14:0.875	0/1:18:20:8,11:0.55	1/1:23:7:0,7:1	1/1:19:23:1,20:0.8696	1/1:21:11:0,10:0.9091	1/1:20:36:0,36:1	./.:.:.:.:.	0/1:8:13:4,9:0.6923	1/1:11:5:0,4:0.8	1/1:19:6:0,5:0.8333	1/1:16:6:0,5:0.8333	1/1:16:9:2,7:0.7778	0/1:20:18:9,9:0.5	1/1:13:11:1,8:0.7273	0/1:20:79:33,46:0.5823
ptg000268l_1_1_1	1405430	.	A	T	33.76	PASS	.	GT:GQ:DP:AD:AF	1/1:15:8:0,8:1	0/1:22:13:6,6:0.4615	0/1:11:12:9,3:0.25	1/1:20:11:0,7:0.6364	1/1:26:17:0,15:0.8824	1/1:32:21:0,20:0.9524	1/1:26:11:0,10:0.9091	1/1:32:27:1,26:0.963	1/1:19:11:0,11:1	1/1:30:38:1,35:0.9211	1/1:33:46:0,46:1	0/1:6:13:4,8:0.6154	1/1:23:5:0,5:1	1/1:17:6:1,5:0.8333	1/1:21:6:1,5:0.8333	1/1:22:14:0,14:1	1/1:32:25:0,25:1	1/1:28:15:0,15:1	0/1:24:77:32,45:0.5844
ptg000268l_1_1_1	1406391	.	G	T	31.52	PASS	.	GT:GQ:DP:AD:AF	1/1:24:7:0,7:1	1/1:27:12:0,12:1	1/1:25:5:0,5:1	1/1:17:14:0,14:1	1/1:28:13:0,13:1	0/1:5:21:1,14:0.6667	1/1:15:8:0,6:0.75	1/1:21:28:1,26:0.9286	1/1:18:11:0,11:1	1/1:10:21:1,14:0.6667	1/1:31:52:0,52:1	1/1:26:15:0,15:1	./.:.:.:.:.	1/1:16:9:0,8:0.8889	1/1:15:8:0,8:1	1/1:22:13:0,13:1	1/1:25:31:0,31:1	0/1:22:13:4,9:0.6923	0/1:28:72:33,39:0.5417
ptg000268l_1_1_1	1407968	.	A	C	26.98	PASS	.	GT:GQ:DP:AD:AF	1/1:17:8:0,8:1	1/1:19:12:0,11:0.9167	1/1:20:15:0,14:0.9333	1/1:21:14:0,13:0.9286	1/1:21:13:0,13:1	0/1:19:27:14,12:0.4444	1/1:21:13:0,13:1	1/1:26:22:0,22:1	1/1:26:15:0,15:1	0/1:26:21:9,12:0.5714	0/1:19:31:17,14:0.4516	0/1:22:6:4,2:0.3333	0/1:21:6:2,4:0.6667	1/1:9:5:1,4:0.8	0/1:17:4:2,2:0.5	1/1:21:18:0,18:1	1/1:21:25:2,21:0.84	./.:.:.:.:.	0/1:12:62:42,20:0.3226
ptg000268l_1_1_1	1415511	.	G	T	29.63	PASS	.	GT:GQ:DP:AD:AF	1/1:13:7:1,6:0.8571	0/1:18:22:5,17:0.7727	1/1:19:9:1,8:0.8889	0/1:18:11:6,5:0.4545	1/1:27:21:0,18:0.8571	1/1:26:19:1,17:0.8947	1/1:28:19:0,19:1	0/1:15:26:14,12:0.4615	1/1:15:12:1,11:0.9167	1/1:22:42:0,41:0.9762	1/1:29:40:0,40:1	1/1:24:5:0,5:1	1/1:18:3:0,3:1	1/1:21:4:0,4:1	1/1:10:5:1,4:0.8	1/1:19:11:1,10:0.9091	1/1:28:57:2,55:0.9649	0/1:20:16:10,6:0.375	0/1:18:81:28,53:0.6543
ptg000268l_1_1_1	1416066	.	G	T	28.44	PASS	.	GT:GQ:DP:AD:AF	1/1:15:7:0,7:1	1/1:28:28:0,28:1	1/1:22:13:0,13:1	1/1:18:13:0,13:1	1/1:20:21:0,21:1	1/1:27:23:0,23:1	1/1:18:16:1,15:0.9375	0/1:20:32:13,19:0.5938	0/1:22:11:3,8:0.7273	1/1:28:41:0,41:1	1/1:25:42:0,42:1	1/1:23:5:0,5:1	1/1:19:3:0,3:1	1/1:19:3:0,3:1	1/1:15:7:0,7:1	1/1:19:11:1,10:0.9091	1/1:24:50:1,49:0.98	0/1:22:16:10,5:0.3125	0/1:23:83:30,52:0.6265
ptg000268l_1_1_1	1416122	.	A	G	35.26	PASS	.	GT:GQ:DP:AD:AF	1/1:24:6:0,6:1	1/1:25:28:1,27:0.9643	1/1:19:13:0,12:0.9231	1/1:24:13:1,11:0.8462	1/1:22:20:1,18:0.9	0/1:10:24:9,14:0.5833	1/1:17:16:1,15:0.9375	1/1:25:33:1,30:0.9091	1/1:21:11:0,11:1	0/1:16:30:14,15:0.5	1/1:27:42:0,41:0.9762	1/1:25:5:0,5:1	1/1:20:3:0,3:1	1/1:20:3:0,3:1	1/1:8:5:2,3:0.6	0/1:16:14:5,9:0.6429	1/1:35:49:4,45:0.9184	1/1:25:27:0,25:0.9259	./.:.:.:.:.
ptg000268l_1_1_1	1416186	.	G	C	26	PASS	.	GT:GQ:DP:AD:AF	0/1:17:6:2,4:0.6667	0/1:19:27:9,17:0.6296	0/1:14:12:7,5:0.4167	1/1:19:13:1,12:0.9231	1/1:20:20:0,18:0.9	1/1:24:24:0,23:0.9583	1/1:17:16:0,15:0.9375	0/1:11:32:17,13:0.4062	1/1:11:13:2,11:0.8462	1/1:25:37:0,33:0.8919	0/1:2:26:1,19:0.7308	1/1:26:5:0,5:1	0/1:18:4:2,2:0.5	0/1:17:3:1,2:0.6667	1/1:7:5:1,4:0.8	0/1:15:16:6,9:0.5625	0/1:12:30:13,17:0.5667	1/1:23:28:0,28:1	./.:.:.:.:.
ptg000268l_1_1_1	1416942	.	T	A	32.2	PASS	.	GT:GQ:DP:AD:AF	0/1:20:6:2,4:0.6667	1/1:17:29:3,26:0.8966	1/1:24:7:0,7:1	1/1:25:14:1,13:0.9286	0/1:21:18:8,10:0.5556	0/1:15:25:14,11:0.44	./.:.:.:.:.	1/1:29:31:1,30:0.9677	0/1:18:15:8,7:0.4667	1/1:30:37:0,37:1	1/1:31:42:0,42:1	1/1:25:4:0,4:1	1/1:25:5:0,5:1	1/1:20:3:0,3:1	1/1:14:8:0,8:1	1/1:21:14:0,14:1	1/1:32:49:0,49:1	1/1:27:24:0,24:1	0/1:7:91:53,38:0.4176
ptg000268l_1_1_1	1416975	.	A	G	34.74	PASS	.	GT:GQ:DP:AD:AF	1/1:14:6:0,6:1	0/1:13:27:7,20:0.7407	1/1:16:7:0,7:1	0/1:21:14:5,9:0.6429	1/1:21:19:0,18:0.9474	0/1:24:25:12,13:0.52	1/1:25:14:0,12:0.8571	1/1:33:30:0,28:0.9333	1/1:26:15:0,14:0.9333	0/1:23:35:12,23:0.6571	1/1:34:42:2,40:0.9524	1/1:20:4:0,3:0.75	1/1:16:7:0,7:1	1/1:13:5:0,5:1	1/1:15:6:1,5:0.8333	1/1:21:14:0,14:1	0/1:23:31:17,13:0.4194	1/1:28:26:0,26:1	0/1:23:91:53,38:0.4176
ptg000268l_1_1_1	1417260	.	A	G	32.59	PASS	.	GT:GQ:DP:AD:AF	./.:.:.:.:.	1/1:5:26:7,18:0.6923	1/1:17:7:0,6:0.8571	0/1:4:12:4,8:0.6667	1/1:22:17:0,17:1	0/1:8:21:10,11:0.5238	1/1:16:12:1,11:0.9167	0/1:13:30:13,17:0.5667	1/1:19:9:0,9:1	1/1:26:33:0,33:1	1/1:26:38:0,38:1	1/1:8:4:1,3:0.75	1/1:5:4:1,3:0.75	1/1:17:7:0,7:1	1/1:18:9:0,9:1	1/1:22:15:0,15:1	1/1:32:50:0,50:1	1/1:20:26:2,23:0.8846	0/1:15:89:31,58:0.6517
ptg000268l_1_1_1	1417351	.	A	G	30.26	PASS	.	GT:GQ:DP:AD:AF	./.:.:.:.:.	1/1:29:25:0,25:1	1/1:22:9:0,9:1	0/1:14:12:4,7:0.5833	1/1:22:21:0,21:1	1/1:18:18:1,17:0.9444	1/1:20:9:0,8:0.8889	1/1:4:29:0,17:0.5862	1/1:18:6:0,6:1	0/1:9:24:7,17:0.7083	1/1:30:33:0,31:0.9394	1/1:15:7:1,6:0.8571	1/1:6:4:1,3:0.75	1/1:19:7:0,7:1	1/1:6:7:2,4:0.5714	1/1:15:15:1,13:0.8667	1/1:28:47:0,47:1	0/1:6:20:8,12:0.6	0/1:13:88:31,57:0.6477
ptg000268l_1_1_1	1418182	.	A	G	36.63	PASS	.	GT:GQ:DP:AD:AF	./.:.:.:.:.	0/1:14:25:7,18:0.72	1/1:16:11:1,10:0.9091	1/1:15:14:4,10:0.7143	0/1:17:16:6,10:0.625	1/1:27:23:1,22:0.9565	1/1:25:15:2,13:0.8667	0/1:10:28:9,19:0.6786	0/1:20:12:6,6:0.5	1/1:36:46:0,44:0.9565	1/1:32:30:0,30:1	1/1:6:4:0,4:1	1/1:8:6:0,3:0.5	1/1:26:13:0,13:1	1/1:18:10:0,10:1	1/1:19:9:0,9:1	1/1:30:31:0,29:0.9355	1/1:26:26:0,24:0.9231	0/1:17:84:27,57:0.6786
ptg000268l_1_1_1	1418543	.	T	C	70.21	PASS	.	GT:GQ:DP:AD:AF	1/1:17:4:0,3:0.75	./.:.:.:.:.	0/1:11:10:5,5:0.5	1/1:15:11:2,9:0.8182	1/1:21:13:0,13:1	0/1:15:18:9,9:0.5	0/1:13:17:7,10:0.5882	1/1:70:32:1,31:0.9688	1/1:25:11:0,11:1	1/1:25:49:0,49:1	1/1:29:47:0,47:1	1/1:22:4:0,4:1	0/1:14:5:3,2:0.4	1/1:20:14:0,14:1	1/1:17:9:0,9:1	1/1:17:10:0,10:1	1/1:26:43:0,43:1	1/1:27:30:0,30:1	0/1:20:82:27,55:0.6707
ptg000268l_1_1_1	1418775	.	T	C	34.69	PASS	.	GT:GQ:DP:AD:AF	0/1:15:7:3,4:0.5714	1/1:24:26:3,23:0.8846	1/1:16:11:2,9:0.8182	1/1:8:9:2,6:0.6667	1/1:25:18:0,17:0.9444	1/1:14:21:3,16:0.7619	0/1:22:17:6,10:0.5882	1/1:30:31:3,27:0.871	1/1:19:13:1,11:0.8462	1/1:29:48:4,44:0.9167	1/1:34:47:3,42:0.8936	0/1:18:4:1,3:0.75	0/1:5:5:2,3:0.6	1/1:20:14:1,13:0.9286	1/1:17:9:0,9:1	1/1:21:13:0,13:1	1/1:30:38:1,33:0.8684	1/1:29:28:1,25:0.8929	0/1:19:82:45,37:0.4512
ptg000268l_1_1_1	1419014	.	T	C	27.57	PASS	.	GT:GQ:DP:AD:AF	1/1:15:8:0,8:1	1/1:27:25:0,24:0.96	1/1:12:11:2,9:0.8182	1/1:16:6:1,4:0.6667	1/1:21:17:0,17:1	1/1:19:23:0,23:1	1/1:18:15:1,14:0.9333	0/1:22:31:13,18:0.5806	1/1:19:13:0,13:1	0/1:9:33:19,14:0.4242	1/1:27:46:0,46:1	1/1:22:4:0,4:1	1/1:16:7:0,7:1	1/1:17:16:0,14:0.875	0/1:6:5:1,3:0.6	0/1:11:11:5,6:0.5455	1/1:27:41:4,36:0.878	0/1:20:18:12,6:0.3333	./.:.:.:.:.
ptg000268l_1_1_1	1419171	.	A	G	29.98	PASS	.	GT:GQ:DP:AD:AF	1/1:29:8:0,8:1	0/1:12:23:14,9:0.3913	0/1:8:9:5,2:0.2222	1/1:23:7:0,6:0.8571	1/1:26:21:0,21:1	1/1:25:26:0,25:0.9615	1/1:24:17:1,16:0.9412	1/1:21:30:0,29:0.9667	1/1:26:15:0,14:0.9333	1/1:29:47:0,47:1	./.:.:.:.:.	1/1:17:4:0,4:1	1/1:24:5:0,5:1	1/1:24:18:0,16:0.8889	1/1:15:7:0,7:1	1/1:22:14:0,14:1	1/1:20:34:0,30:0.8824	1/1:23:26:0,26:1	0/1:22:78:27,51:0.6538
ptg000268l_1_1_1	1420146	.	A	C	27.66	PASS	.	GT:GQ:DP:AD:AF	1/1:18:7:0,6:0.8571	1/1:18:27:3,23:0.8519	1/1:19:10:0,10:1	1/1:14:10:1,8:0.8	1/1:27:15:0,15:1	1/1:20:18:2,15:0.8333	0/1:18:9:5,3:0.3333	1/1:9:26:3,20:0.7692	0/1:19:14:6,8:0.5714	1/1:26:52:4,44:0.8462	./.:.:.:.:.	0/1:14:4:1,3:0.75	1/1:15:8:0,8:1	1/1:16:15:0,15:1	1/1:19:9:0,9:1	1/1:15:6:0,4:0.6667	1/1:15:30:1,23:0.7667	1/1:19:28:0,24:0.8571	0/1:15:78:29,27:0.3462
ptg000268l_1_1_1	1420176	.	C	A	28.53	PASS	.	GT:GQ:DP:AD:AF	1/1:17:7:0,6:0.8571	1/1:25:28:0,26:0.9286	1/1:16:10:0,10:1	1/1:14:10:0,8:0.8	1/1:19:14:0,12:0.8571	1/1:23:18:0,16:0.8889	0/1:19:10:5,4:0.4	1/1:20:26:0,25:0.9615	0/1:3:15:0,9:0.6	1/1:28:52:0,48:0.9231	0/1:4:27:1,9:0.3333	./.:.:.:.:.	1/1:21:6:0,6:1	1/1:21:15:0,14:0.9333	1/1:15:9:0,9:1	0/1:8:7:0,5:0.7143	1/1:26:43:0,40:0.9302	1/1:23:28:0,28:1	0/1:16:78:29,38:0.4872
ptg000268l_1_1_1	1420481	.	G	A	31.25	PASS	.	GT:GQ:DP:AD:AF	1/1:23:6:0,6:1	1/1:26:30:0,30:1	1/1:15:9:0,9:1	1/1:16:10:0,9:0.9	1/1:27:19:1,18:0.9474	1/1:22:18:0,18:1	0/1:21:15:4,11:0.7333	1/1:31:25:0,25:1	1/1:22:18:2,16:0.8889	1/1:27:51:0,51:1	1/1:28:34:0,34:1	./.:.:.:.:.	0/1:19:9:5,4:0.4444	0/1:21:13:4,9:0.6923	0/1:20:8:2,6:0.75	1/1:19:13:0,13:1	1/1:29:42:0,42:1	0/1:15:18:6,12:0.6667	0/1:20:74:28,35:0.473
ptg000268l_1_1_1	1420809	.	A	G	35.28	PASS	.	GT:GQ:DP:AD:AF	0/1:16:13:3,10:0.7692	1/1:32:27:0,27:1	1/1:18:7:0,7:1	0/1:17:11:6,5:0.4545	1/1:26:13:1,12:0.9231	0/1:16:20:10,9:0.45	1/1:25:12:0,12:1	0/1:8:28:5,23:0.8214	1/1:20:13:0,13:1	0/1:8:33:17,16:0.4848	1/1:24:35:0,35:1	./.:.:.:.:.	1/1:18:9:0,9:1	1/1:21:10:1,8:0.8	1/1:19:5:1,4:0.8	1/1:25:14:0,14:1	1/1:34:41:0,41:1	1/1:35:34:2,32:0.9412	0/1:22:70:26,44:0.6286
ptg000268l_1_1_1	1421063	.	T	G	33.25	PASS	.	GT:GQ:DP:AD:AF	1/1:20:11:0,11:1	0/1:5:25:0,9:0.36	0/1:4:7:0,3:0.4286	1/1:15:8:1,7:0.875	1/1:19:12:0,12:1	1/1:22:16:0,16:1	1/1:19:10:0,9:0.9	1/1:25:20:0,20:1	1/1:19:9:0,9:1	1/1:33:51:0,49:0.9608	1/1:31:31:0,31:1	./.:.:.:.:.	1/1:17:7:0,7:1	0/1:23:11:6,5:0.4545	1/1:14:5:0,5:1	1/1:18:10:0,10:1	1/1:24:46:1,43:0.9348	1/1:29:32:0,30:0.9375	0/1:24:70:27,43:0.6143
ptg000268l_1_1_1	1421619	.	T	C	32.53	PASS	.	GT:GQ:DP:AD:AF	1/1:15:9:0,9:1	1/1:18:18:2,14:0.7778	1/1:21:10:1,9:0.9	0/1:17:10:5,5:0.5	1/1:20:10:0,10:1	1/1:30:18:0,18:1	0/1:18:10:7,3:0.3	1/1:26:17:0,16:0.9412	1/1:18:11:0,11:1	1/1:32:45:0,45:1	1/1:32:39:2,34:0.8718	0/1:15:5:2,3:0.6	1/1:25:4:0,4:1	0/1:15:7:4,3:0.4286	./.:.:.:.:.	0/1:17:13:3,8:0.6154	1/1:16:30:3,27:0.9	1/1:19:15:2,13:0.8667	0/1:21:67:36,31:0.4627
ptg000268l_1_1_1	1428458	.	G	T	24.63	PASS	.	GT:GQ:DP:AD:AF	0/1:22:11:4,7:0.6364	0/1:19:11:4,7:0.6364	1/1:24:11:1,10:0.9091	0/1:17:7:4,3:0.4286	0/1:18:15:5,9:0.6	0/1:18:14:7,7:0.5	0/1:21:8:5,3:0.375	0/1:22:12:4,8:0.6667	0/1:18:12:7,5:0.4167	1/1:22:21:2,19:0.9048	0/1:21:22:7,15:0.6818	0/1:18:3:2,1:0.3333	./.:.:.:.:.	1/1:6:3:0,2:0.6667	0/1:20:5:2,3:0.6	1/1:22:4:0,4:1	0/1:23:13:7,5:0.3846	0/1:22:6:4,2:0.3333	0/1:21:35:19,16:0.4571
ptg000268l_1_1_1	1428875	.	T	G,A	24.32	PASS	.	GT:GQ:DP:AD:AF	1/1:19:9:1,7,.:0.7778,.	1/1:18:7:0,7,.:1,.	1/2:5:9:0,6,3:0.6667,0.3333	2/2:3:6:0,.,3:.,0.5	1/1:5:9:0,6,.:0.6667,.	1/1:23:8:0,8,.:1,.	0/1:20:4:3,1,.:0.25,.	0/1:21:12:5,7,.:0.5833,.	0/2:9:6:1,.,2:.,0.3333	1/1:23:14:0,14,.:1,.	1/1:24:14:0,14,.:1,.	2/2:7:3:0,.,2:.,0.6667	./.:.:.:.:.	1/1:15:3:0,2,.:0.6667,.	1/1:15:3:0,3,.:1,.	1/1:22:4:0,4,.:1,.	1/1:21:5:0,5,.:1,.	0/1:5:4:0,4,.:1,.	0/2:20:33:19,.,10:.,0.303
ptg000268l_1_1_1	1428902	.	T	C	28.59	PASS	.	GT:GQ:DP:AD:AF	1/1:17:8:0,7:0.875	1/1:22:6:0,6:1	1/1:15:8:0,8:1	1/1:22:6:0,6:1	1/1:28:9:0,9:1	1/1:26:7:0,7:1	1/1:25:4:0,4:1	1/1:11:5:0,5:1	1/1:25:6:0,6:1	1/1:24:14:0,14:1	0/1:21:14:7,7:0.5	1/1:22:3:0,3:1	./.:.:.:.:.	0/1:17:5:2,3:0.6	0/1:14:3:2,1:0.3333	0/1:15:5:1,4:0.8	1/1:22:5:0,5:1	1/1:5:4:0,4:1	0/1:7:33:23,10:0.303
ptg000268l_1_1_1	1430963	.	A	T	24.27	PASS	.	GT:GQ:DP:AD:AF	1/1:23:5:0,5:1	0/1:22:8:4,4:0.5	0/1:18:9:6,3:0.3333	1/1:19:13:0,10:0.7692	1/1:20:16:0,15:0.9375	1/1:23:20:0,20:1	1/1:22:15:0,15:1	0/1:19:16:8,8:0.5	1/1:23:20:0,20:1	1/1:24:15:1,14:0.9333	0/1:21:45:21,24:0.5333	1/1:23:6:0,6:1	./.:.:.:.:.	0/1:17:5:2,3:0.6	0/1:13:4:2,2:0.5	0/1:23:7:2,5:0.7143	0/1:21:28:16,12:0.4286	0/1:20:17:8,9:0.5294	0/1:11:41:24,17:0.4146
ptg000268l_1_1_1	1446388	.	C	T	21.77	PASS	.	GT:GQ:DP:AD:AF	1/1:20:4:0,3:0.75	1/1:20:7:0,6:0.8571	1/1:10:4:0,4:1	1/1:21:11:0,11:1	1/1:21:11:0,11:1	1/1:8:12:0,8:0.6667	1/1:7:6:0,5:0.8333	1/1:14:11:0,7:0.6364	1/1:12:7:0,7:1	1/1:5:9:0,4:0.4444	1/1:20:25:1,22:0.88	0/1:3:4:0,1:0.25	0/1:4:3:0,2:0.6667	1/1:16:9:0,8:0.8889	0/1:4:3:0,1:0.3333	1/1:15:18:0,12:0.6667	1/1:19:23:0,19:0.8261	1/1:20:4:0,3:0.75	./.:.:.:.:.
ptg000268l_1_1_1	1448523	.	T	C	25.16	PASS	.	GT:GQ:DP:AD:AF	1/1:15:7:1,6:0.8571	1/1:20:9:0,9:1	0/1:5:5:0,5:1	1/1:6:8:1,7:0.875	1/1:21:18:0,17:0.9444	1/1:14:15:1,14:0.9333	0/1:12:12:3,9:0.75	0/1:20:23:10,13:0.5652	1/1:18:9:0,9:1	1/1:20:37:0,37:1	1/1:24:27:0,27:1	1/1:15:8:0,8:1	1/1:14:6:0,6:1	./.:.:.:.:.	1/1:15:3:0,3:1	1/1:19:11:0,11:1	1/1:11:11:0,10:0.9091	1/1:25:17:0,17:1	0/1:11:52:29,23:0.4423
ptg000268l_1_1_1	1448567	.	T	G	26.49	PASS	.	GT:GQ:DP:AD:AF	1/1:10:7:1,4:0.5714	1/1:25:9:0,9:1	1/1:5:5:0,5:1	1/1:11:9:1,7:0.7778	1/1:20:18:0,18:1	1/1:21:15:1,14:0.9333	0/1:16:12:3,9:0.75	0/1:23:22:10,11:0.5	1/1:17:8:0,8:1	1/1:24:39:2,36:0.9231	1/1:26:28:0,28:1	1/1:23:6:0,6:1	1/1:21:5:0,5:1	./.:.:.:.:.	1/1:17:3:0,3:1	1/1:17:11:0,11:1	1/1:24:20:0,20:1	1/1:18:17:0,17:1	0/1:10:52:29,14:0.2692
ptg000268l_1_1_1	1449450	.	T	A	33.47	PASS	.	GT:GQ:DP:AD:AF	1/1:21:4:0,4:1	0/1:22:11:4,7:0.6364	1/1:26:5:0,5:1	1/1:26:9:0,8:0.8889	1/1:18:13:0,9:0.6923	0/1:20:21:11,10:0.4762	1/1:22:18:0,17:0.9444	1/1:24:18:0,18:1	0/1:21:13:7,6:0.4615	1/1:24:45:0,44:0.9778	1/1:33:37:0,35:0.9459	1/1:20:11:1,10:0.9091	1/1:24:4:0,4:1	1/1:19:3:0,3:1	./.:.:.:.:.	1/1:17:11:0,11:1	1/1:24:33:0,31:0.9394	1/1:18:13:0,13:1	0/1:23:58:30,28:0.4828
ptg000268l_1_1_1	1449506	.	G	A	30.87	PASS	.	GT:GQ:DP:AD:AF	0/1:15:5:1,4:0.8	1/1:25:11:1,10:0.9091	1/1:25:5:0,5:1	0/1:25:9:5,4:0.4444	1/1:20:11:0,11:1	1/1:30:21:0,21:1	0/1:20:18:9,9:0.5	1/1:27:17:0,17:1	1/1:20:11:0,11:1	1/1:30:45:1,44:0.9778	1/1:29:46:1,41:0.8913	1/1:20:16:2,14:0.875	0/1:14:4:2,2:0.5	1/1:19:3:0,3:1	./.:.:.:.:.	0/1:15:11:2,9:0.8182	1/1:23:31:2,27:0.871	0/1:22:10:7,3:0.3	0/1:18:58:30,28:0.4828
ptg000268l_1_1_1	1450771	.	A	C	28.17	PASS	.	GT:GQ:DP:AD:AF	1/1:15:9:0,9:1	1/1:21:15:0,15:1	1/1:23:5:0,5:1	1/1:22:8:0,8:1	1/1:19:12:0,11:0.9167	1/1:23:20:0,19:0.95	1/1:18:13:0,13:1	1/1:14:14:2,12:0.8571	1/1:19:10:0,10:1	1/1:28:46:0,45:0.9783	0/1:15:34:19,15:0.4412	1/1:19:18:0,18:1	0/1:16:6:3,3:0.5	./.:.:.:.:.	1/1:19:3:0,3:1	1/1:17:10:0,10:1	1/1:25:34:0,34:1	1/1:25:25:0,25:1	0/1:24:72:32,40:0.5556
ptg000268l_1_1_1	1450809	.	A	T	30.58	PASS	.	GT:GQ:DP:AD:AF	1/1:17:9:0,9:1	1/1:22:15:1,14:0.9333	1/1:23:5:0,5:1	1/1:24:9:0,9:1	1/1:18:10:0,10:1	1/1:26:20:0,19:0.95	1/1:24:13:0,13:1	1/1:30:13:0,13:1	1/1:20:10:0,10:1	1/1:24:32:0,31:0.9688	0/1:16:35:19,15:0.4286	1/1:19:18:0,18:1	0/1:18:6:3,2:0.3333	./.:.:.:.:.	1/1:16:3:0,3:1	1/1:16:12:0,12:1	1/1:20:21:0,19:0.9048	1/1:24:26:0,26:1	0/1:20:72:32,40:0.5556
ptg000268l_1_1_1	1450851	.	A	T	23.36	PASS	.	GT:GQ:DP:AD:AF	1/1:18:9:0,9:1	1/1:19:16:0,13:0.8125	1/1:23:5:0,5:1	1/1:18:9:0,9:1	0/1:4:11:0,5:0.4545	0/1:3:21:0,7:0.3333	0/1:5:12:0,6:0.5	1/1:19:16:0,15:0.9375	1/1:20:10:0,9:0.9	0/1:16:32:20,12:0.375	0/1:14:34:21,13:0.3824	1/1:23:18:0,16:0.8889	1/1:16:6:1,5:0.8333	./.:.:.:.:.	0/1:13:3:2,1:0.3333	0/1:16:12:3,7:0.5833	0/1:19:21:10,11:0.5238	0/1:19:15:6,9:0.6	0/1:21:72:32,40:0.5556
ptg000268l_1_1_1	1453597	.	C	T	28.56	PASS	.	GT:GQ:DP:AD:AF	0/1:20:7:2,5:0.7143	1/1:20:5:0,5:1	1/1:17:4:0,4:1	1/1:20:15:0,15:1	1/1:21:12:0,12:1	1/1:28:21:1,20:0.9524	1/1:22:13:0,12:0.9231	1/1:26:16:0,16:1	1/1:26:8:0,8:1	1/1:20:37:0,37:1	1/1:21:36:0,36:1	0/1:15:4:2,2:0.5	1/1:15:9:0,9:1	./.:.:.:.:.	1/1:11:3:0,3:1	1/1:18:17:0,17:1	1/1:24:22:0,20:0.9091	1/1:22:26:2,24:0.9231	0/1:18:73:35,38:0.5205
ptg000268l_1_1_1	1470869	.	T	C	25.57	PASS	.	GT:GQ:DP:AD:AF	./.:.:.:.:.	0/1:10:23:12,11:0.4783	0/1:13:13:6,7:0.5385	1/1:20:12:0,11:0.9167	0/1:10:11:8,3:0.2727	1/1:23:11:0,10:0.9091	1/1:24:7:0,7:1	0/1:12:19:14,5:0.2632	1/1:22:8:0,8:1	0/1:23:26:15,10:0.3846	0/1:13:33:14,19:0.5758	1/1:25:4:0,4:1	1/1:9:6:2,4:0.6667	0/1:19:6:2,4:0.6667	1/1:13:6:0,6:1	0/1:20:9:2,7:0.7778	1/1:17:19:1,15:0.7895	0/1:18:20:5,15:0.75	0/1:14:81:45,36:0.4444
ptg000268l_1_1_1	1470977	.	T	C	27.56	PASS	.	GT:GQ:DP:AD:AF	./.:.:.:.:.	1/1:26:23:0,23:1	1/1:16:12:1,11:0.9167	1/1:20:12:2,10:0.8333	0/1:21:11:7,4:0.3636	1/1:25:14:0,13:0.9286	1/1:22:8:1,7:0.875	1/1:21:15:0,15:1	1/1:19:10:0,9:0.9	0/1:25:25:14,10:0.4	1/1:27:50:0,48:0.96	1/1:25:4:0,4:1	1/1:14:8:0,8:1	0/1:15:5:1,4:0.8	1/1:20:4:0,4:1	1/1:17:11:0,11:1	1/1:17:19:0,14:0.7368	1/1:18:17:0,17:1	0/1:18:80:36,33:0.4125
ptg000268l_1_1_1	1474009	.	A	T	29.88	PASS	.	GT:GQ:DP:AD:AF	./.:.:.:.:.	0/1:23:20:9,11:0.55	0/1:20:5:1,4:0.8	1/1:23:13:0,13:1	1/1:28:14:0,14:1	1/1:25:15:0,15:1	1/1:25:8:0,8:1	1/1:26:17:0,17:1	1/1:21:12:0,12:1	1/1:29:26:2,24:0.9231	0/1:22:46:22,24:0.5217	0/1:24:10:5,5:0.5	1/1:16:8:0,8:1	0/1:15:6:1,5:0.8333	1/1:21:3:0,3:1	1/1:20:11:0,11:1	1/1:25:34:0,30:0.8824	1/1:17:25:2,23:0.92	0/1:24:84:36,48:0.5714
ptg000268l_1_1_1	1475500	.	T	G,A	30.36	PASS	.	GT:GQ:DP:AD:AF	1/1:25:4:0,4,.:1,.	2/1:20:20:0,9,9:0.45,0.45	0/1:17:10:2,6,.:0.6,.	1/1:23:15:0,15,.:1,.	1/1:11:12:1,10,.:0.8333,.	1/1:6:4:0,4,.:1,.	1/1:23:13:0,13,.:1,.	0/1:18:18:12,6,.:0.3333,.	1/1:22:12:0,12,.:1,.	1/1:25:16:1,14,.:0.875,.	1/1:28:47:0,47,.:1,.	1/1:15:4:0,3,.:0.75,.	1/1:14:9:1,7,.:0.7778,.	1/1:14:5:0,5,.:1,.	0/2:18:5:3,.,2:.,0.4	0/1:19:15:7,8,.:0.5333,.	0/2:23:30:8,.,19:.,0.6333	1/1:30:16:0,16,.:1,.	./.:.:.:.:.
ptg000268l_1_1_1	1475546	.	A	G	24.06	PASS	.	GT:GQ:DP:AD:AF	1/1:21:4:0,4:1	1/1:21:18:2,15:0.8333	0/1:3:9:2,4:0.4444	1/1:13:16:2,10:0.625	1/1:23:12:1,11:0.9167	1/1:6:5:0,5:1	1/1:19:12:0,12:1	0/1:18:18:12,6:0.3333	1/1:8:11:5,6:0.5455	1/1:21:28:0,28:1	1/1:6:36:0,18:0.5	1/1:17:4:0,4:1	1/1:16:9:0,6:0.6667	./.:.:.:.:.	1/1:13:5:0,5:1	1/1:18:15:0,13:0.8667	1/1:23:26:0,26:1	1/1:24:21:0,21:1	0/1:21:80:36,44:0.55
ptg000268l_1_1_1	1481117	.	T	C	32.82	PASS	.	GT:GQ:DP:AD:AF	1/1:25:5:0,5:1	1/1:19:9:0,9:1	1/1:17:12:0,11:0.9167	1/1:28:8:0,8:1	1/1:29:8:0,8:1	1/1:21:18:1,17:0.9444	1/1:27:12:1,11:0.9167	1/1:24:12:1,11:0.9167	1/1:19:10:0,10:1	1/1:24:15:0,15:1	1/1:24:15:0,14:0.9333	0/1:18:4:3,1:0.25	0/1:12:6:2,4:0.6667	0/1:18:5:2,3:0.6	./.:.:.:.:.	0/1:16:6:4,2:0.3333	0/1:21:9:5,4:0.4444	1/1:32:30:0,30:1	0/1:17:80:26,54:0.675
ptg000268l_1_1_1	1481198	.	T	C	30.01	PASS	.	GT:GQ:DP:AD:AF	1/1:7:4:2,2:0.5	1/1:22:10:1,8:0.8	1/1:20:10:1,8:0.8	1/1:13:8:2,6:0.75	0/1:20:8:3,5:0.625	1/1:21:18:1,17:0.9444	1/1:25:14:1,12:0.8571	1/1:12:10:2,8:0.8	1/1:27:8:0,8:1	1/1:17:10:2,8:0.8	1/1:20:15:3,10:0.6667	1/1:25:4:0,4:1	1/1:6:6:1,5:0.8333	0/1:18:5:2,3:0.6	./.:.:.:.:.	1/1:25:6:0,6:1	0/1:12:9:5,3:0.3333	1/1:30:23:0,23:1	0/1:21:80:26,54:0.675
ptg000268l_1_1_1	1481493	.	C	T	32.62	PASS	.	GT:GQ:DP:AD:AF	./.:.:.:.:.	1/1:17:9:0,9:1	1/1:17:10:0,10:1	1/1:18:9:0,9:1	1/1:20:15:0,15:1	1/1:23:21:1,19:0.9048	1/1:23:16:0,16:1	1/1:19:10:0,10:1	1/1:26:8:0,8:1	1/1:25:7:0,7:1	1/1:32:29:0,29:1	1/1:23:5:0,5:1	1/1:16:11:0,9:0.8182	0/1:17:5:2,3:0.6	1/1:23:4:0,4:1	1/1:17:11:0,11:1	0/1:20:22:5,16:0.7273	1/1:31:27:0,27:1	0/1:21:86:28,58:0.6744
ptg000268l_1_1_1	1482104	.	C	T	27.11	PASS	.	GT:GQ:DP:AD:AF	1/1:12:4:0,4:1	1/1:18:9:0,9:1	1/1:21:12:0,12:1	1/1:22:15:0,15:1	1/1:20:18:1,15:0.8333	1/1:27:24:0,24:1	1/1:24:19:0,19:1	1/1:22:12:0,11:0.9167	1/1:18:10:0,10:1	1/1:23:14:0,14:1	1/1:22:24:0,24:1	1/1:16:5:0,5:1	0/1:10:5:1,4:0.8	0/1:21:7:2,5:0.7143	./.:.:.:.:.	1/1:18:14:0,14:1	0/1:25:33:14,19:0.5758	1/1:27:27:0,27:1	0/1:23:86:30,56:0.6512
ptg000268l_1_1_1	1483260	.	T	C	22.67	PASS	.	GT:GQ:DP:AD:AF	1/1:22:4:0,4:1	1/1:21:12:0,12:1	0/1:15:6:3,3:0.5	0/1:16:18:6,12:0.6667	1/1:18:11:1,10:0.9091	1/1:18:23:1,22:0.9565	0/1:16:8:5,3:0.375	1/1:21:14:0,12:0.8571	1/1:6:12:1,8:0.6667	1/1:21:19:0,17:0.8947	0/1:15:20:14,6:0.3	1/1:17:9:0,9:1	0/1:12:6:2,3:0.5	1/1:18:6:1,5:0.8333	./.:.:.:.:.	0/1:11:10:3,6:0.6	0/1:13:9:4,4:0.4444	0/1:11:23:7,16:0.6957	0/1:22:81:31,50:0.6173
ptg000268l_1_1_1	1490353	.	G	T	26.9	PASS	.	GT:GQ:DP:AD:AF	./.:.:.:.:.	0/1:22:20:7,12:0.6	0/1:16:13:3,10:0.7692	0/1:20:14:6,8:0.5714	1/1:24:11:0,10:0.9091	1/1:12:18:2,15:0.8333	1/1:14:9:1,8:0.8889	1/1:20:23:0,22:0.9565	0/1:21:6:4,2:0.3333	0/1:26:29:15,14:0.4828	0/1:21:24:13,11:0.4583	1/1:24:6:0,6:1	1/1:19:13:0,13:1	1/1:19:5:1,4:0.8	1/1:6:4:1,3:0.75	1/1:26:6:0,6:1	0/1:22:30:12,17:0.5667	0/1:20:20:12,8:0.4	0/1:15:81:38,43:0.5309
ptg000268l_1_1_1	1490369	.	A	C	28.57	PASS	.	GT:GQ:DP:AD:AF	./.:.:.:.:.	1/1:28:20:1,19:0.95	1/1:20:13:0,13:1	0/1:15:14:6,8:0.5714	1/1:21:11:0,11:1	1/1:6:18:5,13:0.7222	1/1:25:9:1,8:0.8889	1/1:20:23:1,22:0.9565	0/1:17:6:2,4:0.6667	1/1:25:42:0,39:0.9286	1/1:21:24:0,24:1	1/1:16:9:2,7:0.7778	1/1:18:12:0,11:0.9167	1/1:22:5:0,5:1	1/1:14:4:0,4:1	1/1:19:9:0,9:1	1/1:21:30:0,30:1	0/1:6:14:0,8:0.5714	0/1:19:81:28,53:0.6543
ptg000268l_1_1_1	1491667	.	T	G	35.46	PASS	.	GT:GQ:DP:AD:AF	1/1:17:4:0,4:1	0/1:19:23:8,14:0.6087	1/1:26:18:0,18:1	1/1:23:16:0,16:1	1/1:20:12:1,11:0.9167	1/1:26:18:0,18:1	1/1:22:6:0,6:1	1/1:35:39:0,39:1	1/1:26:19:0,19:1	1/1:25:36:0,36:1	1/1:29:27:1,26:0.963	1/1:13:7:0,7:1	1/1:23:15:0,15:1	0/1:14:3:1,2:0.6667	0/1:11:5:2,3:0.6	1/1:5:8:2,6:0.75	0/1:20:29:13,16:0.5517	1/1:26:33:0,31:0.9394	./.:.:.:.:.
ptg000268l_1_1_1	1493131	.	T	C	36.05	PASS	.	GT:GQ:DP:AD:AF	1/1:17:7:0,7:1	1/1:29:25:0,23:0.92	0/1:20:10:4,6:0.6	0/1:22:16:6,10:0.625	1/1:25:15:1,14:0.9333	0/1:20:17:10,7:0.4118	1/1:20:10:0,9:0.9	1/1:35:36:0,36:1	1/1:26:8:0,8:1	1/1:33:47:0,43:0.9149	1/1:36:43:0,42:0.9767	1/1:25:4:0,4:1	1/1:30:19:1,18:0.9474	./.:.:.:.:.	1/1:9:4:0,3:0.75	1/1:32:17:0,17:1	0/1:21:30:12,18:0.6	1/1:20:27:0,25:0.9259	0/1:20:81:33,48:0.5926
ptg000268l_1_1_1	1493437	.	A	G	27.76	PASS	.	GT:GQ:DP:AD:AF	1/1:20:11:0,11:1	0/1:17:21:5,15:0.7143	1/1:23:13:0,13:1	1/1:21:11:0,11:1	1/1:18:13:0,13:1	0/1:20:15:6,9:0.6	1/1:18:9:0,9:1	1/1:27:37:0,37:1	1/1:25:6:0,6:1	0/1:23:33:18,14:0.4242	1/1:25:48:2,46:0.9583	1/1:23:4:0,4:1	1/1:26:19:0,19:1	./.:.:.:.:.	1/1:17:8:0,8:1	1/1:22:13:0,13:1	0/1:18:19:8,11:0.5789	1/1:20:21:0,21:1	0/1:22:82:33,49:0.5976
ptg000268l_1_1_1	1494418	.	C	T	33.34	PASS	.	GT:GQ:DP:AD:AF	0/1:19:6:2,4:0.6667	0/1:18:24:14,10:0.4167	1/1:22:9:1,8:0.8889	1/1:22:12:1,11:0.9167	1/1:22:13:0,13:1	1/1:22:12:0,12:1	0/1:19:10:3,7:0.7	1/1:33:30:2,28:0.9333	1/1:20:8:0,8:1	0/1:12:33:20,12:0.3636	1/1:32:33:0,33:1	1/1:25:5:0,5:1	0/1:11:13:9,4:0.3077	0/1:17:3:2,1:0.3333	1/1:6:3:1,2:0.6667	1/1:20:13:0,13:1	./.:.:.:.:.	1/1:22:18:0,18:1	0/1:21:74:31,43:0.5811
ptg000268l_1_1_1	1496551	.	A	T	27.22	PASS	.	GT:GQ:DP:AD:AF	0/1:22:6:2,4:0.6667	1/1:16:15:2,13:0.8667	0/1:20:10:2,8:0.8	0/1:17:16:11,5:0.3125	0/1:24:14:7,7:0.5	0/1:19:19:4,15:0.7895	./.:.:.:.:.	1/1:25:28:0,28:1	1/1:18:9:1,8:0.8889	1/1:23:47:0,47:1	0/1:17:26:10,16:0.6154	0/1:22:10:4,6:0.6	0/1:16:21:6,15:0.7143	0/1:19:3:2,1:0.3333	0/1:18:5:3,2:0.4	1/1:19:10:2,8:0.8	1/1:25:40:0,35:0.875	1/1:27:12:1,11:0.9167	0/1:19:77:43,34:0.4416
ptg000268l_1_1_1	1502570	.	A	C	33.08	PASS	.	GT:GQ:DP:AD:AF	./.:.:.:.:.	1/1:20:19:2,17:0.8947	1/1:11:9:2,7:0.7778	0/1:15:12:4,5:0.4167	1/1:7:6:0,6:1	0/1:21:18:9,9:0.5	0/1:6:8:1,7:0.875	0/1:15:21:8,13:0.619	0/1:18:10:6,4:0.4	1/1:33:52:0,52:1	1/1:30:32:0,32:1	1/1:8:7:2,5:0.7143	1/1:17:10:0,10:1	1/1:17:8:0,8:1	1/1:13:6:0,6:1	0/1:16:6:2,4:0.6667	1/1:25:19:0,19:1	1/1:20:21:0,21:1	0/1:24:56:25,31:0.5536
ptg000268l_1_1_1	1502573	.	T	C	34.05	PASS	.	GT:GQ:DP:AD:AF	./.:.:.:.:.	1/1:26:19:2,17:0.8947	1/1:14:9:2,7:0.7778	0/1:16:12:5,6:0.5	1/1:8:6:0,6:1	0/1:19:18:9,9:0.5	0/1:6:8:1,7:0.875	0/1:21:21:8,13:0.619	0/1:17:10:5,4:0.4	1/1:34:52:0,52:1	1/1:33:32:0,32:1	1/1:25:7:0,7:1	1/1:16:10:0,10:1	1/1:16:8:0,8:1	1/1:21:3:0,3:1	0/1:17:6:2,4:0.6667	1/1:28:19:0,19:1	1/1:26:21:0,21:1	0/1:21:56:25,31:0.5536
ptg000268l_1_1_1	1511744	.	T	G,C	35.36	PASS	.	GT:GQ:DP:AD:AF	1/1:15:7:0,7,.:1,.	1/2:11:17:0,10,7:0.5882,0.4118	0/1:11:15:3,10,.:0.6667,.	0/1:19:20:9,9,.:0.45,.	1/1:25:10:0,10,.:1,.	1/1:19:20:0,17,.:0.85,.	2/2:16:8:0,.,8:.,1	2/2:16:23:3,.,18:.,0.7826	0/1:21:11:5,6,.:0.5455,.	1/1:35:44:0,43,.:0.9773,.	1/1:24:11:0,11,.:1,.	1/1:10:5:1,3,.:0.6,.	2/2:6:4:0,.,2:.,0.5	./.:.:.:.:.	2/2:11:5:0,.,2:.,0.4	1/1:6:7:0,5,.:0.7143,.	0/1:13:20:10,9,.:0.45,.	0/1:2:6:0,3,.:0.5,.	0/1:24:59:25,34,.:0.5763,.
ptg000268l_1_1_1	1512418	.	T	A	30.21	PASS	.	GT:GQ:DP:AD:AF	1/1:20:6:0,6:1	1/1:17:20:1,19:0.95	1/1:15:10:0,10:1	0/1:17:17:4,13:0.7647	1/1:25:16:0,16:1	1/1:16:20:3,17:0.85	0/1:20:9:3,6:0.6667	0/1:8:20:12,8:0.4	1/1:22:12:1,11:0.9167	1/1:28:46:0,46:1	1/1:25:20:0,20:1	1/1:17:11:0,11:1	1/1:21:4:0,4:1	./.:.:.:.:.	0/1:17:7:2,5:0.7143	1/1:15:10:0,10:1	1/1:30:33:0,33:1	1/1:20:6:0,6:1	0/1:18:57:25,32:0.5614
ptg000268l_1_1_1	1518359	.	C	T	30.09	PASS	.	GT:GQ:DP:AD:AF	1/1:23:4:0,4:1	0/1:11:6:4,2:0.3333	0/1:12:7:1,6:0.8571	1/1:20:11:0,11:1	1/1:30:19:0,18:0.9474	1/1:27:21:0,21:1	1/1:20:4:0,4:1	1/1:19:18:0,18:1	1/1:17:12:0,12:1	1/1:29:31:1,30:0.9677	1/1:23:40:0,40:1	1/1:17:8:0,8:1	1/1:19:3:0,3:1	1/1:18:3:0,3:1	1/1:13:6:0,6:1	0/1:15:11:2,6:0.5455	1/1:25:21:2,19:0.9048	0/1:21:12:4,8:0.6667	0/1:15:44:24,20:0.4545
ptg000268l_1_1_1	1528587	.	C	G	34.19	PASS	.	GT:GQ:DP:AD:AF	1/1:14:5:0,5:1	1/1:21:12:0,12:1	1/1:15:7:0,6:0.8571	1/1:6:9:0,5:0.5556	1/1:22:12:0,12:1	1/1:7:22:0,15:0.6818	1/1:27:10:0,10:1	1/1:23:21:0,21:1	1/1:34:24:0,23:0.9583	0/1:14:17:7,10:0.5882	1/1:29:33:0,33:1	1/1:16:9:1,8:0.8889	0/1:18:9:2,6:0.6667	./.:.:.:.:.	1/1:13:5:0,5:1	0/1:20:10:4,4:0.4	0/1:20:22:10,12:0.5455	0/1:11:8:5,3:0.375	0/1:20:80:31,35:0.4375
ptg000268l_1_1_1	1528803	.	A	G	34.79	PASS	.	GT:GQ:DP:AD:AF	1/1:25:7:0,7:1	1/1:21:10:0,10:1	0/1:20:10:3,6:0.6	1/1:18:8:0,8:1	1/1:21:14:0,14:1	1/1:32:30:0,29:0.9667	1/1:24:9:1,8:0.8889	1/1:23:20:0,18:0.9	1/1:34:31:0,31:1	1/1:29:34:0,34:1	0/1:14:21:15,5:0.2381	1/1:16:11:0,9:0.8182	1/1:19:9:0,9:1	0/1:14:5:1,4:0.8	1/1:13:5:0,5:1	0/1:15:11:7,4:0.3636	0/1:16:17:8,9:0.5294	1/1:23:11:0,11:1	./.:.:.:.:.
ptg000268l_1_1_1	1528869	.	G	A	29.25	PASS	.	GT:GQ:DP:AD:AF	1/1:14:7:0,7:1	1/1:18:10:0,10:1	1/1:15:9:0,8:0.8889	1/1:25:8:0,8:1	1/1:20:9:0,9:1	1/1:29:30:0,30:1	1/1:22:6:0,6:1	1/1:26:20:0,20:1	1/1:26:27:0,27:1	0/1:20:32:17,15:0.4688	1/1:22:28:0,28:1	1/1:15:11:0,9:0.8182	0/1:18:9:2,7:0.7778	1/1:19:3:0,3:1	0/1:15:5:2,3:0.6	1/1:19:12:0,12:1	1/1:26:21:0,20:0.9524	1/1:19:12:0,12:1	0/1:18:79:31,48:0.6076
ptg000268l_1_1_1	1528890	.	A	G	34.47	PASS	.	GT:GQ:DP:AD:AF	1/1:23:6:0,6:1	1/1:18:10:0,10:1	1/1:16:9:0,8:0.8889	1/1:22:7:0,6:0.8571	1/1:24:9:0,8:0.8889	1/1:34:30:0,28:0.9333	1/1:24:6:0,6:1	1/1:23:20:0,19:0.95	1/1:21:26:0,26:1	0/1:24:32:17,15:0.4688	1/1:27:28:0,28:1	0/1:16:10:5,5:0.5	0/1:19:9:3,5:0.5556	1/1:17:3:0,3:1	0/1:16:5:2,3:0.6	1/1:17:9:2,7:0.7778	1/1:24:14:1,13:0.9286	1/1:22:12:0,12:1	0/1:19:79:32,47:0.5949
ptg000268l_1_1_1	1530928	.	T	A	24.58	PASS	.	GT:GQ:DP:AD:AF	1/1:16:9:0,9:1	1/1:10:11:0,11:1	1/1:18:11:0,11:1	1/1:21:13:0,13:1	1/1:18:21:0,21:1	0/1:7:22:0,6:0.2727	1/1:14:5:0,5:1	1/1:24:24:0,24:1	1/1:20:17:0,17:1	1/1:23:39:0,36:0.9231	1/1:24:38:0,37:0.9737	1/1:4:3:0,3:1	1/1:15:4:0,4:1	./.:.:.:.:.	1/1:5:2:0,2:1	1/1:21:12:0,12:1	0/1:7:14:0,7:0.5	1/1:19:21:0,21:1	0/1:21:53:25,28:0.5283
ptg000268l_1_1_1	1534040	.	T	G	26.7	PASS	.	GT:GQ:DP:AD:AF	0/1:22:11:4,6:0.5455	1/1:23:14:0,14:1	1/1:20:11:0,11:1	1/1:21:12:0,12:1	1/1:19:19:0,19:1	1/1:23:20:0,20:1	1/1:18:10:0,10:1	1/1:23:26:0,26:1	1/1:23:6:0,6:1	1/1:26:40:0,40:1	1/1:26:52:0,52:1	1/1:18:9:0,9:1	1/1:17:5:0,5:1	0/1:6:5:0,2:0.4	0/1:18:4:2,2:0.5	1/1:19:10:0,10:1	0/1:21:22:12,10:0.4545	1/1:19:28:2,22:0.7857	0/1:24:56:19,37:0.6607
ptg000268l_1_1_1	1535325	.	C	A	29.42	PASS	.	GT:GQ:DP:AD:AF	1/1:14:4:0,4:1	0/1:7:17:0,8:0.4706	1/1:18:10:0,10:1	1/1:9:17:0,13:0.7647	0/1:6:18:8,10:0.5556	1/1:27:22:0,22:1	1/1:19:6:0,6:1	1/1:29:30:0,30:1	1/1:21:15:0,15:1	1/1:27:30:1,29:0.9667	1/1:2:43:1,20:0.4651	1/1:17:5:0,5:1	1/1:11:3:0,3:1	1/1:15:3:0,3:1	./.:.:.:.:.	1/1:19:13:0,13:1	0/1:2:17:6,7:0.4118	1/1:21:17:2,15:0.8824	0/1:19:52:16,36:0.6923
ptg000268l_1_1_1	1535390	.	G	T	26.63	PASS	.	GT:GQ:DP:AD:AF	1/1:16:4:0,3:0.75	1/1:17:17:1,16:0.9412	1/1:17:12:2,10:0.8333	0/1:20:16:4,12:0.75	1/1:20:16:0,16:1	1/1:21:24:1,23:0.9583	1/1:24:7:0,7:1	1/1:23:31:0,31:1	0/1:21:16:8,7:0.4375	1/1:26:35:0,35:1	1/1:26:60:0,60:1	1/1:15:8:0,8:1	./.:.:.:.:.	1/1:18:3:0,3:1	0/1:5:4:0,3:0.75	1/1:19:13:0,12:0.9231	1/1:25:31:0,29:0.9355	1/1:22:18:0,16:0.8889	0/1:25:52:16,36:0.6923
ptg000268l_1_1_1	1535838	.	A	T	29.97	PASS	.	GT:GQ:DP:AD:AF	1/1:13:5:1,4:0.8	1/1:23:18:1,17:0.9444	1/1:16:9:1,8:0.8889	./.:.:.:.:.	1/1:24:21:1,20:0.9524	0/1:18:23:11,12:0.5217	1/1:13:5:1,4:0.8	0/1:11:24:13,11:0.4583	1/1:18:11:0,11:1	1/1:27:29:0,29:1	1/1:29:66:1,65:0.9848	1/1:20:10:0,10:1	1/1:6:3:0,3:1	1/1:12:3:0,3:1	1/1:14:3:1,2:0.6667	1/1:23:14:0,14:1	1/1:25:24:2,22:0.9167	1/1:4:14:3,10:0.7143	0/1:20:50:15,35:0.7
ptg000268l_1_1_1	1542291	.	A	C	30.85	PASS	.	GT:GQ:DP:AD:AF	1/1:15:8:0,8:1	1/1:25:16:0,16:1	1/1:23:7:0,7:1	0/1:16:21:12,8:0.381	1/1:25:16:0,16:1	1/1:29:18:0,18:1	1/1:16:9:0,9:1	1/1:25:23:1,21:0.913	1/1:18:11:0,11:1	0/1:26:35:13,22:0.6286	1/1:30:38:0,38:1	0/1:22:10:2,8:0.8	1/1:23:4:0,4:1	./.:.:.:.:.	1/1:14:7:0,7:1	1/1:17:11:0,11:1	0/1:22:30:12,18:0.6	0/1:23:19:6,13:0.6842	0/1:20:58:20,38:0.6552
ptg000268l_1_1_1	1542335	.	T	C	24.61	PASS	.	GT:GQ:DP:AD:AF	1/1:22:8:1,7:0.875	0/1:18:16:4,12:0.75	1/1:8:7:1,6:0.8571	0/1:23:21:13,8:0.381	1/1:8:18:3,15:0.8333	1/1:20:17:1,16:0.9412	0/1:22:7:3,4:0.5714	0/1:19:23:14,9:0.3913	1/1:18:10:0,10:1	0/1:21:24:7,17:0.7083	1/1:24:36:1,35:0.9722	0/1:17:10:2,8:0.8	0/1:16:4:1,3:0.75	./.:.:.:.:.	1/1:15:7:0,7:1	1/1:19:11:0,11:1	0/1:21:30:12,18:0.6	0/1:24:13:4,9:0.6923	0/1:19:58:20,38:0.6552
ptg000268l_1_1_1	1544299	.	T	C	30.5	PASS	.	GT:GQ:DP:AD:AF	1/1:15:5:1,4:0.8	1/1:18:15:4,11:0.7333	1/1:16:8:1,7:0.875	0/1:4:13:7,6:0.4615	1/1:18:14:0,13:0.9286	1/1:20:25:1,24:0.96	1/1:11:13:4,9:0.6923	0/1:14:18:12,6:0.3333	1/1:20:14:0,14:1	1/1:28:36:0,34:0.9444	1/1:27:38:1,37:0.9737	1/1:23:4:0,4:1	1/1:23:3:0,3:1	1/1:21:3:0,3:1	./.:.:.:.:.	1/1:17:9:0,9:1	1/1:30:26:0,26:1	1/1:20:21:0,21:1	0/1:14:62:17,45:0.7258
ptg000268l_1_1_1	1544374	.	T	G,A	32.45	PASS	.	GT:GQ:DP:AD:AF	0/1:18:4:2,2,.:0.5,.	1/1:22:15:0,13,.:0.8667,.	1/1:21:7:0,6,.:0.8571,.	1/2:5:13:0,9,4:0.6923,0.3077	0/2:8:13:0,.,5:.,0.3846	2/1:16:22:0,11,11:0.5,0.5	1/1:31:13:0,12,.:0.9231,.	1/1:28:18:1,17,.:0.9444,.	1/1:22:13:0,13,.:1,.	1/1:31:31:0,31,.:1,.	1/1:32:34:0,34,.:1,.	1/1:16:5:0,4,.:0.8,.	1/1:20:3:0,3,.:1,.	2/2:8:3:0,.,2:.,0.6667	./.:.:.:.:.	1/1:18:9:0,9,.:1,.	0/1:23:24:9,15,.:0.625,.	1/1:20:19:0,17,.:0.8947,.	0/1:20:61:17,44,.:0.7213,.
ptg000268l_1_1_1	1555935	.	G	A	27.03	PASS	.	GT:GQ:DP:AD:AF	0/1:20:5:2,3:0.6	0/1:19:20:6,14:0.7	1/1:25:6:0,6:1	1/1:27:6:0,6:1	1/1:19:16:1,15:0.9375	1/1:18:10:0,10:1	1/1:21:15:0,15:1	1/1:21:16:0,16:1	1/1:18:10:0,10:1	0/1:21:31:15,16:0.5161	1/1:26:16:1,15:0.9375	1/1:19:4:0,4:1	1/1:16:8:0,8:1	1/1:6:4:0,4:1	1/1:20:3:0,3:1	0/1:18:10:2,8:0.8	0/1:19:17:5,12:0.7059	1/1:19:8:1,6:0.75	0/1:23:76:32,44:0.5789
ptg000268l_1_1_1	1556034	.	T	C	31.09	PASS	.	GT:GQ:DP:AD:AF	1/1:13:6:0,6:1	1/1:22:20:2,18:0.9	1/1:26:8:0,7:0.875	0/1:17:6:3,3:0.5	1/1:24:16:0,16:1	1/1:18:11:0,11:1	0/1:21:14:7,7:0.5	0/1:22:16:10,6:0.375	1/1:17:9:0,9:1	1/1:28:21:1,20:0.9524	1/1:27:23:1,22:0.9565	0/1:18:7:3,4:0.5714	0/1:19:10:2,8:0.8	0/1:16:5:1,4:0.8	1/1:22:3:0,3:1	1/1:18:11:0,11:1	1/1:31:26:0,26:1	1/1:19:13:0,13:1	0/1:23:76:31,45:0.5921
ptg000268l_1_1_1	1556555	.	A	G	30.37	PASS	.	GT:GQ:DP:AD:AF	1/1:17:9:0,9:1	1/1:23:22:2,20:0.9091	0/1:20:7:4,3:0.4286	1/1:28:7:0,7:1	0/1:21:16:8,8:0.5	0/1:21:10:4,6:0.6	0/1:22:8:4,4:0.5	1/1:27:17:0,17:1	1/1:18:10:0,10:1	1/1:30:27:0,27:1	1/1:23:22:0,20:0.9091	0/1:22:9:3,6:0.6667	0/1:15:12:2,10:0.8333	./.:.:.:.:.	1/1:21:3:0,3:1	0/1:14:9:2,7:0.7778	1/1:27:16:0,16:1	1/1:21:12:0,12:1	1/1:6:75:12,63:0.84
ptg000268l_1_1_1	1557873	.	T	A	28.26	PASS	.	GT:GQ:DP:AD:AF	0/1:17:5:1,4:0.8	1/1:18:18:1,17:0.9444	1/1:25:6:0,6:1	1/1:19:14:0,14:1	1/1:25:19:0,19:1	1/1:21:19:0,19:1	1/1:25:7:0,7:1	1/1:25:23:2,21:0.913	0/1:23:16:7,8:0.5	0/1:22:17:6,10:0.5882	1/1:28:29:0,29:1	1/1:10:3:0,3:1	0/1:13:7:5,2:0.2857	./.:.:.:.:.	0/1:15:7:4,3:0.4286	1/1:11:7:2,5:0.7143	1/1:25:15:1,14:0.9333	1/1:18:16:1,15:0.9375	0/1:12:74:13,35:0.473
ptg000268l_1_1_1	1559342	.	T	C	33.08	PASS	.	GT:GQ:DP:AD:AF	1/1:25:5:0,5:1	1/1:28:21:0,21:1	1/1:25:7:0,7:1	1/1:22:12:0,12:1	0/1:22:20:10,10:0.5	1/1:32:25:1,23:0.92	1/1:20:10:0,10:1	1/1:22:31:2,28:0.9032	1/1:22:18:1,16:0.8889	0/1:24:24:15,9:0.375	1/1:33:30:0,30:1	./.:.:.:.:.	1/1:18:9:0,9:1	1/1:23:4:0,4:1	0/1:14:6:1,5:0.8333	1/1:18:9:0,9:1	1/1:20:28:2,24:0.8571	0/1:19:15:5,10:0.6667	0/1:7:78:16,62:0.7949
ptg000268l_1_1_1	1559521	.	A	G	30.71	PASS	.	GT:GQ:DP:AD:AF	1/1:19:5:0,5:1	1/1:22:18:1,17:0.9444	1/1:22:6:0,6:1	1/1:24:11:1,10:0.9091	0/1:19:16:9,7:0.4375	1/1:21:22:1,20:0.9091	1/1:6:4:0,3:0.75	1/1:30:29:2,27:0.931	0/1:19:13:4,9:0.6923	0/1:16:27:11,15:0.5556	1/1:27:30:1,29:0.9667	1/1:13:3:0,3:1	1/1:15:9:0,9:1	0/1:16:5:2,3:0.6	1/1:15:4:1,3:0.75	0/1:16:7:3,4:0.5714	0/1:7:17:6,11:0.6471	0/1:20:10:4,6:0.6	./.:.:.:.:.
ptg000268l_1_1_1	1559609	.	T	A	28.49	PASS	.	GT:GQ:DP:AD:AF	./.:.:.:.:.	1/1:20:18:0,18:1	1/1:9:8:1,6:0.75	0/1:13:13:6,7:0.5385	1/1:9:17:1,13:0.7647	1/1:26:21:0,19:0.9048	1/1:15:5:1,4:0.8	1/1:9:30:0,20:0.6667	1/1:27:16:0,16:1	1/1:28:25:0,25:1	1/1:21:27:0,23:0.8519	0/1:3:3:0,2:0.6667	1/1:15:10:0,10:1	1/1:5:5:2,3:0.6	1/1:18:4:0,4:1	1/1:19:5:0,5:1	1/1:23:17:0,16:0.9412	1/1:24:9:0,9:1	0/1:4:81:17,64:0.7901
ptg000268l_1_1_1	1563862	.	A	C	37.81	PASS	.	GT:GQ:DP:AD:AF	1/1:18:5:0,4:0.8	1/1:14:22:2,20:0.9091	1/1:7:5:1,4:0.8	1/1:21:6:0,6:1	1/1:24:22:1,20:0.9091	1/1:5:14:4,9:0.6429	0/1:20:10:4,6:0.6	0/1:10:15:9,6:0.4	0/1:18:13:9,4:0.3077	1/1:31:24:0,24:1	1/1:37:29:0,29:1	./.:.:.:.:.	1/1:18:10:0,10:1	1/1:11:5:1,4:0.8	1/1:20:4:0,4:1	1/1:18:9:0,9:1	1/1:30:18:0,18:1	1/1:21:12:0,12:1	0/1:14:61:21,40:0.6557
[truncated: 66,871,055 more chars]
