# Supplementary material for: The genome sequence and genomic diversity of soybean tentiform leafminer (Macrosaccus morrisella)
Source: G3 (Bethesda). 2025 Feb 4;15(4):jkaf021. doi: 10.1093/g3journal/jkaf021 (PMC12005143; doi:10.1093/g3journal/jkaf021)
Supplement: jkaf021_Supplementary_Data [file jkaf021_supplementary_data.zip › Tables_S1-S3_G3-2024-405554.xlsx]

## Sheet: Table S1 Assembly
Supplementary Table 1. Reads for STL_F2_isoline_pooled
file	format	type	num_seqs	sum_len	min_len	avg_len	max_len	Q1	Q2	Q3	sum_gap	N50	N50_num	Q20(%)	Q30(%)	AvgQual	GC(%)
STL_F2_isoline_pooled.fq.gz	FASTQ	DNA	33930821	79650194169	1	2347.4	482791	771	1385	2638	0	3743	53032	85.45	73.5	16.63	35.86
STL_F2_isoline_pooled.5k.fq.gz	FASTQ	DNA	3302444	31583989640	5000	9563.8	482791	5909	7377	10466	0	9763	47012	85.89	73.63	16.93	36.17
STL_F2_isoline_pooled.5k.herro.fa.gz	FASTA	DNA	2323094	21173567438	3	9114.4	125039	5507	7316	10341	0	9816	39740	0	0	0	36.42

## Sheet: Table S2 Depth
Supplementary Table 2. Depth
ID	format	type	num_seqs	sum_len	min_len	avg_len	max_len	depth	Decoded	Location	Host
St.Paul_Hogpeanut_1	FASTQ	DNA	1,165,693	2,105,680,672	1	1,806.4	1586803	6.85	CH1	St. Paul	American Hogpeanut
St.Paul_Hogpeanut_2	FASTQ	DNA	1,865,763	6,001,989,781	1	3,216.9	1425793	19.49	CH2	St. Paul	American Hogpeanut
St.Paul_Hogpeanut_3	FASTQ	DNA	1,689,124	3,176,711,180	1	1,880.7	1229559	10.45	CH3	St. Paul	American Hogpeanut
St.Paul_Soybean_1	FASTQ	DNA	2,888,258	5,304,712,255	1	1,836.6	1118776	17.18	CS1	St. Paul	Soybean
St.Paul_Soybean_2	FASTQ	DNA	5,379,973	5,611,259,380	1	1,043	1110900	17.98	CS2	St. Paul	Soybean
St.Paul_Soybean_3	FASTQ	DNA	4,044,149	6,479,334,861	1	1,602.2	1196228	21.39	CS3	St. Paul	Soybean
Rochester_Hogpeanut_1	FASTQ	DNA	3,177,453	4,696,786,480	1	1,478.2	1512423	15.42	RH1	Rochester	American Hogpeanut
Rochester_Hogpeanut_2	FASTQ	DNA	4,340,998	7,839,653,917	1	1,806	1112762	25.99	RH2	Rochester	American Hogpeanut
Rochester_Hogpeanut_3	FASTQ	DNA	4,161,850	4,988,546,017	1	1,198.6	1350454	16.4	RH3	Rochester	American Hogpeanut
Rochester_Soybean_1	FASTQ	DNA	4,926,792	10,277,220,111	1	2,086	1557912	42.17	RS1	Rochester	Soybean
Rochester_Soybean_2	FASTQ	DNA	6,784,742	10,878,680,287	1	1,603.4	1522039	44.9	RS2	Rochester	Soybean
Rochester_Soybean_3	FASTQ	DNA	830,212	2,477,722,866	1	2,984.4	998830	10.71	RS3	Rochester	Soybean
Brooten_Hogpeanut_1	FASTQ	DNA	908,490	2,270,453,072	1	2,499.2	553870	9.72	BH1	Brooten	American Hogpeanut
Brooten_Hogpeanut_2	FASTQ	DNA	568,360	1,517,096,334	1	2,669.3	679992	6.43	BH2	Brooten	American Hogpeanut
Brooten_Hogpeanut_3	FASTQ	DNA	767,515	1,434,538,593	1	1,869.1	788327	6.31	BH3	Brooten	American Hogpeanut
Brooten_Soybean_1	FASTQ	DNA	1,420,720	2,831,184,730	1	1,992.8	990372	12.19	BS1	Brooten	Soybean
Brooten_Soybean_2	FASTQ	DNA	5,621,083	8,834,277,473	1	1,571.6	1423352	36.28	BS2	Brooten	Soybean
Brooten_Soybean_3	FASTQ	DNA	2,978,706	5,152,566,059	1	1,729.8	813308	21.57	BS3	Brooten	Soybean

## Sheet: Table S3 DNA methylation
Supplementary Table 3. DNA methylation
ID	Base C	5mCpG (methylation)	5hmCpG (hydroxymethylation)
St.Paul_Hogpeanut_1	0.988233	0.00947128	0.00229523
St.Paul_Hogpeanut_2	0.988807	0.00910893	0.00208374
St.Paul_Hogpeanut_3	0.988264	0.00911367	0.00262231
St.Paul_Soybean_1	0.988192	0.00961446	0.00219368
St.Paul_Soybean_2	0.987425	0.0104402	0.0021349
St.Paul_Soybean_3	0.987833	0.00988023	0.00228631
Rochester_Hogpeanut_1	0.987166	0.0103838	0.00245006
Rochester_Hogpeanut_2	0.988461	0.00944192	0.00209678
Rochester_Hogpeanut_3	0.987052	0.0104719	0.00247627
Rochester_Soybean_1	0.987754	0.0103873	0.0018583
Rochester_Soybean_2	0.98696	0.0108049	0.00223463
Rochester_Soybean_3	0.98681	0.0108689	0.00232146
Brooten_Hogpeanut_1	0.98713	0.0104701	0.00239969
Brooten_Hogpeanut_2	0.987255	0.0104991	0.00224573
Brooten_Hogpeanut_3	0.986913	0.0106157	0.0024714
Brooten_Soybean_1	0.987301	0.0104989	0.0022003
Brooten_Soybean_2	0.987945	0.0102136	0.00184123
Brooten_Soybean_3	0.987688	0.0103996	0.00191261
